# Supplementary material for: Multi-Omics Characterization of Tumor Microenvironment Heterogeneity and Immunotherapy Resistance Through Cell States–Based Subtyping in Bladder Cancer
Source: Front Cell Dev Biol. 2022 Feb 9;9:809588. doi: 10.3389/fcell.2021.809588 (PMC8864284; doi:10.3389/fcell.2021.809588)
Supplement: Supplementary file 1 [file Table2.XLSX]

## Sheet: UROMOL
Mixture	Epithelial	Endothelial	B_memory	M1_macrophage	M2_macrophage	myCAF	iCAF	pDC	cDC1	cDC2	Natural_killer_CD56bright_cell	Natural_killer_CD56dim_cell	B_naive	Mon_Classical	Mon_NonClassical	Plasma_cell	CD4T_memory	CD4T_naive	CD8T_cm	CD8T_exm	CD8T_naive	Tregs	P-value	Correlation	RMSE
U0001	0.988966	0.542559	0	0.0421126	0.252354	0.0504915	0.271717	0.373438	0.195885	0.112119	0.0987323	0.0787241	0.281356	0.0207761	1.36079	0.00189948	0.306187	0	0.494188	0	0.840894	0.412858	0	0.8035	0.839929
U0002	0.422121	0.408007	0.182633	0	0.198679	0.183416	0.481679	0.267051	0.673903	0.260685	0.183366	0.258935	0.418358	0.0258618	0.273711	0.138174	0.0318857	0.416775	0.163509	0.169673	0.0349135	0.246409	0	0.615123	0.903345
U0006	0.0344629	0.536714	0.263879	0.0665092	0.375553	0.199991	0.21836	0.379038	0.586284	0.378124	0.222307	0.258864	0.477649	0.641389	0.447414	0.0123569	0	0.821885	0.458171	0	0.708116	0.299554	0	0.640076	0.922315
U0007	1.06395	0.515966	0.0774104	0.00550872	0.279423	0.0471364	0.274408	0.455544	0	0.41312	0.083655	0.0668392	0.361915	0.0690098	0.826372	0.0016884	0	0.00415525	0.785277	0	0.604603	0.243124	0	0.82791	0.817877
U0010	0.0240146	0.231676	0.915557	0	0.194377	0.428214	0.181123	0.15287	0.544491	0.598901	0.318003	0.146867	0.407541	0.306961	0.107414	0.472494	0.350149	0.248673	0.181051	0.144147	0.0863345	0.154698	0	0.895066	0.705402
U0011	0.982511	0.678995	0	0.0382298	0.0639168	0.0837578	0.240363	0.498417	0.626803	0.0507648	0.0459968	0.149138	0.256003	0.0808774	1.03635	0.00162006	0	0	0.577102	0	0.544744	0.29824	0	0.700736	0.860913
U0012	0.486211	0.390762	0.0470182	0	0.12311	0.111175	0.0673826	0.531112	0.607818	0.345809	0.126427	0.148551	0.338903	0.572948	0.553408	0.00194433	0	0.77453	0.625462	0	0.816758	0.437621	0	0.565245	0.921406
U0013	0.409592	0.487288	0.150708	0	0.382769	0.48931	0.344852	0.220841	0.877381	0.190095	0.110733	0.259889	0.372597	0.862053	0.743491	0.188542	0.0423227	0.685992	0.576182	0.122791	0.480492	0.207564	0	0.416431	0.941402
U0015	0.176059	0.439264	0.236203	0	0.267668	0.130696	0.286547	0.36123	0.517235	0.382843	0.182149	0.197318	0.298999	0.479622	0.314445	0.0895786	0	0.422346	0.374396	0	0.495199	0.283521	0	0.770618	0.891626
U0018	0.0676492	0.208848	0.0585247	0.0111487	0.0283622	0.181184	0.0888198	0.159608	0.0974007	0.16849	0.0103387	0.0914339	0.141337	0.00686777	0.2237	0.058861	0	0.231332	0.198957	0	0.188857	0.114955	0	0.767738	0.880578
U0023	0.181456	0.470345	0.0493414	0.0097485	0.0586098	0.363404	0.319204	0.251087	1.15966	0.207088	0.135653	0.259763	0.383982	0.04411	0.760385	0.00331279	0	0.877254	0.692047	0	0.491193	0.230343	0	0.622631	0.926568
U0024	0.288569	0.340949	0.302276	0.0284002	0.0596475	0.136716	0.305405	0.342793	0.458221	0.59284	0.119541	0.200848	0.231645	0.198893	0.229031	0.066253	0	0.393959	0.413281	0	0.342497	0.271663	0	0.511042	0.934664
U0026	0.344651	0.632316	0.28658	0.0347615	0.461662	0.0859985	0.246302	0.330428	0.537668	0.624564	0.190283	0.235092	0.507474	0.219148	0.436253	0.00792398	0	0.61394	0.569412	0	0.39108	0.292748	0	0.754	0.901648
U0027	0.74521	0.464641	0.152834	0	0.201857	0.165748	0.307076	0.188051	0.665611	0.587074	0	0.198577	0.393789	0.0196852	0.403537	0.00153711	0	0.389872	0.83541	0	0.722995	0.324519	0	0.773643	0.86833
U0028	0.465937	0.293256	0.0685301	0	0.0711418	0.121466	0.255956	0.706829	0.3183	0.384733	0.21925	0.101335	0.419849	0.0286951	0.685507	0.00335871	0	0.664892	0.693777	0	0.650349	0.332404	0	0.654889	0.911118
U0032	0.446064	0.416439	0.155749	0	0.244012	0.0268498	0.174701	0.446508	0.24291	0.352227	0.0610577	0.174632	0.54183	0	0.666411	0.00135038	0	0.644113	0.598068	0	0.693839	0.366807	0	0.743595	0.896002
U0035	0.707884	0.56169	0.202201	0	0.194352	0.310847	0.595216	0.245745	0.774384	0.274447	0.0949303	0.302149	0.482104	0.00159123	0.835845	0.107354	0	0.387646	0.459238	0.0395561	0.282515	0.320126	0	0.706161	0.887704
U0036	0.218112	0.360558	0	0.206967	0.029694	0.0807298	0.317191	0.27666	0.17084	0.34735	0.161492	0.032008	0.306345	0	0.777776	0.00114236	0	0.387302	0.839155	0	0.890951	0.164494	0	0.805992	0.880144
U0037	0.3757	0.643416	0.0783259	0.0193754	0.19879	0.127535	0.0463098	0.39036	0	0.379401	0.152585	0.104907	0.243058	0.0148454	0.788649	0.00342502	0	0.598376	0.594632	0	0.763017	0.203141	0	0.72226	0.894421
U0038	0.110857	0.650919	0.30601	0.17361	0	0.189805	0.0276694	0.641008	0.250418	0.492271	0.350921	0.134653	0.382853	0.00666426	0.391918	0	0	0.552215	0.729095	0	0.67103	0.419004	0	0.614811	0.927926
U0039	0.906211	0.656779	0.104841	0.103226	0.17028	0.146587	0.269481	0.466002	0	0.521228	0.253401	0.0868788	0.275852	0.0858416	0.843638	0.0770397	0.0122792	0.0569523	0.736327	0	0.639279	0.317112	0	0.747281	0.858571
U0041	0.0955791	0.351786	0.106624	0.0351338	0.0303928	0.102613	0.143799	0.220239	0.285329	0.450069	0.0812752	0.18516	0.443258	0.0171454	0.516937	0.00581418	0	0.578359	0.502731	0	0.398112	0.336898	0	0.697748	0.918989
U0042	0.224816	0.401298	0.0960423	0.0247854	0	0.176721	0.127457	0.289478	0.235165	0.332881	0.250515	0.224795	0.626357	0.0126946	0.605243	0.00403885	0	0.548841	0.636772	0	0.377235	0.331772	0	0.680528	0.919729
U0045	0.308293	0.486958	0.268982	0.0966	0.101708	0.10529	0.225354	0.416935	0.368589	0.493779	0.0378442	0.160628	0.390924	0.0153615	0.753128	0.00337357	0	0.616278	0.918773	0	0.948292	0.345453	0	0.799416	0.888844
U0046	0.477393	0.437755	0.338492	0.00115795	0.2868	0.334324	0.456279	0.162837	0.860122	0.458424	0.139722	0.161268	0.418087	0.169149	0.552707	0.207325	0	0.553197	0.657993	0	0.601054	0.243486	0	0.85055	0.848748
U0048	0.630087	0.582502	0.0681924	0.0583854	0.110771	0.0854679	0.185866	0.521207	0.189727	0.354977	0.226458	0.152184	0.465376	0	0.768447	0.00200869	0	0.740907	0.584349	0	0.555082	0.263926	0	0.4678	0.935756
U0053	0.0365259	0.742639	0.270815	0	0.787685	0.545722	0.417196	0.24769	0.539716	0.561076	0.117141	0.305107	0.419218	0.853634	0.296021	0.280537	0	0.783164	0.367425	0.0671791	0.353248	0.293743	0	0.79027	0.85273
U0054	0.337646	0.508407	0.239921	0	0.308671	0.466188	0.388377	0.306244	0.60585	0.325917	0.0748736	0.240169	0.455691	0.0593623	0.658256	0.052126	0	0.549151	0.988134	0.0241678	0.369859	0.170757	0	0.789562	0.89402
U0057	0.473951	0.308953	0.031318	0.0522456	0.0217222	0.0503972	0.0493684	0.406427	0	0.377239	0.148759	0.118066	0.310887	0	0.608002	0.00117597	0	0.32649	0.557954	0	0.576588	0.3069	0	0.696234	0.889548
U0059	0.361728	1.03826	0.166636	0.111381	0	0.48455	0.250679	0.58684	1.16212	0.806143	0.143091	0.360707	0.513996	0.0717053	0.353632	0.00107056	0	0.542559	0.473519	0.110983	0.204784	0.338479	0	0.379633	0.9579
U0060	0.500739	0.579754	0.172422	0	0.0685946	0.330054	0.36051	0.132307	0.765146	0.670862	0.0516277	0.207879	0.480891	0.0379742	0.576505	0.000881562	0	0.464718	0.842632	0	0.842508	0.341947	0	0.486493	0.935497
U0062	0.37775	0.520048	0	0.126489	0.0030601	0.187573	0.118247	0.258132	0.879227	0.311942	0.0571136	0.222252	0.490459	0	0.842531	0.00147611	0	0.65418	0.875185	0	0.798137	0.259719	0	0.768737	0.892006
U0064	0.011015	0.381097	0	0.0926328	0	0.146933	0.162243	0.814106	0.657568	0.773619	0.274341	0.354522	0.587744	0.0130138	0.323723	0.00119415	0	0.892316	0.584523	0	0.868315	0.479249	0	0.577211	0.936303
U0067	1.09834	0.635271	0.150884	0	0.0316044	0.150338	0.398289	0.443181	1.31608	0.330827	0.174917	0.242966	0.373039	0.0895141	0.638662	0.00137002	0.073725	0.0701108	0.309571	0.16128	0.172501	0.511591	0	0.624935	0.89
U0069	0.536499	0.452049	0.0508552	0.0249491	0	0.175321	0.324807	0.612262	0.177495	0.732904	0.0995554	0.157139	0.417113	0.0197003	0.774109	0.000823028	0	0.351583	1.00477	0	0.937986	0.538274	0	0.800183	0.87868
U0071	0.160438	0.412132	0.0629025	0.0903589	0	0.0799369	0.21058	0.578803	0.487467	0.496679	0.0120062	0.360747	0.396843	0.0232455	0.333029	0.0161857	0	0.66895	0.589811	0	0.562356	0.349939	0	0.679711	0.919335
U0072	0.0997681	0.232661	0.0631794	0.0849132	0.0161934	0.182938	0.145982	0.265125	0.334267	0.29782	0	0.206953	0.258751	0	0.241179	0.000603525	0	0.316523	0.367943	0	0.495629	0.216404	0	0.590909	0.929285
U0073	0.649893	0.807721	0.0929501	0.00987992	0.118325	0.471043	0.158051	0.279131	0.63124	0.560947	0.242025	0.175374	0.372469	0.0513542	0.594421	0.000711796	0	0.220039	0.391794	0	0.525259	0.249502	0	0.661554	0.899059
U0074	0.474175	0.634606	0.302279	0.0989389	0.307771	0.0694689	0.46655	0.376418	0.493741	0.499658	0.223208	0.139457	0.32954	0.362167	0.595555	0.186202	0	0.415355	0.563794	0	0.568386	0.458645	0	0.693241	0.885814
U0076	0.107342	0.639826	0.221397	0.222958	0.0500205	0.329617	0.0694025	0.564752	0.137148	0.430404	0.27059	0.208657	0.289515	0.172443	0.470888	0.00577558	0	0.642282	0.377574	0	0.764908	0.414016	0	0.657529	0.923166
U0077	0.265593	0.570696	0.0872073	0.115956	0	0.16055	0.283199	0.551119	0.571715	0.814292	0.236057	0.163637	0.29445	0.0605698	0.146252	0.00254274	0	0.554928	0.446623	0.0704276	0.306232	0.322197	0	0.580292	0.930627
U0078	0.151769	0.233577	0.0252239	0.0127811	0	0.0442486	0.0784959	0.353303	0.1358	0.378275	0.0278251	0.161796	0.338615	0	0.323721	0	0	0.522573	0.407069	0	0.344818	0.228073	0	0.679688	0.917785
U0080	0.89291	0.793876	0.149081	0.0205092	0.241865	0.346824	0.181948	0.54968	0	0.582193	0.319215	0.182257	0.296112	0.199105	0.572504	0.194747	0.00955244	0.00169018	0.603334	0	0.641429	0.431132	0	0.685932	0.865163
U0083	0.180439	0.299231	0.151981	0.12555	0	0.0653038	0.182075	0.370504	0.0189819	0.466419	0.162732	0.0433404	0.122602	0.211017	0.132137	0.547741	0	0.184105	0.152187	0	0.493519	0.24714	0	0.885173	0.551129
U0086	0.362145	0.64818	0.0751677	0.226737	0	0.153662	0.368753	0.355565	0.806925	0.719544	0.299088	0.25508	0.531562	0	0.426046	0.0980097	0	0.340237	0.4257	0.0123107	0.531014	0.570387	0	0.696466	0.90647
U0087	0.441	0.514395	0.182176	0.238666	0	0.0784648	0.163966	0.235904	0.530101	0.186476	0.213955	0.0942492	0.222472	0	0.621404	0.00486334	0	0.597783	0.623154	0	0.827536	0.156483	0	0.699146	0.896691
U0088	0.83789	0.698738	0.234575	0	0.113959	0.174355	0.194002	0.330413	1.36774	0	0.123321	0.266952	0.436654	0.0934307	0.764934	0.00238075	0.242745	0.16955	0.150895	0.280201	0.251887	0.371612	0	0.608808	0.906393
U0089	0.800314	0.605133	0.2452	0	0.245613	0.155939	0.291089	0.375455	0.797303	0.517921	0.0961566	0.310141	0.504202	0.0701999	0.354067	0.0717351	0.255908	0.474177	0.414862	0.062734	0.0249554	0.299042	0	0.66331	0.89555
U0090	0.435002	0.552025	0.165448	0	0.211527	0.337184	0.210163	0.304495	1.16579	0.499868	0.136107	0.326596	0.345258	0.084314	0.577433	0.00266138	0.0176753	0.636452	0.291044	0.0200411	0.278935	0.321057	0	0.607636	0.92312
U0091	1.31067	1.07348	0.273154	0.118125	0.444977	0.290177	0.161595	0.563138	0.262098	0.191521	0.245627	0.210466	0.376959	0.107733	0.716228	0.135169	0.0981333	0.0353072	0.301245	0.0736728	0	0.326847	0	0.717971	0.845442
U0092	0.0816563	0.567741	0.286488	0.0321114	0.61896	0.0977848	0.139768	0.231108	0.278913	0.521913	0.266166	0.120121	0.317408	0.0398343	0.555137	0.0796824	0	0.783445	0.441501	0	0.709849	0.272908	0	0.756891	0.899166
U0093	0.964642	0.723907	0.106853	0.0582181	0.41672	0.287192	0.204945	0.725545	0	0.452326	0.291644	0.205099	0.282709	0.390462	0.397409	0.128151	0	0.754774	0.295547	0.0998957	0.0941031	0.288312	0	0.616942	0.891016
U0094	0.614829	0.420075	0.14492	0.0437657	0.14749	0.286883	0.453013	0.214191	0.781879	0.582685	0	0.24956	0.521578	0.0131091	0.582586	0.00406739	0	0.458602	0.701263	0	0.674531	0.307541	0	0.763672	0.885627
U0095	0.32582	0.541904	0.107314	0.0294898	0.0447925	0.248733	0.116511	0.419962	0.10531	0.466328	0.164947	0.0622319	0.287172	0.0195086	0.57868	0.012236	0	0.347769	0.796268	0	0.834354	0.386238	0	0.747759	0.89166
U0099	0.0630819	0.721082	0.227443	0	0.25278	0.884572	0.364886	0.183124	0.863786	0.701535	0.0089697	0.305845	0.433612	0.0456512	0.552025	0.025585	0	0.381893	0.79052	0	0.651993	0.287008	0	0.736855	0.90654
U0100	0.253231	0.326967	0.0905875	0.0315614	0.170106	0.234822	0.125638	0.273579	0.341295	0.301858	0.0646867	0.200534	0.426092	0.023142	0.533694	0.0162903	0	0.539783	0.535754	0	0.494237	0.269464	0	0.73085	0.906935
U0102	0.385291	0.630853	0	0.30032	0.201514	0.0796556	0.251113	0.662781	0	0.31389	0.0700333	0.146532	0.30757	0.000679248	1.01796	0.00684667	0	0.586868	0.569722	0	0.66319	0.430986	0	0.684383	0.906894
U0104	0.178429	0.471194	0.242109	0.808293	0	0.456637	0.076224	0.814185	0	0.673005	0.255519	0.181049	0.268159	0.107	0.193754	0.00296286	0	0.831914	0.445836	0	0.687277	0.394106	0	0.568803	0.934662
U0105	0.355211	0.366588	0.130025	0.031936	0.134748	0.028601	0.197709	0.54703	0.407591	0.304399	0.133635	0.251064	0.577887	0	0.858022	0	0	0.549556	0.753009	0	0.706934	0.390328	0	0.808159	0.891908
U0106	1.13103	0.56748	0.174165	0	0.174622	0.119218	0.147841	0.530435	0.680121	0.443542	0.0209799	0.286321	0.509604	0.011944	0.631569	0.00148147	0	0.19091	0.594186	0	0.767633	0.36174	0	0.742193	0.856473
U0109	0.171228	0.893198	0.0771995	0.309969	0	0.590025	0.247228	0.246129	1.08893	0.611613	0.200192	0.361749	0.569741	0	0.278225	0.0654441	0	0.628974	0.606252	0	0.251666	0.286795	0	0.548383	0.935537
U0110	0.416482	0.449639	0.108608	0.0133836	0.0255812	0.0277141	0.248835	0.659957	0.105391	0.541628	0.159399	0.327655	0.623813	0.0470873	0.658219	0.00201746	0	0.405268	0.793712	0	0.753501	0.634984	0	0.684442	0.90953
U0114	0.400239	0.352876	0.232146	0	0.118928	0.439702	0.322907	0.321102	0.515618	0.258783	0.0702358	0.239637	0.341844	0.00684197	0.34356	0.099989	0.178449	0.259958	0.0490042	0.153938	0	0.155051	0	0.72947	0.887537
U0115	0.443246	0.270813	0.215919	0	0.155794	0.231931	0.363657	0.355746	0.587156	0.403527	0.172219	0.226479	0.385642	0.00391694	0.405063	0.145737	0	0.150551	0.367172	0	0.311996	0.253545	0	0.847914	0.849123
U0117	0.80627	0.606332	0.186738	0.122411	0.248953	0.12521	0.347941	0.463671	0.364827	0.696772	0.102924	0.32986	0.516969	0.211049	0.579493	0.00338979	0	0.344116	0.5987	0	0.678322	0.431256	0	0.653707	0.898898
U0118	0.618792	0.408862	0.0283039	0.0289184	0.117235	0.303783	0.197993	0.429806	0.0582092	0.465495	0.199757	0.071868	0.313922	0	0.785917	0.00137157	0	0.400878	0.647219	0	0.665117	0.169271	0	0.794869	0.868338
U0119	0.507733	0.484979	0.208385	0.00214772	0	0.216666	0.18626	0.40064	0.730116	0.680095	0.0850362	0.247119	0.510588	0.0228033	0.573906	0.00128627	0	0.542471	0.547732	0.00118139	0.482866	0.340513	0	0.613104	0.918744
U0120	0.100641	0.522381	0.122458	0.245546	0.319546	0.141322	0.298187	0.300493	0.602346	0.625784	0.179346	0.253156	0.296885	0.425142	0.490859	0.164687	0	0.659094	0.473256	0	1.40465	0.439728	0	0.695126	0.893493
U0121	0.327302	0.403056	0.121764	0.022653	0.0809728	0.15357	0.147385	0.470309	0.660231	0.436817	0.153735	0.269328	0.464619	0.0228663	0.672867	0.00286234	0	0.935861	0.613511	0	0.600791	0.38137	0	0.661347	0.919667
U0122	0.485804	0.349902	0.0693321	0.104483	0.0591309	0.110562	0.195576	0.378343	0.630605	0.265307	0.141522	0.294866	0.510972	0	0.929797	0	0	0.669002	0.709132	0	0.360026	0.376453	0	0.682806	0.908216
U0125	0.63226	0.461004	0.27899	0	0.26599	0.0617535	0.322167	0.418055	0.611443	0.296696	0.0480227	0.224293	0.466804	0.0443963	0.453914	0.0719617	0.00904553	0.500617	0.607191	0.0335362	0.62922	0.255659	0	0.782251	0.876165
U0126	0.640869	0.61916	0.210683	0.0528227	0	0.0990071	0.422793	0.607299	0.829868	1.05786	0.023962	0.336452	0.468979	0.0139545	0.19827	0.00403382	0.0205066	0.294678	0.445408	0.063064	0.269256	0.455756	0	0.534129	0.926631
U0128	1.1786	0.877086	0.200104	0.0362731	0.401487	0.380016	0.464121	0.551649	0.294825	0.472987	0.255539	0.137619	0.265586	0	0.622371	0.00813618	0.156049	0	0.422139	0.137355	0.0155655	0.365766	0	0.787324	0.84335
U0129	0.1624	0.748383	0.169493	0	0.395902	0.805471	0.54466	0.0705932	0.845211	0.479811	0.0288292	0.296723	0.506535	0.0441413	0.796095	0.137496	0	0.465154	0.710269	0	0.71256	0.286143	0	0.773296	0.889085
U0130	0.252035	0.458096	0.129818	0	0.0938081	0.603289	0.415479	0.377637	0.708689	0.445746	0.137655	0.221662	0.436491	0.0265276	0.546135	0.0214514	0	0.509713	0.524696	0	0.702862	0.286285	0	0.78553	0.901341
U0134	0.135173	0.56222	0.0183417	0.145363	0	0.35404	0.13754	0.242583	0.600392	0.540755	0.159488	0.184906	0.430699	0.00724929	0.519773	0.00208384	0	0.649563	0.771117	0	0.663518	0.358195	0	0.753879	0.905695
U0137	0.529404	0.66864	0.277772	0	0.126123	0.336826	0.43211	0.320804	0.6117	0.521633	0.178106	0.281742	0.644407	0.0308584	0.515049	0.0194006	0.0354082	0.349757	0.632417	0	0.186871	0.2951	0	0.780639	0.893039
U0138	0.61367	0.723908	0.233841	0.0664155	0.0842168	0.144177	0.302767	0.364411	0.743884	0.537531	0.230671	0.229985	0.58336	0	0.532604	0.00460357	0.0540864	0.309091	0.452316	0	0.176018	0.37682	0	0.704479	0.899606
U0139	0.275223	0.56597	0.238232	0.118715	0.0368075	0.165206	0.232999	0.445944	0.80674	0.439422	0.015318	0.330572	0.42056	0.0728907	0.683642	0.00652398	0	0.445592	0.661816	0	0.620612	0.345938	0	0.630965	0.921527
U0140	0.177428	0.550547	0.335939	0	0.249752	0.476821	0.693362	0.267844	0.612953	0.471712	0.21919	0.236852	0.473776	0.0725618	0.464317	1.01268	0	0.491177	0.461898	0.0431333	0.273415	0.242562	0	0.970596	0.462127
U0141	0.255557	0.583365	0.303963	0.0448928	0.189346	0.234305	0.169636	0.456447	0.641919	0.583351	0.181261	0.226016	0.43033	0.0204546	0.428852	0.00852124	0	0.473924	0.658087	0.000122435	0.499321	0.349669	0	0.644779	0.921738
U0142	0.555312	0.324329	0.244326	0.101283	0.076347	0.0251902	0.324822	0.360001	0.0966332	0.63875	0.142502	0.2264	0.443551	0.39316	0.607998	0.0016578	0	0.442681	0.83039	0	0.746072	0.501419	0	0.721231	0.892795
U0143	0.446341	0.640022	0	0.0159942	0	0.141746	0.303317	0.355083	0.200118	0.604988	0.239788	0.287451	0.562299	0.33071	0.492014	0.00430414	0	0	0.667437	0	1.31923	0.659768	0	0.542043	0.923459
U0144	0.510085	0.805516	0	0	0.104799	0.566492	0.30634	0.541946	0.448991	0.357224	0.0662887	0.266967	0.553211	0.0630254	0.804466	0	0.237628	0.0839952	0.554934	0	0.566901	0.738729	0	0.531519	0.931373
U0147	0.494812	0.769481	0.0501213	0.0457968	0.00585809	0.56442	0.502948	0.397335	0.310409	0.721764	0	0.259541	0.428362	0.0516343	0.813282	0.0092074	0.167888	0.160054	0.742207	0	0.500603	0.737037	0	0.766992	0.893337
U0149	0.413441	0.671122	0.0484985	0.0591366	0.0233692	0.149964	0.344093	0.405784	0.587858	0.299707	0.067058	0.257129	0.483114	0.0271045	0.765923	0.024481	0.117049	0.28729	0.759782	0	0.385551	0.726635	0	0.739208	0.900721
U0150	0.491271	0.573936	0.153203	0.0283984	0.0491593	0.437157	0.598551	0.307773	0.81629	0.733906	0.0359578	0.3338	0.377875	0.117635	0.486448	0.00386719	0.163613	0.0842312	0.769866	0	0.542629	0.584431	0	0.553225	0.927412
U0151	0.517433	0.502474	0.293182	0	0.0622556	0.0574528	0.208001	0.631655	0	0.36954	0.0854646	0.296829	0.568672	0.0211591	0.816147	0	0	0.531824	0.945537	0	0.417906	0.42348	0	0.720657	0.899159
U0152	0.198447	0.494978	0.439776	0.155369	0.182203	0.0157057	0.360569	0.361716	0.778697	1.02104	0.133246	0.305083	0.405928	0.0259331	0.110843	0.106418	0	0.410274	0.524366	0.12755	0.60789	0.568555	0	0.733459	0.901761
U0153	0.591309	0.472886	0.262237	0	0.0741765	0.0426786	0.247467	0.346092	0.296204	0.374885	0.181278	0.293592	0.592531	0	0.844792	0	0	0.265573	1.04965	0	0.442702	0.412709	0	0.781357	0.881737
U0154	0.501549	0.521376	0.114747	0	0	0.101656	0.267235	0.585179	0.685426	0.590056	0.280523	0.307144	0.764368	0	0.532984	0.000904436	0	0.48209	0.61747	0	0.290994	0.352848	0	0.503985	0.938493
U0156	0.471801	0.737015	0.124218	0.235411	0	0.0371343	0.412592	0.478089	0.774349	0.306512	0.0726887	0.299834	0.490713	0.0264635	0.656151	0	0.187957	0.370085	0.303836	0	0.421398	0.613144	0	0.573944	0.927224
U0158	0.148415	0.769947	0.180733	0.0777144	0.346109	0.186063	0.151279	0.622301	0	0.521547	0.245033	0.277583	0.416171	0.200758	0.629445	0.0345513	0	0.857782	0.679053	0	0.557175	0.460672	0	0.6971	0.916293
U0159	0.656175	0.365213	0.170636	0.0317492	0.0753368	0.17431	0.164195	0.278849	0.863404	0.342022	0	0.278775	0.469878	0.0127481	0.884956	0.00328252	0.238583	0.372429	0.608784	0	0.550918	0.302522	0	0.706804	0.893509
U0160	0.647013	0.335892	0.209406	0.0710601	0.105071	0.168253	0.242093	0.557359	0.0992781	0.596915	0.176443	0.30461	0.59311	0	0.478241	0.00436631	0	0.355509	0.76803	0	0	0.476232	0	0.65172	0.905352
U0161	0.354329	0.483635	0	0	0.0827425	0.427333	0.346877	0.427356	0.594735	0.0517216	0	0.271384	0.488177	0.0204748	1.17507	0.0011929	0.0559357	0.380354	0.512092	0	0.517397	0.503629	0	0.760114	0.899466
U0168	0.632389	0.545748	0.300281	0	0.282955	0.356895	0.407416	0.520411	0.483219	0.873312	0.326191	0.449687	0.460607	0.1516	0.180981	0.0445985	0	0.21847	0.219643	0.154862	0.228611	0.66592	0	0.469477	0.940501
U0169	0.111333	0.279069	0.13733	0	0.884953	0.687715	0.578118	0	0.709	0	0.123432	0.199824	0.387829	0.31235	0.886397	0.466901	0.381939	0.265413	0.73404	0.0562862	0.244292	0	0	0.821763	0.771255
U0170	0.0966073	0.913149	0.298967	0	0.104633	0.777996	0.478094	0.426079	0.334798	0.717423	0.282921	0.256072	0.435464	0.0661127	0.326411	0.0319982	0	0.31807	0.532636	0	0.256567	0.430712	0	0.695561	0.916891
U0171	0.273701	0.692204	0.264999	0.15834	0.104658	0.267483	0.144887	0.297187	0.466302	0.363691	0.0823266	0.285563	0.460082	0.257921	0.688509	0.0211542	0	0.855081	0.721984	0	0.588553	0.329518	0	0.694953	0.913289
U0175	0.0473119	0.630449	0.140449	0.415829	0.173429	0.459615	0.13289	0.710281	1.15493	0.465618	0.158854	0.398	0.557288	0.134489	0.234974	0.00139105	0	0.346179	0.632989	0.0193636	0.500461	0.493141	0	0.14853	0.989053
U0177	0.0301872	0.630496	0.134519	0.195985	0	0.415613	0.0922679	0.358316	0.334926	0.298163	0.157677	0.251802	0.369954	0.146329	0.501905	0.0471558	0	0.457773	0.843692	0	0.729438	0.449023	0	0.734901	0.905019
U0178	0.123793	0.537604	0	0.0695585	0	0.28283	0.228887	0.441258	0.374743	0.794188	0.171835	0.238046	0.372911	0.364095	0.417174	0.161349	0	0.488149	0.483868	0	1.05481	0.537524	0	0.714769	0.889986
U0179	0.409025	0.508753	0.106843	0	0.0705406	0.442593	0.197664	0.529798	0.684218	0.417013	0.0690677	0.301374	0.437896	0.00759542	0.715115	0.000977273	0.184197	0.450145	0.588612	0	0.0172547	0.57365	0	0.598778	0.927233
U0181	0.476313	0.627637	0.0825349	0.109588	0.117886	0.753753	0.225475	0.379889	0.845533	0.218739	0.0700081	0.420319	0.465121	0.152598	0.694594	0.0109227	0	0.444897	0.534791	0	0.691702	0.341297	0	0.725299	0.903035
U0182	0.260313	0.616167	0.218965	0.062371	0.172209	0.128682	0.305899	0.397994	0.778134	0.326889	0	0.317757	0.405931	0.0592352	0.884262	0.00805854	0	0.704641	0.677764	0	0.815276	0.378663	0	0.744697	0.904562
U0183	0.509729	0.488595	0.337356	0	0.367429	0.22779	0.395359	0.340039	0.310775	0.487098	0.221531	0.257359	0.436328	0.154079	0.417042	0.584563	0	0.198724	0.507847	0.0034474	0.394561	0.391264	0	0.928528	0.656173
U0184	0.50203	0.429612	0.224258	0	0.155654	0.140602	0.324779	0.427692	0.616863	0.269006	0.114589	0.281664	0.592256	0.0084243	0.663082	0.000651372	0	0.538106	0.718979	0	0.343095	0.183263	0	0.733592	0.899235
U0186	0.41346	0.62078	0.264812	0.0260583	0.21198	0.415841	0.438401	0.420753	0.556024	0.623847	0.163954	0.223464	0.481445	0.130315	0.270659	0.302214	0.0430106	0.550043	0.281988	0.0338671	0.437668	0.32925	0	0.791856	0.835204
U0188	0.80862	0.330257	0.154785	0.0304789	0.126381	0.274063	0.244568	0.403189	0.529156	0.505111	0.0300604	0.251138	0.488066	0.00235275	0.376124	0.000609424	0.103078	0.43491	0.590063	0.00678153	0.342105	0.327247	0	0.708593	0.881989
U0189	0.225395	0.497552	0	0.0255011	0	0.0835102	0.15163	0.718983	0.410018	0.579399	0.359045	0.238132	0.44223	0.428302	0.483054	0.00880721	0	0.799895	0.705499	0	0.544159	0.465574	0	0.492335	0.94328
U0190	0.335512	0.473183	0.174012	0.0540634	0.0432148	0.393085	0.131494	0.275074	0.30034	0.627157	0.250905	0.178902	0.437936	0	0.577208	0.00452147	0	0.484659	0.724488	0	0.491968	0.338303	0	0.776414	0.899381
U0193	0.409067	0.625804	0.021581	0.3762	0	0.236247	0.217931	0.54126	0.484452	0.892311	0.180761	0.306074	0.545826	0.138236	0.554124	0.00108479	0	0.335956	0.635536	0	0.698604	0.413403	0	0.504299	0.937059
U0195	0.198797	0.670731	0.152367	0.0643261	0.513861	0.48196	0.209359	0.264326	0.196021	0.583112	0.295905	0.269911	0.555707	0.120997	0.623305	0.00521037	0.0296824	0.50238	0.45857	0.0336883	0.579869	0.400562	0	0.773267	0.906041
U0199	0.826558	0.406959	0.335813	0	0.085213	0	0.396636	0.561564	0.169188	0.555223	0.166557	0.366822	0.667045	0.0230245	0.463712	0.00582226	0	0.0771492	0.520785	0	0.438362	0.419211	0	0.693531	0.885743
U0200	0.206377	0.635719	0.093631	0.136685	0.0726151	0.0755189	0.279331	0.476593	0.0400356	0.409292	0.247558	0.299106	0.570268	0.155905	0.673056	0.0361164	0	0.437866	0.751746	0	0.55458	0.595982	0	0.702907	0.913009
U0201	0.256998	0.694458	0.0800752	0.0193389	0	0.449254	0.528648	0.656052	0.736717	0.613166	0.320151	0.371567	0.572093	0	0.545986	0.0095939	0	0.408576	0.284248	0.00375718	0.142518	0.46008	0	0.42287	0.95529
U0204	0.282568	0.464953	0.391615	0	0.0347332	0.015136	0.518314	0.431976	0.569617	0.359008	0.184459	0.334668	0.626795	0	0.410929	0.00143255	0	0.401328	0.325107	0.0312992	0.291926	0.24346	0	0.571	0.935976
U0207	0.853986	0.517739	0.360115	0	0.230745	0.114744	0.223284	0.443622	0.449486	0.429773	0.354442	0.31749	0.629572	0.168907	0.327333	0.410759	0	0.667355	0.413849	0	0	0.411992	0	0.813635	0.781486
U0214	0.557717	0.463531	0.125835	0.0584368	0.180457	0.365987	0.346041	0.394248	1.00277	0.411849	0.128235	0.216983	0.299297	0.048662	0.486949	0.181776	0	0.491545	0.5547	0	0.605986	0.328563	0	0.739471	0.873472
U0219	0.490841	0.457071	0	0.0614818	0.013337	0	0.396352	0.636775	0.368335	0.383999	0.182726	0.269466	0.658368	0	0.742382	0	0.221343	0.436243	0.446091	0	0.297553	0.554161	0	0.581566	0.926673
U0224	0.160202	0.603464	0.58435	0.00642482	0.225808	0.608224	0.110986	0.348883	0.304562	0.899763	0.367626	0.181984	0.333042	0.349442	0.133852	0.311208	0	0.505061	0.524017	0	0.482365	0.336841	0	0.791658	0.837569
U0226	0.126823	0.43987	0.0917091	0	0.0756256	0.668423	0.435119	0.369404	0.502122	0.357694	0.265475	0.234908	0.659697	0.0206665	0.698833	0.115044	0	0.723276	0.796356	0	0.355867	0.257138	0	0.800216	0.895358
U0233	0.141848	0.356139	0.0535295	0.0065515	0.065125	0.477097	0.231529	0.124866	0.2221	0.154354	0.0531348	0.184523	0.313855	0	0.184885	0.0145125	0	0.125746	0.163031	0.0205191	0.079381	0.12565	0	0.648787	0.918775
U0256	0.604853	0.531548	0.222801	0	0.0524693	0.0544423	0.43969	0.347955	0.903927	0.463452	0.265874	0.27741	0.445211	0.251511	0.469293	1.25108	0	0.468973	0.100493	0.0912556	0.103202	0.392376	0	0.984103	0.319062
U0261	0.78199	0.260944	0.0617725	0.0184276	0.125022	0.0537006	0.256065	0.701066	0	0.458337	0.270423	0.291687	0.752423	0	0.772878	0.0013606	0	0.437078	0.868403	0	0.38565	0.458365	0	0.556709	0.91719
U0262	0.680591	0.498642	0.228904	0	0.017184	0.235179	0.310703	0.530469	0.401954	0.575914	0.307303	0.295968	0.66836	0	0.56074	0.00169887	0.0344902	0.326732	0.635718	0	0.25963	0.298202	0	0.598463	0.915975
U0264	0.892394	0.841124	0.192305	0	0.278608	0.109777	0.175876	0.458044	0.0786757	0.569601	0.252346	0.26223	0.468104	0.00971414	0.827426	0.00514752	0	0.389452	0.78975	0	0.16428	0.414172	0	0.745513	0.873736
U0267	0.601572	0.427868	0.324035	0	0.153169	0.465411	0.269678	0.442789	0.504148	0.395052	0.163012	0.327321	0.485267	0.00798514	0.558822	0.0272439	0	0.258425	0.69103	0	0.266502	0.281339	0	0.748955	0.891966
U0268	1.0028	0.623793	0.31253	0.0317794	0.355524	0.0994722	0.374789	0.280735	0.468522	0.475015	0.139439	0.162306	0.314656	0.00472245	0.558453	0.00316284	0	0.343856	0.687118	0	0.566532	0.282187	0	0.821154	0.843771
U0273	0.874062	0.64021	0.241831	0	0.113422	0.0653434	0.320237	0.486463	0.777218	0.660417	0.173307	0.412287	0.504246	0	0.500724	0.00244028	0	0.604782	0.26754	0	0.153928	0.468977	0	0.630655	0.902592
U0275	0.200157	0.711569	0	0.363239	0.0577865	0.596117	0.0402908	0.413232	0.159494	0.428998	0.18181	0.217577	0.462616	0.00565738	0.695829	0.00229841	0	0.460547	0.656081	0	0.801414	0.285323	0	0.73574	0.905434
U0278	0.700003	0.53079	0.159824	0.0670187	0.146465	0.138242	0.207175	0.450465	0.356175	0.511173	0.201714	0.130689	0.52206	0	0.633077	0.0220989	0	0.297123	1.06319	0	0.358509	0.368954	0	0.818302	0.867133
U0283	0.839005	0.587418	0.273413	0.0501639	0.257231	0.213792	0.407136	0.544678	0.612855	0.492218	0.282799	0.344684	0.620856	0	0.395038	0.00264168	0.101945	0.3888	0.3237	0.00109072	0.015721	0.313449	0	0.646229	0.900899
U0290	0.820266	0.605896	0.227394	0	0.210143	0.199061	0.55333	0.402524	0.417272	0.670346	0.15803	0.323849	0.420575	0.0340251	0.550649	0.0156622	0	0.199973	0.50733	0	0.74277	0.300381	0	0.678574	0.890738
U0291	0.50961	0.666831	0.212537	0.017846	0	0.628227	0.102211	0.407574	0.451158	0.60907	0.319098	0.3786	0.58464	0	0.218967	0.00536892	0	0.251476	0.443104	0	0.0726715	0.280401	0	0.733687	0.900938
U0307	0.811619	0.521554	0.11549	0.00142694	0.0625367	0.0866534	0.182174	0.807064	0.578717	0.530076	0.0869548	0.362204	0.546348	0.0273542	0.472373	0.00204068	0	0.666213	0.431602	0.0428904	0	0.265543	0	0.65239	0.897948
U0312	0.943017	0.686833	0.222881	0.23123	0	0.017636	0.355396	0.454915	0.633512	0.409542	0.437364	0.340617	0.605976	0	0.418348	0	0	0	0.618688	0.00635401	0	0.481562	0	0.593367	0.902574
U0316	0.536109	0.373166	0.253681	0.031503	0.0610054	0.0685139	0.232412	0.361005	0.272679	0.443272	0.298523	0.197108	0.621738	0	0.475338	0.0131873	0	0.164638	0.589883	0	0.228262	0.226093	0	0.667973	0.903503
U0317	0.374685	0.703486	0.246199	0	0.408645	0.368572	0.43487	0.357736	0.757428	0.396896	0.241773	0.276215	0.407813	0.0431002	0.503843	0.170238	0	0.513924	0.159642	0.0162612	0.277218	0.279842	0	0.623873	0.904876
U0322	0.676553	0.512774	0.260525	0	0.102737	0.132063	0.432603	0.436467	0.656588	0.535812	0.257353	0.248569	0.596611	0	0.550087	0.00507982	0	0.245105	0.743823	0	0.265318	0.345195	0	0.698659	0.897168
U0323	0.120657	0.397138	0.449011	0.027332	0.728423	0.231102	0.347321	0.426241	0.661487	0.900783	0.365471	0.228018	0.171952	0.461225	0	0.333103	0	0.598088	0	0.329715	0.13331	0.4045	0	0.895639	0.795544
U0326	0.885975	0.697501	0.192349	0.195232	0.226262	0.126247	0.356734	0.43569	0.353236	0.676066	0.283132	0.255088	0.386664	0.423249	0.134316	0.0680096	0.24613	0.317722	0.248431	0.0115994	0.0684513	0.404593	0	0.69239	0.882575
U0328	0.683919	0.604783	0.0301611	0.0297704	0.117316	0.258886	0.256774	0.434751	0.118294	0.37333	0.256189	0.23479	0.630899	0.1076	0.740858	0.274991	0.0545544	0.0690237	0.463967	0	0.454223	0.647366	0	0.70399	0.85144
U0329	0.881962	0.528229	0.125195	0	0.0963214	0.0214397	0.317343	0.400182	0.759521	0.47433	0.132339	0.310111	0.478927	0.00966804	0.733594	0.0008077	0	0.285338	0.571593	0	0.681412	0.321681	0	0.755482	0.869883
U0330	0.858376	0.603042	0.228705	0.0209076	0.2269	0.0904005	0.280307	0.275214	0.766338	0.50217	0.185739	0.208331	0.390853	0.053808	0.64724	0.006524	0.141944	0.249759	0.592437	0	0.198947	0.322239	0	0.684794	0.885902
U0332	0.0508655	0.444528	0	0.0799603	0.357669	0.348361	0.0546444	0.311529	0.776383	0.659749	0.383744	0.19083	0.462947	0.0293028	0.356348	0.392415	0	0.759829	0.564284	0	0.873851	0.265751	0	0.827266	0.797059
U0334	0.420409	0.600903	0.0431156	0	0	0.328119	0.209739	0.448108	0	0.704058	0.0733185	0.246328	0.44538	0.117998	0.511528	0.033667	0.0791445	0.00175731	0.802417	0	0.481701	0.593483	0	0.790402	0.885102
U0337	0.447178	0.442991	0.0716046	0.030065	0.0907786	0.26729	0.0351098	0.305829	0.651035	0.22447	0.252108	0.196493	0.642101	0	0.634166	0.00837953	0	0.435427	0.603016	0	0.584334	0.29325	0	0.784003	0.891658
U0344	0.498887	0.591997	0.29188	0	0.0728126	0.212068	0.265549	0.491836	0.434131	0.464118	0.218331	0.398452	0.748505	0	0.335204	0.0129722	0.00719845	0.298538	0.308191	0.0726478	0	0.283017	0	0.628211	0.919851
U0346	0.879006	1.07236	0.115513	0	0.387338	0.268818	0.0273218	0.609229	0.754153	0.291972	0.246714	0.310987	0.736803	0.167021	0.650264	0.00188658	0	0.557768	0.685173	0.00627419	0	0.427062	0	0.263736	0.969478
U0348	0.663409	0.820266	0.172543	0.0129885	0.238612	0.341227	0.365912	0.584481	0.141935	0.545904	0.294131	0.274278	0.597809	0	0.461345	0.0120827	0	0.53437	0.45073	0	0.246794	0.34746	0	0.818819	0.879644
U0349	0.715887	0.526578	0.0455035	0.0832204	0.0569548	0.00745477	0.213885	0.484014	0	0.478632	0.21354	0.182281	0.590559	0	0.76211	0	0	0.574857	0.764732	0	0.705838	0.249231	0	0.802513	0.867009
U0350	0.753346	0.448822	0.169358	0	0.194454	0.198024	0.427706	0.311491	0.666407	0.691943	0.153692	0.14444	0.388121	0.0298468	0.638306	0.000698605	0	0.469512	0.638395	0	0.760207	0.260093	0	0.735631	0.882429
U0378	0.486494	0.631898	0.17654	0.0905075	0.156033	0.16832	0.138768	0.431687	0.182662	0.53151	0.289452	0.125109	0.617561	0	0.580944	0	0	0.686864	0.690164	0	0.575755	0.235988	0	0.763264	0.894711
U0380	0.331391	0.441836	0.099014	0.0136463	0.170013	0.223486	0.309284	0.31827	0.41718	0.281146	0.133342	0.205622	0.530561	0.0563595	0.748813	0.00548653	0	0.630183	0.643892	0	0.650475	0.304719	0	0.772931	0.898799
U0383	0.413488	0.600766	0.128159	0.0417992	0	0.0862497	0.242837	0.308484	0.795475	0.334965	0.157893	0.199128	0.376942	0.00836385	0.403811	0.00221388	0	0.362341	0.287591	0	0.385138	0.246209	0	0.414819	0.948552
U0384	0.0498962	0.151403	0.161337	0.0162408	0.0177768	0.162349	0.119726	0.0473588	0.12408	0.193544	0.0440103	0.0555243	0.0997765	0.0112194	0.0757287	0.100773	0	0.0928113	0.0819675	0	0.0585924	0.0756966	0	0.772421	0.805245
U0385	0.572786	0.715443	0	0.127026	0.0642213	0.184194	0.149896	0.340879	0.191509	0.719787	0.322461	0.278097	0.551239	0.0203569	0.530859	0.0628056	0	0.275874	0.66153	0	0.558027	0.481349	0	0.779814	0.882438
U0392	0.569099	0.556808	0.231807	0	0.211004	0.298742	0.396078	0.291005	0.606685	0.44454	0.182569	0.227985	0.441002	0.0201258	0.51906	0.0916706	0	0.397413	0.553172	0	0.409896	0.180505	0	0.790833	0.877036
U0394	0.451692	0.307859	0.11328	0	0.00972071	0.0612773	0.18602	0.305078	0.492635	0.335394	0.143229	0.174761	0.415298	0.0678844	0.401235	0.0075892	0.0648007	0.379281	0.277559	0	0.194627	0.251164	0	0.514221	0.930654
U0397	0.476361	0.610495	0.397869	0.0761603	0.221447	0.213157	0.394013	0.400285	0.127712	0.545751	0.3498	0.223217	0.384513	0.129916	0.607693	0.0325104	0	0.321331	0.441667	0	0.369343	0.372483	0	0.725082	0.903012
U0399	0.336948	0.492428	0.0170658	0.0396983	0.0306017	0.118374	0.212989	0.477785	0.32812	0.449223	0.0592707	0.244325	0.60028	0.0256958	0.625708	0.001686	0	0.505212	0.855246	0	0.644499	0.564919	0	0.694158	0.908809
U0400	0.214778	0.248567	0.113074	0.0704355	0	0	0.20079	0.264995	0.15064	0.291343	0.190679	0.136087	0.538963	0	0.201704	0.000416892	0	0.194267	0.234706	0	0.212071	0.225083	0	0.552116	0.935874
U0401	0.0871725	0.820958	0.163842	0.382757	0	0.35268	0.287525	0.295926	1.21716	0.462388	0.271022	0.283057	0.448683	0	0.653133	0.12506	0	0.680364	0.0498504	0.0165982	0.303324	0.454898	0	0.639709	0.917383
U0408	1.03053	0.538216	0.225998	0	0.0986889	0.135418	0.150538	0.562529	0.782279	0.600377	0.168543	0.377802	0.64537	0.0103999	0.268481	0.00295305	0.0330305	0.108293	0.556286	0.0541653	0.0467723	0.432351	0	0.562157	0.904445
U0411	0.694151	0.288863	0.212937	0.0692838	0.0420673	0.0263497	0.230836	0.489844	0.0853202	0.533644	0.477638	0.253226	0.7655	0	0.33566	0.000246076	0	0.309265	0.564212	0	0.00172634	0.347381	0	0.780265	0.877379
U0412	0.402359	0.445854	0.220105	0	0.197883	0.528441	0.355341	0.294991	0.694587	0.512728	0.172584	0.274027	0.350356	0.0451405	0.434138	0.0068816	0	0.456532	0.590126	0.0119988	0.163017	0.200714	0	0.720835	0.906051
U0414	0.40015	0.44412	0.279926	0	0.115164	0.188591	0.258833	0.46866	0.30042	0.892695	0.173565	0.218306	0.378888	0.0303189	0.0926278	0	0.123988	0.0463511	0.120173	0.157115	0.104406	0.332863	0	0.721715	0.902436
U0416	0.595055	0.477309	0.315476	0.0429193	0	0.047799	0.17092	0.520132	0.387772	0.481848	0.28696	0.386864	0.630898	0	0.427584	0.00147932	0	0.403887	0.538842	0	0.0223033	0.309357	0	0.45109	0.942107
U0421	0.60455	0.547138	0.398338	0.0198462	0.126156	0.12385	0.267592	0.500878	0.193873	0.568351	0.312515	0.257894	0.688431	0.00147275	0.41294	0.00956145	0	0.241544	0.350889	0	0.161085	0.394269	0	0.585524	0.920379
U0425	0.966597	0.347579	0	0	0.13198	0.0528789	0.166672	0.481404	0.226428	0.19895	0.356278	0.294031	0.645982	0	0.660084	0	0	0.151341	0.54679	0	0.138613	0.390586	0	0.712375	0.862758
U0426	0.426384	0.54935	0.506014	0	0.16077	0.0553228	0.342669	0.470714	0.0385921	0.609827	0.225603	0.218011	0.432111	0.0667116	0.323193	0.0547872	0	0.28256	0.5517	0	0.38191	0.324885	0	0.801973	0.887961
U0427	0.213766	0.529012	0.31563	0.0148232	0.0959353	0.165502	0.158247	0.5878	0.173144	0.511411	0.341956	0.198503	0.37251	0.0149164	0.20041	0.0442217	0	0.380164	0.350773	0	0.0817506	0.292196	0	0.60854	0.929929
U0430	0.0886967	0.258443	0.0876028	0.088915	0	0.0319713	0.176793	0.247195	0.335961	0.29341	0.158185	0.104632	0.254116	0	0.0775676	0.0798344	0	0.138711	0.121902	0	0.0894314	0.188943	0	0.762255	0.877766
U0431	0.0716096	0.429184	0.0842385	0.305452	0	0.326305	0.0578032	0.884623	0.452879	0.702763	0.314913	0.294679	0.673969	0	0.0338653	0.000532628	0.0685464	0.484838	0.230577	0.0584049	0.00881411	0.472624	0	0.366113	0.964638
U0433	0.0792018	0.492147	0.105082	0.0931768	0.0309017	0.27538	0.0691246	0.389007	0.354874	0.467733	0.385069	0.27188	0.714044	0	0.378572	0.0202004	0	0.627023	0.452409	0	0.202577	0.319047	0	0.572348	0.942025
U0434	0.352308	0.724907	0.228658	0.0314089	0	0.111416	0.138872	0.808372	0.2093	0.67711	0.395759	0.36447	0.757775	0.00777477	0.355941	0.00121642	0	0.569375	0.574743	0	0.268699	0.421452	0	0.482583	0.946954
U0435	0.329391	0.567022	0.291227	0.0659991	0.00567994	0.302658	0.0956848	0.23553	0.353116	0.286131	0.29303	0.241722	0.38649	0	0.265948	0.0244177	0.0488501	0.0723501	0.36951	0	0.10824	0.233683	0	0.499368	0.938654
U0436	0.641551	0.606825	0.198196	0	0.262092	0.326258	0.415947	0.267624	0.357722	0.565403	0.216797	0.334141	0.535624	0.113401	0.317753	0.0144884	0.0304195	0.074005	0.35828	0.0388122	0.137918	0.390639	0	0.667338	0.900625
U0437	0.479809	0.554051	0.423343	0.0375412	0.0557573	0.0536335	0.0633929	0.477397	0	0.530856	0.367769	0.237769	0.547123	0	0.259277	0	0	0.39083	0.70091	0	0.199682	0.43041	0	0.753913	0.89688
U0438	0.131392	0.386949	0.171173	0.00326682	0.0489818	0.155233	0.187284	0.457877	0.113269	0.52441	0.0741804	0.265809	0.352453	0.115362	0.574783	0.0106967	0	0.643629	0.79051	0	0.431173	0.358891	0	0.741404	0.909917
U0439	0.539906	0.514777	0.151652	0.0431263	0.00334031	0.0342828	0.181129	0.543073	0.224175	0.465747	0.465144	0.157075	0.804285	0	0.652208	0.000359034	0	0.240152	0.825973	0	0.33117	0.515213	0	0.625356	0.916148
U0442	0.138106	0.366439	0.269232	0.0567633	0	0.339861	0	0.72998	0	0.824463	0.373733	0.24407	0.438084	0	0.301516	0.0714881	0	0.466284	0.494457	0	0.224947	0.44181	0	0.531	0.940673
U0446	0.614764	0.575458	0.503342	0	0.189016	0.524558	0.423359	0.190495	0.711227	0.650977	0.137849	0.316987	0.420492	0.0166998	0.43367	0.122875	0.0364347	0.418595	0.428348	0.011729	0.373832	0.327001	0	0.743955	0.886632
U0447	0.173441	0.449078	0.291084	0.0501174	0.111808	0.192886	0.0653474	0.204027	0.255649	0.753152	0.255606	0.0622404	0.249977	0.136049	0.00357272	0.402243	0	0.375522	0.319023	0	0.368834	0.189055	0	0.900296	0.679699
U0448	0.328773	0.416794	0.199843	0.0404904	0	0	0.280719	0.260346	0.47925	0.465735	0.269834	0.23549	0.337749	0	0.268799	0.00338052	0	0.265743	0.318575	0	0.34964	0.374164	0	0.505287	0.938522
U0450	0.437852	0.620734	0.158602	0.00466869	0.0940762	0.0870921	0.342296	0.458599	0.409726	0.584313	0.0704867	0.246433	0.279505	0	0.295928	0.0132385	0.0278511	0.248593	0.348961	0.0057077	0.0777196	0.391791	0	0.567385	0.923
U0453	0.34499	0.31081	0.237051	0	0.050478	0.218483	0.174008	0.474261	0.369922	0.397435	0.191614	0.250934	0.459255	0.0272645	0.362367	0.0125344	0	0.396968	0.37456	0	0	0.187436	0	0.656896	0.919276
U0454	0.510718	0.448198	0.0725194	0.0310344	0	0	0.202953	0.241033	0.270452	0.563832	0.368079	0.234845	0.535952	0	0.283752	0.00122983	0	0	0.456769	0	0.20766	0.353284	0	0.701094	0.893453
U0455	0.497603	0.553426	0.0827493	0.029434	0	0.153436	0.110778	0.445458	0.489387	0.326662	0.290546	0.26677	0.531799	0.0410771	0.146785	0.0280109	0	0.16941	0.219138	0	0.0820181	0.246383	0	0.293972	0.965266
U0457	0.593682	0.63954	0.120933	0.0429256	0.0259322	0.0603821	0.162999	1.00859	0.287685	0.236066	0.343625	0.481125	0.637812	0.528108	0.436331	0.0102217	0	0.674518	0.331498	0	0.0366914	0.547509	0	0.569266	0.927438
U0458	0.0605626	0.241463	0.29879	0	0.0257065	0.206754	0.304177	0.323755	0.288216	0.376091	0.163869	0.165278	0.442231	0.0176478	0.307205	0.0638677	0	0.385571	0.384408	0	0.228878	0.144446	0	0.720822	0.913233
U0459	1.20245	0.649923	0.158868	0.0543652	0.159065	0.179696	0.271768	0.550494	0.431294	0.186997	0.0611272	0.375757	0.559781	0.0461054	0.767892	0.000363846	0.424374	0	0.0743523	0.138515	0	0.565949	0	0.69814	0.863866
U0461	0.363	0.686538	0.262576	0.060534	0	0.213051	0.275212	0.632794	0.233075	0.568059	0.319207	0.312113	0.747295	0	0.206868	0.00818006	0	0.389435	0.321836	0	0.0679308	0.267802	0	0.637751	0.924858
U0466	0.576319	0.940274	0.230164	0.0154943	0.0946998	0.259448	0.279112	0.541442	0.417689	0.717088	0.219723	0.369605	0.609548	0	0.396772	0.044815	0	0.454883	0.420436	0.00806793	0	0.485759	0	0.694946	0.905123
U0469	0.931547	0.48826	0.127261	0.0262152	0.130646	0.158596	0.213226	0.569439	0	0.521821	0.309552	0.273095	0.664056	0	0.724268	0.00119011	0	0.138243	0.69098	0	0.623578	0.388302	0	0.646496	0.890161
U0473	0.574299	0.530002	0.277733	0	0.292258	0.023563	0.255956	0.252235	0.108261	0.492756	0.246127	0.166592	0.346474	0.0427846	0.525762	0.485552	0	0.217688	0.578274	0	0.240449	0.282571	0	0.953972	0.640156
U0475	0.0888585	0.171935	0.0294277	0.140629	0.0172547	0.0283427	0.12083	0.158487	0.179217	0.200139	0.039921	0.0686521	0.0969167	0.0776321	0.107114	0.00151458	0	0.205417	0.0970264	0	0.187356	0.110343	0	0.575338	0.928948
U0476	0.421098	0.4643	0.230499	0.049316	0	0.137184	0.257764	0.571015	0.526863	0.680649	0.116113	0.353192	0.54491	0.173487	0.374998	0.015829	0.0254347	0.334198	0.478929	0.151605	0.0180004	0.511219	0	0.507646	0.940192
U0479	0.236146	0.488117	0.125274	0.102309	0.14025	0.192416	0.246573	0.276788	0.468928	0.361828	0.233021	0.251121	0.425907	0.157165	0.236032	0.0264677	0	0.395555	0.241321	0	0.0590987	0.224046	0	0.608587	0.927946
U0494	1.02291	0.424314	0.115318	0.0247212	0.0498443	0.308126	0.165081	0.523952	0	0.560418	0.286618	0.279366	0.450253	0	0.67328	0.00364192	0	0.163655	0.528596	0	0.167218	0.289068	0	0.852118	0.826119
U0496	0.401756	0.650917	0.24166	0.15641	0	0.204773	0.324791	0.383205	0.551386	0.665174	0.222573	0.260253	0.481988	0.0923954	0.284362	0.00417724	0.102037	0.504704	0.255498	0	0.405077	0.241062	0	0.533747	0.935384
U0497	0.902569	0.729103	0.135458	0.0272446	0.0777594	0.0060923	0.257576	0.742253	0.0385663	0.456119	0.210071	0.353998	0.601971	0	0.70391	0.0021163	0	0.0509237	0.302483	0.086288	0.167461	0.455554	0	0.700749	0.877964
U0502	0.0322616	0.514068	0.281673	0.0256339	0.100055	0.471265	0.0486398	0.860372	0	0.968814	0.30076	0.315273	0.510125	0	0.468801	0	0	0.475047	0.756	0	0.44744	0.685764	0	0.562923	0.939438
U0512	0.771626	0.569423	0.277963	0.018155	0.00156123	0.174995	0.362841	0.63676	0.962999	0.590055	0.237478	0.344521	0.557589	0	0.552627	0.0690903	0	0.284328	0.516152	0.0629809	0.0102735	0.430919	0	0.561282	0.919177
U0514	0.499826	0.742701	0.383721	0.0865045	0.141202	0.120157	0.666471	0.621232	0.507858	0.988845	0.456833	0.375484	0.347115	0.524975	0.101967	0.270893	0	0.191627	0.209056	0.159816	0.30466	0.606442	0	0.54034	0.909808
U0515	0.0205923	0.629438	0.310688	0.341637	0	0.42673	0	0.362013	0.816411	1.07826	0.226027	0.443711	0.405997	0	0.0930457	0.00242226	0	0.345891	0.789757	0	0.280033	0.529866	0	0.654603	0.922666
U0516	0.384069	0.513014	0.221826	0.0112824	0.134265	0.177721	0.129705	0.348683	0.256887	0.621065	0.101907	0.200316	0.383826	0.0541204	0.534376	0.114153	0	0.730716	0.619852	0	0.501728	0.464356	0	0.658424	0.905736
U0519	0.33035	0.472283	0.264809	0.0346441	0.176189	0.126874	0.2431	0.455662	0.368178	0.542145	0.16984	0.234677	0.470716	0.11606	0.578388	0.0456769	0	0.560095	0.737533	0	0.490271	0.317614	0	0.757057	0.901509
U0531	0.974436	0.383171	0.316129	0.0390834	0.0843974	0.0184392	0.0981897	0.318262	0.579296	0.0188076	0.360791	0.298782	0.613093	0	0.810628	0.00285205	0.0190744	0	0.739004	0.1432	0	0.467308	0	0.620103	0.890331
U0534	0.777535	0.593829	0.166996	0.0147041	0.116842	0.0947326	0.302358	0.329241	0.935145	0.338503	0.209901	0.248518	0.487507	0	0.771156	0.0014016	0	0.185438	0.758515	0	0.46411	0.389146	0	0.726707	0.883256
U0535	0.658891	0.448237	0.433017	0	0.0800963	0.206962	0.183526	0.4033	0.323892	0.733912	0.238837	0.258645	0.662085	0.00433773	0.454434	0.000745808	0	0.419903	0.600023	0.00280658	0.358329	0.385088	0	0.742648	0.892861
U0538	0.451886	0.522335	0.0576931	0.0583594	0.103234	0.316752	0.194364	0.082522	0.806834	0.431405	0.165432	0.123717	0.381782	0.0356581	0.703945	0.00794189	0	0.541386	0.576979	0	0.66765	0.224902	0	0.739263	0.894659
U0541	0.498709	0.190507	0.0587937	0.0253217	0.0896447	0.214955	0.258911	0.0340004	0.419091	0.282177	0.198784	0.042755	0.19269	0.0895879	0.568852	0.0438395	0.0281762	0.329745	0.519162	0	0.452615	0.137833	0	0.632046	0.897639
U0542	0.475416	0.491981	0.225449	0.242134	0.201733	0.0393908	0.270796	0.478687	0	0.0887047	0.131367	0.12094	0.307372	0.0273239	0.865947	0.00142367	0	0.337314	0.642839	0	0.408409	0.516091	0	0.71236	0.896984
U0544	0.126888	0.71851	0.256584	0.365435	0.208895	0.00465486	0.283766	0.214047	0.2572	0.43694	0.0717632	0.21692	0.28744	0.527918	0.646299	0.0104509	0	0.586842	0.916033	0	0.793993	0.486711	0	0.691223	0.905659
U0549	0.725886	0.39219	0.290302	0	0.387629	0.174037	0.370298	0.237326	0.489065	0.457914	0.164007	0.222152	0.445784	0.130836	0.470789	0.0665692	0.0336797	0.349691	0.571558	0	0.729678	0.329648	0	0.700439	0.887946
U0550	0.32874	0.550573	0.152322	0.134952	0	0.0997611	0.22028	0.462649	0	0.536071	0.122334	0.176235	0.389686	0.0136853	0.853529	0	0	0.305704	0.974503	0	0.747477	0.46739	0	0.809717	0.88413
U0551	0.131575	0.810944	0.165067	0.0509993	0.164748	0.268427	0.264865	0.266132	0.282282	0.652763	0.0337419	0.222969	0.468325	0	0.783331	0.00172852	0	0.412794	0.947302	0	0.717486	0.431375	0	0.77004	0.898029
U0553	1.02763	0.501993	0.187171	0.0657896	0.106776	0.183639	0.260993	0.43389	0.884595	0.515292	0.180321	0.32287	0.488457	0	0.373993	0.0895385	0	0.396925	0.383692	0.1693	0.256876	0.420668	0	0.543533	0.909164
U0555	1.03134	0.536446	0.166921	0.0138849	0.0855179	0.0369066	0.305495	0.341343	0.775459	0.625912	0.09548	0.248811	0.493919	0.00316296	0.550005	0.0170407	0.100696	0.324232	0.706207	0	0.219913	0.395849	0	0.715683	0.869974
U0556	0.0830558	0.34913	0	0.0351302	0	0.288724	0.0488275	0.65403	0.0977344	0.895672	0.329882	0.19908	0.472649	0.157063	0.224339	0.00851725	0	0.572766	0.572885	0	0.346886	0.359404	0	0.584566	0.935501
U0558	0.864973	0.509437	0.260715	0.0434688	0.0402769	0.101221	0.166619	0.482975	0.654883	0.319908	0.0256411	0.322322	0.616289	0	0.50581	0	0.0681075	0.467561	0.308236	0.317683	0	0.477209	0	0.545411	0.916608
U0559	0.664735	0.529341	0.178113	0.00315976	0.170575	0.359297	0.122035	0.251821	0.71959	0.455425	0.0834369	0.245809	0.276266	0.263063	0.686857	0.0974019	0.000542158	0.467742	0.500689	0	0.398217	0.302238	0	0.710315	0.885319
U0560	0.781515	0.436639	0.0322613	0	0.137205	0.123043	0.209418	0.408337	0.513469	0.466592	0.170007	0.121812	0.328842	0.415384	0.584961	0.0146607	0.0105884	0.307454	0.618486	0	0.612378	0.395343	0	0.763693	0.867862
U0562	0.434143	0.282201	0.172666	0	0.0971289	0.101213	0.179484	0.202768	0.37878	0.350958	0.0840763	0.147484	0.30559	0.0111081	0.319132	0.0407752	0	0.20886	0.325764	0.0253686	0.289627	0.251179	0	0.699765	0.891494
U0566	0.0364313	0.05244	0.00924151	0.0413108	0	0.0200648	0.0163342	0	0	0.0756512	0.0207048	0.0259601	0.0550231	0	0.0408072	0.0109304	0	0.0171578	0.102848	0	0.0554709	0.0157593	0	0.098182	0.997722
U0570	0.218756	0.394668	0.236187	0.0923801	0.14003	0.14158	0.324095	0.0477652	0.20627	0.543882	0.280057	0.128363	0.364843	0.318052	0.623117	2.32523	0	0.567863	0.527146	0	0.500406	0.29818	0	0.988953	0.287534
U0573	0.417189	0.654014	0.172394	0.102138	0.0502879	0.305693	0.432171	0.217543	0.561526	0.67057	0.0774751	0.180947	0.31554	0.122415	0.480534	0.00541338	0.317646	0.334692	0.443298	0	0.477223	0.400837	0	0.760204	0.897388
U0577	0.228043	0.449963	0.216706	0.12975	0.0779838	0.273362	0.233877	0.470577	0.365755	0.495657	0.20054	0.256466	0.438022	0.0863271	0.644014	0.0112701	0	0.722676	0.582602	0	0.669579	0.405877	0	0.712574	0.915417
U0580	0.169567	0.672035	0.0347015	0.0655947	0.231296	0.287334	0.0927571	0.331155	0.294879	0.352333	0.212235	0.145838	0.469902	0.04677	0.946642	0.0192449	0	0.712559	0.71889	0	0.665226	0.471789	0	0.777691	0.901568
U0583	0.795117	0.63175	0.111585	0.0751607	0.182658	0.10398	0.239879	0.303568	0.382294	0.554538	0.101815	0.158212	0.364593	0	0.518254	0.0122969	0.194996	0.419291	0.49851	0.0233732	0.145138	0.335052	0	0.73811	0.873911
U0584	0.783867	0.414792	0.155467	0.0868875	0.145385	0.146288	0.0736258	0.215141	0	0.278628	0.178094	0.115708	0.241679	0	0.476204	0.000861617	0.0210304	0.0870129	0.445284	0	0.299919	0.184538	0	0.774435	0.834369
U0585	0.615574	0.763683	0.317145	0	0.185284	0.393909	0.196545	0.374256	0.398181	0.602632	0.242555	0.224631	0.444598	0.0182969	0.443956	0.00115957	0	0.216404	0.554331	0.0333617	0.35067	0.338372	0	0.765372	0.886461
U0587	0.749964	0.370313	0.0404889	0	0.0973858	0.0923283	0.287859	0.274095	0.540765	0.516123	0.0697249	0.18598	0.433062	0.0106862	0.711736	0.00150095	0.06131	0.219179	0.548445	0	0.353857	0.408347	0	0.547827	0.912729
U0589	0.628852	0.290776	0.139369	0.00388376	0	0.104537	0.194951	0.687815	0.104576	0.592614	0.229931	0.272075	0.793817	0.00478617	0.250669	0.0133033	0	0.35741	0.602076	0	0.0162538	0.349077	0	0.419169	0.944414
U0590	0.490443	0.33618	0.230259	0.0132369	0.00518089	0.00600693	0.638996	0.424454	0.880205	0.342889	0.220504	0.293912	0.494917	0	0.383159	0	0	0.304604	0.247193	0.147286	0.443435	0.353871	0	0.660728	0.912951
U0598	0.600804	0.699999	0.516599	0	0.29388	0	0.26613	0.485486	0.181093	0.502328	0.484091	0.316746	0.633173	0.0946568	0.301445	0.0628863	0	0.467503	0.38188	0	0.0189901	0.364529	0	0.690024	0.903933
U0600	0.54165	0.552401	0.137752	0.101389	0	0.0116497	0.331662	0.388111	0.751168	0.399624	0.268669	0.22618	0.514058	0	0.605924	0	0	0.160304	0.548813	0.0155708	0.0845632	0.441968	0	0.698969	0.900919
U0603	0.48321	0.625112	0.332309	0.155241	0	0.159055	0.248714	0.636769	0.11555	0.609393	0.376077	0.227598	0.51459	0	0.524614	0.01405	0	0.299786	0.343317	0	0.322695	0.34477	0	0.47913	0.941659
U0605	0.880346	0.46951	0.158337	0.0820981	0.200516	0.0595185	0.166437	0.427596	0.411192	0.422999	0.225054	0.196983	0.545467	0	0.607594	0.00153508	0	0.399623	0.700535	0	0.499807	0.369209	0	0.680159	0.884834
U0606	0.946147	0.535758	0.201786	0	0.203972	0.206606	0.27249	0.298866	0.608702	0.489622	0.112559	0.175884	0.315539	0.270819	0.534207	0.106366	0	0.243786	0.435682	0	0.549674	0.246483	0	0.83468	0.834546
U0607	0.642856	0.623343	0.361143	0	0.435915	0.14595	0.461267	0.363535	0.595526	0.469568	0.158034	0.225929	0.379222	0.422081	0.245909	0.72038	0.186239	0.345943	0.214076	0.24555	0.0473493	0.428768	0	0.892025	0.6458
U0608	0.659871	0.836832	0.175211	0.217653	0.0553941	0.297054	0.0438669	0.773248	0	0.506548	0.383093	0.141061	0.455196	0	0.535898	0.0380479	0	0.503434	0.558332	0	0.590335	0.444028	0	0.584709	0.917358
U0611	0.197731	0.646379	0.288051	0.137102	0.13293	0.250909	0.0942004	0.403486	0.333058	0.49676	0.411255	0.132579	0.377579	0.10518	0.49707	0.00674567	0	0.806139	0.630862	0	0.76596	0.447859	0	0.712896	0.914345
U0612	0.497216	0.444835	0.190548	0.0205315	0.094413	0.126204	0.267332	0.446171	0.524001	0.492511	0.12886	0.191497	0.316337	0.0907026	0.37861	0.00113402	0.056375	0.351395	0.186452	0	0.366484	0.422168	0	0.553547	0.925244
U0613	0.0158495	0.203461	0.304429	0.0469102	0.0905747	0.0483417	0.186633	0.0777745	0.278523	0.437876	0.0651469	0.13164	0.100186	0.444707	0	1.02084	0	0.312427	0.104316	0.0608422	0.0429003	0.149398	0	0.973153	0.258299
U0614	0.508429	0.38457	0.282212	0.0441992	0.00100901	0.0519736	0.143692	0.593257	0.401669	0.31488	0.374746	0.290922	0.787649	0	0.480216	0.0045714	0	0.173573	0.606611	0	0.168658	0.422618	0	0.639425	0.91676
U0615	0.542789	0.473907	0.175604	0	0.0272917	0.0446477	0.217412	0.306402	0.530584	0.383668	0.109857	0.254144	0.430522	0.0630458	0.266286	0.000764744	0.00661275	0.238861	0.251135	0	0.0912746	0.231202	0	0.676971	0.894507
U0618	0.867703	0.47842	0.17685	0	0.0603374	0.189837	0.414079	0.641599	0.671654	0.51681	0.0938055	0.329297	0.461214	0.0160787	0.610198	0.000989149	0	0.243444	0.585208	0	0.569807	0.351595	0	0.701637	0.885056
U0623	0.706638	0.474209	0.0670185	0.138228	0	0.224256	0.177941	0.723325	0.334769	0.76356	0.195029	0.342063	0.576487	0.0329901	0.321922	0.163499	0	0	0.410789	0	0.384619	0.546011	0	0.583068	0.901128
U0624	0.110428	0.872792	0.27629	0.013372	0.0532253	0.499325	0.421889	0.106018	0.645924	1.09266	0.203433	0.383544	0.473652	0.0543137	0.194506	0.0154337	0	0.468759	0.626247	0	0.407947	0.485104	0	0.623215	0.927068
U0625	0.741068	0.651888	0.32551	0.0818668	0.179165	0	0.558512	0.431729	0.237192	0.411771	0.214584	0.288912	0.519675	0.424965	0.567199	0.00439827	0	0.175111	0.45128	0	0.309312	0.556343	0	0.633178	0.90461
U0627	0.5941	0.592604	0.298646	0	0.130735	0.183675	0.239146	0.3533	0.269048	0.458013	0.313394	0.237952	0.602909	0	0.510957	0.0105677	0	0.236606	0.477419	0	0.267728	0.225266	0	0.755331	0.888267
U0631	0.674292	0.549982	0.184847	0	0.14415	0.0548013	0.325117	0.467903	0.400082	0.366304	0.169827	0.225046	0.54523	0.0234315	0.483912	0.00361161	0	0.193716	0.597623	0	0.508805	0.342189	0	0.734939	0.883099
U0635	0.46353	0.375055	0.271647	0.00915486	0	0.0727219	0.195965	0.488982	0.194385	0.452987	0.199214	0.233452	0.51467	0	0.356795	0.00356513	0	0.19059	0.397693	0.00783977	0.16496	0.280939	0	0.617592	0.915505
U0638	0.455074	0.487667	0.144121	0	0.160659	0.0752878	0.146157	0.313129	0.0463541	0.459799	0.231328	0.235853	0.635093	0	0.525018	0	0	0.325152	0.604517	0	0.389543	0.391873	0	0.75593	0.893886
U0641	0.910574	0.499529	0.217488	0.115122	0.159555	0.27168	0.27793	0.118297	0.374861	0.495218	0.168402	0.166596	0.364035	0.00981016	0.597769	0.267439	0.0345088	0.0710253	0.433741	0	0.504429	0.284635	0	0.834674	0.790706
U0642	0.280074	0.4126	0.228848	0.139699	0.0884528	0.154641	0.288862	0.316046	0.52679	0.382601	0.18108	0.23342	0.591482	0	0.461667	0.00220041	0	0.482954	0.527044	0	0.666448	0.201198	0	0.765335	0.903855
U0643	0.62869	0.467583	0.28517	0	0.11082	0.0784332	0.250009	0.507418	0.31932	0.538643	0.275813	0.285849	0.554766	0.113299	0.356472	0.508752	0	0.283337	0.271182	0.126481	0	0.444198	0	0.791538	0.739701
U0645	0.0783459	0.618208	0.16922	0.169499	0	0.51654	0	0.800849	0	0.659096	0.258378	0.229824	0.476732	0	0.184529	0.000707796	0	0.154685	0.805199	0	0.477988	0.443234	0	0.618616	0.927246
U0646	0.247903	0.646398	0.394206	0.0334104	0.0533965	0.175761	0.320845	0.201659	0.663813	0.464524	0.184246	0.296352	0.471195	0	0.496539	0.0011105	0	0.470049	0.476801	0	0.123174	0.307964	0	0.631087	0.927295
U0648	0.314894	0.711225	0.215719	0.0102174	0.0464467	0.111613	0.143997	0.528538	0.0866562	0.349043	0.339548	0.30914	0.687951	0	0.441398	0	0	0.450157	0.48904	0	0.0638008	0.268202	0	0.70163	0.916545
U0653	0.853382	0.517325	0.217981	0.0977607	0.197092	0.0856222	0.141756	0.543069	0.564672	0.129339	0.181817	0.163519	0.430253	0.0921873	0.899793	0.0415258	0	0.212321	0.385083	0.0145016	0.517895	0.300435	0	0.554212	0.909887
U0654	0.336887	0.432879	0.11622	0.0220098	0.0886641	0.214507	0.24072	0.3491	0.627427	0.373449	0.185138	0.252866	0.60558	0.00114199	0.758902	0.0633597	0	0.685458	0.651926	0	0.587297	0.28851	0	0.765151	0.900442
U0655	0.995707	0.438453	0.212474	0	0.0893838	0.0741396	0.17023	0.438046	0.23223	0.450629	0.0948074	0.230006	0.438333	0.0134892	0.699674	0.000610476	0.213889	0.167822	0.505031	0	0.498368	0.476321	0	0.592692	0.894213
U0657	1.04803	0.344596	0.0101551	0.0330294	0.063833	0.177835	0.191569	0.571508	0	0.563092	0.158821	0.32083	0.641168	0	0.47309	0.00203883	0.115029	0	0.467568	0	0.398526	0.362929	0	0.78685	0.8377
U0659	0.294055	0.533429	0.0909532	0.0693377	0.136989	0.175539	0.28802	0.171731	0.633811	0.375961	0.161642	0.250513	0.295689	0.00370395	0.356093	0.0056105	0.0474409	0.302308	0.166066	0	0.201243	0.194444	0	0.755911	0.900505
U0664	0.484313	0.578167	0	0.0763081	0.0332172	0.0200915	0.314255	0.300095	1.05241	0.0515203	0.11821	0.219301	0.401852	0	0.718163	0.00140508	0	0.233386	0.389129	0	0.302294	0.360397	0	0.595152	0.915857
U0666	0.611436	0.711385	0	0.0513064	0.0431509	0.00956929	0.296828	0.520291	0.548535	0.29417	0.328392	0.180759	0.769168	0	0.948355	0	0	0.471062	0.684734	0	0.350138	0.449757	0	0.650222	0.909579
U0670	0.31151	0.542003	0.132901	0.345447	0	0.0855145	0.257882	0.801946	0	0.361059	0.269194	0.136467	0.527425	0.236823	0.571906	0.0478029	0	0.521304	0.813324	0	0.823002	0.434552	0	0.710306	0.905867
U0696	0.406255	0.347705	0.0759313	0.0914564	0	0.367096	0	0.591582	0.251771	0.712121	0	0.265574	0.447427	0.0118322	0.508865	0.00219766	0	0.47014	0.87373	0	0.927797	0.484316	0	0.637369	0.913016
U0706	0.233202	0.573766	0.245272	0.0705508	0	0.299796	0.035711	0.524583	0.619088	0.48777	0.274493	0.346471	0.664441	0.0235988	0.53178	0	0	0.706529	0.946765	0	0.393742	0.405629	0	0.33814	0.96555
U0709	0.559644	0.70558	0.0300439	0.0765398	0.042204	0.324901	0.265395	0.724537	1.02094	0.801622	0.286673	0.399397	0.457176	0.0174876	0.292666	0.000846704	0	0.591739	0.377706	0.0626628	0.111619	0.613221	0	0.379959	0.956177
U0754	0.107136	0.359758	0.0656461	0.0988936	0.148981	0.548194	0.251444	0.30357	0.857838	0.193324	0	0.256852	0.445184	0.0869435	0.841277	0.0415247	0	0.813871	0.81189	0	0.490256	0.309646	0	0.736202	0.910302
U0765	0.74567	0.710474	0.342904	0.0195845	0.0982717	0.614344	0.298618	0.360507	0.718742	0.490484	0.145978	0.436428	0.70896	0	0.480499	0.0150095	0	0.235203	0.28696	0.263329	0	0.414345	0	0.628227	0.912165
U0766	0.386823	0.532794	0.364305	0.0050839	0.132902	0.0323214	0.242093	0.345247	0.446515	0.568634	0.175345	0.242605	0.551498	0.0727238	0.46884	0.037746	0	0.554062	0.693021	0	0.41764	0.351922	0	0.711973	0.907845
U0768	0.728766	0.652794	0.216447	0.137784	0	0.212298	0.196397	0.307289	0.513922	0.472723	0.0825453	0.273378	0.430036	0	0.367101	0.000545484	0	0.184115	0.52166	0	0.583705	0.527014	0	0.722892	0.882394
U0772	0.139903	0.360599	0.291506	0.0506881	0.0862572	0.0375994	0.176559	0.53479	0.0249209	0.55174	0.277405	0.220803	0.749889	0.0109257	0.294256	0.00622916	0	0.645583	0.756025	0	0.48082	0.430243	0	0.717368	0.918992
U0777	0.731946	0.632339	0.0378906	0.0652391	0	0.235004	0.173404	0.400208	0.547196	0.571506	0.242636	0.167134	0.428913	0.0129356	0.444592	0.00294836	0.0698698	0.132343	0.566284	0	0.72369	0.312419	0	0.742394	0.876438
U0779	0.882993	0.470212	0.241787	0.0755995	0.0703752	0.160543	0.27285	0.377716	0.835584	0.539429	0.162466	0.229808	0.360451	0.16196	0.47615	0.0056485	0	0.487345	0.384947	0.0828742	0.152175	0.349261	0	0.512324	0.920644
U0794	0.669825	0.518399	0.255722	0.0187493	0.144425	0.125953	0.279722	0.291474	0.837812	0.148572	0.287975	0.330803	0.549236	0	0.611155	0.00168615	0	0.325708	0.400464	0.104227	0	0.250564	0	0.577789	0.917193
U0796	0.0121739	0.830451	0.146882	0.120321	0.537141	1.21169	0.204674	0.389228	0.303072	0.518166	0.256076	0.347746	0.440679	0.128333	0.626636	0.14406	0	0.343167	0.411116	0	0.72064	0.650916	0	0.662411	0.910351
U0832	0.63652	0.497275	0.143229	0.0575007	0.147541	0.223783	0.232987	0.170102	0.651257	0.465054	0.172982	0.160909	0.319709	0.295035	0.489271	0.00113589	0.0529103	0.477205	0.573915	0	0.518406	0.193145	0	0.663994	0.897837
U0835	0.0354339	0.554647	0.305639	0.355677	1.23577	0.355384	0.292206	0.209275	0.497536	0.974192	0.479123	0.246675	0.225626	0.280343	0.144672	0.00533322	0.52931	0.198582	0.115469	0.504673	0	0.364443	0	0.569792	0.924785
U0839	1.29573	0.60474	0	0.000608565	0.0981136	0.367168	0.467178	0.433408	0.531334	0.664584	0.0533002	0.495786	0.642657	0.457538	0.553922	0.0143626	0.101001	0	0.100056	0.0255983	0.519239	0.730649	0	0.728466	0.861157
U0844	0.277123	0.730794	0.0385839	0.112423	0.11225	0.216658	0.113738	0.240342	0.747412	0.282933	0.156738	0.284976	0.53898	0.172708	0.724222	0.0023381	0	0.779851	0.780313	0	0.88915	0.351903	0	0.709292	0.907294
U0847	0.754097	0.417795	0.131593	0.00785827	0.181365	0.331094	0.303695	0.214111	0.566628	0.528142	0.0166792	0.189017	0.332981	0.0526602	0.56366	0.0144127	0	0.275384	0.667975	0	0.71744	0.270318	0	0.790841	0.862984
U0850	0.99825	0.581615	0.145094	0.0280314	0.256339	0.0530637	0.345828	0.395924	0.833554	0.380572	0.116422	0.285953	0.419164	0.109166	0.483916	0.00137027	0	0.399848	0.534261	0.13561	0.0797546	0.293568	0	0.752258	0.862955
U0855	0.389416	0.450972	0.260702	0	0.34376	0.410004	0.515444	0.170893	0.967731	0.311513	0.0744369	0.205215	0.283668	0.295671	0.621555	0.773998	0	0.491086	0.454113	0	0.53749	0.203191	0	0.963227	0.575344
U0856	0.794406	0.595748	0.285624	0	0.456835	0	0.464213	0.402733	0.671571	0.342729	0.198219	0.267022	0.372797	0.0824393	0.395814	0.253024	0.0899966	0.368876	0.333195	0.186376	0	0.374744	0	0.846999	0.81565
U0867	0.425562	0.56525	0.0433659	0.148421	0.0666549	0.163749	0.290113	0.701686	0	0.330902	0.0544329	0.239159	0.437895	0.361155	0.841181	0.00554185	0	0.486001	0.489628	0	0.787994	0.803515	0	0.691447	0.906784
U0870	0.338582	0.337167	0.0859295	0.0577759	0.0479819	0.148723	0.156926	0.5848	0.10084	0.577333	0.140372	0.278887	0.663236	0.012536	0.631725	0.00517749	0	0.786992	0.629408	0	0.657105	0.427772	0	0.650738	0.920935
U0903	0.470647	0.405529	0.212124	0.000262619	0.125122	0.0386596	0.0439906	0.275608	0	0.378361	0.177991	0.178967	0.362609	0	0.281177	0	0	0.118192	0.448879	0.0508086	0.190377	0.319072	0	0.7747	0.874684
U0904	0.895804	0.378271	0.0479484	0.0256511	0.0371353	0.0481447	0.202998	0.463889	0.157699	0.556293	0.181042	0.282095	0.484344	0	0.666457	0.0105819	0	0.385588	0.724186	0	0.281905	0.331955	0	0.606867	0.894625
U0905	1.12347	0.533538	0.0836394	0.0966566	0.157388	0.121354	0.32554	0.260315	1.01078	0.431589	0.0437933	0.222161	0.28732	0	0.623729	0.0220091	0.00294208	0.166992	0.319595	0.119225	0.364769	0.178137	0	0.79539	0.83305
U0907	0.205401	0.419186	0.18006	0.181352	0.324062	0.0272568	0.380952	0.202405	1.24358	0.46208	0.472872	0.273058	0.429008	1.09986	0	0.945486	0.0512359	0.367943	0	0.245149	0	0.308561	0	0.72936	0.708773
U0909	0.598816	0.559106	0.404001	0.0438648	0.673143	0.0297835	0.367303	0.0703805	0.78425	0.779933	0.32815	0.259778	0.232854	0.150226	0.0989316	1.40947	0.135566	0.423545	0.152979	0.160599	0.0851802	0.303364	0	0.96846	0.313761
U0910	0.622286	0.406349	0	0.102097	0.0152109	0.129571	0.054222	0.350067	0.5911	0.2997	0.2202	0.255712	0.490277	0	0.523391	0.00489586	0.00577713	0.410346	0.170397	0.00582766	0	0.231505	0	0.554779	0.915202
U0912	0.640207	0.436276	0.0291495	0	0.045303	0.0451705	0.128779	0.327217	0.304636	0.492168	0.213091	0.201853	0.420541	0	0.26022	0.00160865	0.119273	0.204681	0.24632	0	0.00300204	0.248528	0	0.742063	0.86789
U0913	0.162507	0.622472	0.087783	0.187219	0.187525	0.0753328	0.125142	0.291777	0	0.504571	0.212978	0.10037	0.447632	0.0878755	0.56225	0.00347538	0	0.638227	0.705001	0	0.629132	0.3071	0	0.779574	0.898168
U0915	0.407596	0.431786	0.225487	0.0473602	0.0865152	0.251176	0.314411	0.340272	0.634533	0.576186	0.204649	0.244938	0.482402	0	0.375164	0.000708296	0	0.565351	0.450563	0	0.166673	0.219506	0	0.688537	0.912614
U0918	0.252132	0.262378	0.134837	0	0	0.232518	0.0556826	0.371701	0	0.546801	0.249331	0.244374	0.769713	0	0.427891	0.0153566	0	0.363225	0.510898	0	0.295755	0.285455	0	0.665805	0.923542
U0928	0.579665	0.340354	0.179038	0.0407244	0.136164	0.0555954	0.286938	0.358637	0.154292	0.366798	0.124535	0.245765	0.491816	0	0.681059	3.25728e-05	0	0.29885	0.437685	0	0.54372	0.325661	0	0.786286	0.87742
U0932	0.499017	0.704646	0.230704	0.0924728	0.169214	0.0855171	0.36704	0.46536	0.830132	0.44586	0.341081	0.374049	0.678954	0.0175716	0.732184	0.223608	0	0.492509	0.304976	0.0361212	0	0.407764	0	0.395922	0.942644
U0952	0.402244	0.544676	0.347735	0	0.565152	0.680534	0.437401	0.174653	0.800595	0.686408	0.244731	0.285739	0.474432	0.119023	0.215598	0.817878	0.377768	0.332648	0.163255	0.211921	0.0440794	0.299994	0	0.471161	0.882198
U0954	0.858393	0.496014	0.630852	0.0108765	0.243038	0.270847	0.518052	0.352749	0.831166	0.436364	0.286411	0.292643	0.535017	0.106549	0.360313	0.451375	0.414538	0.270451	0.194444	0.177245	0	0.246916	0	0.673999	0.832926
U0963	0.131186	0.782917	0.219031	0	0.167908	0.371544	0.160903	0.3658	0.705768	0.685065	0.539664	0.508579	0.743065	0.156607	0.414564	0.278898	0.0757345	0.158412	0.151562	0.21982	0	0.648224	0	0.458907	0.926992
U0965	0.283776	0.429209	0.295996	0	0	0.0496834	0.3068	0.413558	0.332355	0.365996	0.360679	0.276825	0.62024	0	0.354884	0.000679476	0	0.327062	0.566058	0	0.326695	0.256219	0	0.672646	0.920758
U0972	0.393346	0.683328	0.223531	0.121805	0.240876	0.229728	0.235927	0.468075	0.40463	0.48543	0.197289	0.309948	0.610992	0.134195	0.614999	0.0138257	0	0.507271	0.59708	0	0.40265	0.297088	0	0.682063	0.914076
U0973	0.537722	0.338237	0.132465	0.028014	0.165762	0.442779	0.414898	0.300567	0.261576	0.351518	0.146488	0.300738	0.640929	0	0.84152	0.0174551	0	0.185922	0.419809	0	0.433898	0.42234	0	0.771797	0.890972
U0975	0.631304	0.374416	0.267457	0.0318422	0	0.00602007	0.227598	0.623844	0	0.639043	0.352657	0.365971	0.754427	0.0277331	0.276828	0.152711	0	0.193156	0.357646	0	0.111896	0.436629	0	0.647296	0.889149
U0976	0.594424	0.494179	0.415449	0.0295062	0.240936	0.104337	0.28215	0.378302	0.32199	0.571914	0.245489	0.23951	0.503695	0.0677114	0.547456	0.104122	0	0.206415	0.82973	0	0.256702	0.368884	0	0.819004	0.870108
U0977	0.189189	0.327591	0.876661	0	0.0485687	0.0662123	0.276888	0.410561	0.616157	0.37193	0.430279	0.135724	0.770255	0.00207593	0.57162	0.0693308	0.184395	0.562082	0.444658	0.110365	0.0797296	0.278404	0	0.763384	0.91715
U0986	0.494373	0.400275	0.233724	0.117017	0	0.171086	0.410032	0.346331	0.166202	0.895205	0.102622	0.200812	0.422393	0.00874249	0.698474	0.000430718	0	0.276475	0.880358	0	0.866469	0.463505	0	0.80901	0.88082
U0989	0.580692	1.23819	0.1791	0.267729	0.281588	0.286554	0.670432	0.370939	0.801507	0.688172	0.135252	0.351987	0.40454	0.0872924	0.403233	0.0153012	0.146113	0.031916	0.418556	0.0356358	0.541546	0.541485	0	0.435096	0.943862
U0993	0.728542	0.790853	0.178729	0.0125558	0.0559515	0.209178	0.222497	0.263343	0.8984	0.431352	0.201079	0.273158	0.451293	0	0.45794	0.013133	0.134225	0.20547	0.506081	0	0.250986	0.295074	0	0.684348	0.892734
U0998	0.20603	0.431961	0.254927	0.0922309	0.0807191	0.327711	0.493714	0.256704	0.64719	0.494576	0.186952	0.245119	0.475697	0.0677857	0.287356	0.172259	0.0799182	0.529578	0.291107	0.0320781	0.046073	0.172363	0	0.781127	0.872334
U0999	0.295467	0.578244	0.0362283	0	0.00884482	0.60666	0.283253	0.521273	0.326266	0.452498	0.194475	0.268706	0.6693	0.00968792	0.629309	0.00692032	0	0.456406	0.44998	0	0.375947	0.196958	0	0.632658	0.925255
U1002	0.352503	0.549113	0.366336	0	0.379686	0.0861021	0.586789	0.17732	0.901728	0.40743	0.223714	0.261411	0.517424	0	0.57779	0.031782	0	0.393835	0.511138	0.021936	0.431784	0.309879	0	0.687615	0.91284
U1005	1.17235	0.49793	0.119285	0.0759705	0.217168	0.188149	0.492353	0.530271	0.184956	0.690283	0.288989	0.308333	0.664236	0	0.594119	0.000568658	0.0109096	0.101623	0.296717	0	0.538587	0.517331	0	0.827514	0.839774
U1006	0.465902	0.633175	0.2366	0.277878	0	0.21416	0.279792	0.329048	0.936632	0.2494	0.117595	0.181546	0.295886	0.0238442	0.9333	0.00230189	0	0.500462	0.544788	0	0.552896	0.397078	0	0.639964	0.914444
U1011	0.569576	0.484918	0.207288	0.044261	0.094028	0.321291	0.126355	0.506511	0.558679	0.573832	0.118682	0.273938	0.492948	0.0250381	0.50042	0.00373521	0.0166187	0.375217	0.63226	0	0.450891	0.242521	0	0.685968	0.902627
U1018	0.523092	0.441718	0.37247	0.104688	0.0977034	0.0644519	0.172089	0.334144	0.270354	0.429731	0.358881	0.199107	0.586387	0	0.379755	0.00366139	0	0.54418	0.760223	0	0.173326	0.383999	0	0.765683	0.89467
U1019	0.283011	0.432538	0.112082	0.0409763	0.0129968	0.176377	0.129117	0.449937	0.615029	0.223297	0.146662	0.274274	0.38741	0.0991222	0.767763	0.00614129	0	0.739022	0.747012	0	0.492874	0.426366	0	0.711603	0.911194
U1020	0.675462	0.685052	0.303495	0.0213398	0.406904	0	0.595252	0.339749	0.603604	0.287377	0.15348	0.257069	0.482984	0.151882	0.386126	0.464629	0	0.44532	0.301037	0.120507	0.170198	0.369041	0	0.873952	0.738894
U1023	0.838284	0.443768	0.281785	0	0.175677	0.350435	0.242289	0.45146	0.583727	0.619779	0.243956	0.233932	0.497115	0.00934436	0.283487	0.00255437	0.169571	0.319675	0.389012	0.145823	0.0890686	0.275584	0	0.722906	0.883184
U1025	0.162112	0.499045	0.124499	0.100115	0	0.26887	0.122665	0.51261	0.203484	0.643128	0.328229	0.213509	0.411876	0.228051	0.543862	0.00771184	0	0.325535	0.65337	0	0.893653	0.623971	0	0.720431	0.909616
U1026	0.424839	0.565648	0.21778	0	0.197267	0.37318	0.304609	0.428626	0.733928	0.67036	0.169635	0.277462	0.375033	0.3698	0.265738	0.0287218	0.165783	0.705297	0.201889	0.0477695	0.118197	0.294433	0	0.54144	0.934003
U1030	0.762762	0.761475	0.0647878	0	0.227474	0.32749	0.326534	0.319115	0.900132	0.571717	0.180449	0.187057	0.439624	0.0133483	0.649281	0.00164752	0.192856	0.124423	0.599495	0	0.429083	0.351202	0	0.666645	0.896753
U1031	0.652578	0.506137	0.224461	0.1129	0.267381	0.122385	0.333066	0.187905	1.14129	0.27046	0.218052	0.212615	0.442739	0	0.652813	0.00683863	0	0.501258	0.671359	0	0.213985	0.259262	0	0.717264	0.893561
U1032	0.317106	0.349241	0.119098	0	0.00960786	0.164174	0.147464	0.32457	0.263483	0.386271	0.0807609	0.216136	0.431132	0	0.281052	0.000572747	0.0659538	0.0610372	0.387547	0	0.128408	0.252086	0	0.695906	0.906436
U1033	1.45446	1.63089	0.614903	0.491163	0.554579	0.753937	0.743433	1.24128	0.162937	1.9262	0.605239	0.527746	0.639769	0.218597	0.21938	0.98632	0	0.296519	0	0.0403108	0.395683	1.03752	0.17	0.0251161	1.04631
U1037	0.476606	0.647907	0.165641	0.247666	0.0460393	0.120544	0.346856	0.385646	0.625823	0.656209	0.187681	0.280954	0.464837	0.155711	0.448207	0.00292812	0	0.408278	0.669585	0.0168814	0.270886	0.289191	0	0.538019	0.930431
U1043	0.416676	0.375266	0.125629	0.115927	0	0.207333	0.258537	0.321085	0.238144	0.601717	0.154138	0.121624	0.515219	0	0.602993	0	0	0.349492	0.721907	0	0.678996	0.391383	0	0.768833	0.891761
U1046	0.291578	0.480354	0.386575	0.207985	0.155494	0.0247373	0.47311	0.469225	0.253036	0.258454	0.0741828	0.246322	0.284844	0.526853	0.458377	0.0805272	0	0.462604	0.580399	0	0.827958	0.349945	0	0.816569	0.881503
U1050	0.187758	0.428363	0.239155	0.101233	0.154904	0.211073	0.325376	0.348671	0.280793	0.34846	0.174283	0.23133	0.486205	0.155543	0.528728	0.119484	0	0.56855	0.645043	0	0.509581	0.445735	0	0.795907	0.888512
U1052	0.65969	0.483502	0.224826	0.0404521	0.241318	0.276781	0.31065	0.320086	0.57464	0.41251	0.206588	0.197148	0.39741	0.242319	0.576244	0.037332	0	0.320701	0.691726	0	0.597481	0.312275	0	0.83096	0.869194
U1055	1.29588	0.623705	0.182027	0	0.0502256	0.0554324	0.315084	0.541266	0.5809	0.502731	0.310601	0.364388	0.479142	0.218907	0.421745	0.00198876	0	0.215819	0.473934	0	0.217256	0.415213	0	0.613584	0.881206
U1057	1.15296	0.580037	0.0936031	0.00428085	0.197601	0.0139428	0.362233	0.364408	0.701254	0.237433	0.0699753	0.233904	0.420842	0.0120711	0.957973	0.00112325	0.164607	0.0733562	0.647696	0	0.401568	0.40996	0	0.724736	0.856876
U1061	0.217123	0.583957	0.0185783	0.0447484	0.0168066	0.180113	0.316054	0.633399	0.229857	0.485937	0.145596	0.189822	0.591	0.0235761	0.7398	0.0260374	0	0.697796	0.568608	0	0.419086	0.514252	0	0.707284	0.91698
U1064	0.188051	0.22624	0.108128	0	0.0920798	0.157912	0.18212	0.106616	0.314295	0.266295	0.0740538	0.101686	0.183206	0.0508944	0.320526	0.0460168	0	0.292244	0.305443	0	0.291885	0.169534	0	0.793215	0.887905
U1067	0.306373	0.543689	0.205898	0.0356887	0.121216	0.194237	0.322283	0.334443	1.14384	0.320839	0.196212	0.256005	0.434408	0.201164	0.399238	0.0205008	0.00700656	0.583686	0.294566	0	0.273437	0.243535	0	0.648664	0.92132
U1082	0.239714	0.813056	0.250354	0.0464895	0.0856334	0.360176	0.219998	0.505755	0.650268	0.634254	0.155641	0.28915	0.218994	0.345587	0.45482	0.0335404	0	0.393031	0.4937	0	0.670102	0.359798	0	0.73652	0.904274
U1084	0.559571	0.390784	0.253078	0.0317724	0.0421033	0.0884636	0.242901	0.499788	0.0979002	0.532737	0.196462	0.270175	0.662817	0	0.398851	0.0109498	0	0.359348	0.834301	0	0.177261	0.389602	0	0.73698	0.894153
U1089	0.27825	0.50741	0.0318687	0.0954684	0	0.0725456	0.160836	0.629195	0.0583839	0.467345	0.29001	0.0886623	0.541537	0	0.576375	0	0	0.59682	0.594272	0	0.410357	0.38387	0	0.6882	0.91587
U1099	0.461548	0.475068	0.00319697	0.0144634	0	0.0215758	0.255895	0.631951	0.630584	0.403873	0.271183	0.261832	0.526397	0	0.504496	0	0	0.224829	0.258221	0.00174406	0.156307	0.36094	0	0.480118	0.939261
U1100	0.213251	0.434916	0.237994	0.173238	0.0588883	0.0788881	0.200764	0.279154	0.364799	0.382765	0.201927	0.212474	0.404124	0.140452	0.293755	0.00961995	0	0.328826	0.568785	0	0.444624	0.249862	0	0.612829	0.924905
U1103	0.727388	0.601545	0.119926	0.0241096	0	0.0031356	0.14332	0.544145	0.473697	0.478813	0.220969	0.215965	0.597372	0	0.471075	0	0	0.242956	0.597532	0	0.484406	0.461126	0	0.651195	0.897616
U1105	0.156367	0.482774	0.16322	0.12167	0	0.139703	0.228696	0.577823	0.0341659	0.557248	0.369457	0.246357	0.614301	0.114976	0.562865	0	0	0.348062	0.804899	0	0.395012	0.398819	0	0.608822	0.930453
U1106	0.218905	0.471703	0.319204	0.131775	0.102931	0.187959	0.367433	0.432555	0.53097	0.724793	0.267744	0.26379	0.497321	0	0.284823	0.0161763	0	0.517086	0.383618	0	0.181139	0.325954	0	0.649691	0.926569
U1108	0.717381	0.529981	0.185654	0.0119457	0.0890086	0.11151	0.210078	0.551652	0.724853	0.310483	0.127883	0.259047	0.496778	0	0.734798	0.00109641	0	0.276217	0.667808	0	0.273447	0.315313	0	0.692201	0.892221
U1113	0.697874	0.655475	0.118813	0.0315069	0.0937089	0.23254	0.150201	0.673172	0.21801	0.554562	0.396412	0.368251	0.727503	0	0.369718	0.00235913	0	0.385508	0.309163	0.00228272	0.0432277	0.457021	0	0.67325	0.902866
U1123	0.320424	0.500677	0.201273	0.00776371	0.0236028	0.000252297	0.293381	0.251322	0.535761	0.601734	0.313573	0.272228	0.494608	0.00524493	0.325626	0	0	0.525855	0.507083	0.102436	0.136119	0.286182	0	0.552672	0.935918
U1135	0.382912	0.436246	0.18624	0.106885	0.0627392	0.045892	0.180199	0.283297	0.305413	0.414674	0.226173	0.137555	0.501431	0	0.699857	0.000179822	0	0.542388	1.04254	0	0.418011	0.356505	0	0.795637	0.88933
U1136	0.511989	0.634861	0.299483	0	0.297901	0.242374	0.292599	0.305769	0.744085	0.436832	0.16921	0.24535	0.397012	0.222793	0.477512	0.0735868	0	0.298251	0.577288	0.0477122	0.418183	0.317617	0	0.77933	0.885846
U1146	0.369021	0.363953	0.197306	0.0247671	0.0749477	0.0610042	0.120874	0.304232	0.0592333	0.446983	0.161934	0.112582	0.340304	0.00863751	0.22067	0.00025943	0	0.217785	0.324659	0	0.368652	0.221736	0	0.755532	0.888009
U1148	0.872576	0.562328	0.253547	0	0.267241	0.0634456	0.105102	0.461227	0.460474	0.242895	0.214648	0.158162	0.441968	0	0.787951	0	0	0.381704	1.02839	0	0.0347383	0.344206	0	0.679482	0.883861
U1150	0.46515	0.548177	0.20484	0.401912	0.0972843	0.267801	0.633856	0.234282	0.591134	0.429141	0.128025	0.0859513	0.323464	0.0433053	0.706051	0.00383766	0	0.550763	0.662946	0	1.03418	0.298414	0	0.774267	0.888473
U1151	0.11595	0.459034	0.385726	0.0716054	0	0.647992	0.0121949	0.683761	0.215867	0.78867	0.156359	0.321565	0.420273	0.0042006	0.127921	0.00442148	0.406029	0.454574	0.219462	0.301305	0	0.388278	0	0.384151	0.964205
U1153	0.771127	0.380976	0.262763	0.0860927	0	0.148271	0.223727	0.747791	0.478948	0.556149	0.150436	0.254163	0.608279	0.00501993	0.419271	0	0.00617274	0.65593	0.574791	0.0830982	0.0525802	0.340453	0	0.701824	0.894159
U1155	0.0200812	0.43522	0	0.086597	0	0.418244	0.0752026	0.507204	0.623722	0.543081	0.0677742	0.44359	0.430856	0	0.373183	0.539695	0	0.625457	0	0.224762	0	0.500478	0	0.89415	0.658782
U1157	0.921754	0.66784	0.159243	0	0.341567	0.117042	0.479834	0.431717	0.484652	0.720574	0.186047	0.207187	0.442407	0.0502675	0.467866	0.00832232	0	0.436185	0.536247	0.00837064	0.265049	0.29324	0	0.682834	0.884777
U1158	0.0918515	0.625976	0.414698	0.172812	0.160239	0.380138	0.302911	0.301608	0.942565	1.34715	0.19423	0.209968	0.144745	0.130344	0	0.287209	0	0.490559	0.156197	0.234564	0.0610537	0.333035	0	0.866896	0.816829
U1161	0.655878	0.853361	0.00699748	0.127969	0.0338283	0.246459	0.319127	0.361042	0.959643	0.383396	0.156033	0.231467	0.349391	0	0.659714	0.001553	0	0.491634	0.692458	0	0.452065	0.261358	0	0.706656	0.892959
U1162	0.78378	0.793214	0.183966	0.105187	0	0.135082	0.340937	0.735689	0.22047	0.646341	0.107414	0.231551	0.349971	0	0.589146	0.00319875	0	0.449983	0.366308	0	0.289683	0.792826	0	0.489007	0.930314
U1165	0.841562	0.451987	0.235562	0.0330082	0.120986	0.17084	0.275629	0.294363	1.16391	0.366398	0.246483	0.251967	0.451348	0.0252121	0.694147	0.000679071	0	0.652906	0.404239	0	0.261984	0.260808	0	0.611187	0.906177
U1171	0.278104	0.662074	0	0.0787161	0	0.162464	0.152576	0.626191	0.22788	0.627332	0	0.290803	0.58952	0.184763	0.440508	0	0	0.709743	0.349401	0	0.479026	0.756863	0	0.56997	0.9337
U1174	0.612671	0.503142	0.115986	0	0.15921	0.218672	0.333951	0.397143	0.00877036	0.518481	0.129024	0.307381	0.540758	0.202638	0.569028	0.0170903	0	0.421423	0.505757	0	0.399587	0.389539	0	0.783196	0.881843
U1177	0.366975	0.466124	0.078534	0.110442	0	0.186532	0.232643	0.544205	0.27035	0.564094	0.0925571	0.149078	0.465414	0	0.604692	0.00134999	0	0.560157	0.793953	0	0.848573	0.347393	0	0.79019	0.890237
U1179	0.242779	0.449758	0	0.214814	0	0.03182	0.306521	0.268074	0.901011	0.142099	0.21216	0.196541	0.29541	0.15822	0.737414	0.00315677	0	0.62488	0.660782	0	1.23099	0.408914	0	0.775503	0.891635
U1182	0.807599	0.406391	0.128193	0	0.120975	0.177903	0.307642	0.648215	0	0.563333	0.137465	0.294674	0.556894	0.00450423	0.56536	0.000610416	0.226331	0.250017	0.179727	0	0.253173	0.510858	0	0.497886	0.924909
U1188	0.368213	0.725795	0.1672	0.243809	0	0.713388	0.240657	0.49544	0.662708	0.999386	0.0678862	0.321332	0.413735	0.0988765	0.178361	0.0203975	0	0.268208	0.683715	0	0.484999	0.655284	0	0.51685	0.937089
U1189	0.498127	0.464687	0.231402	0	0.237408	0.197409	0.310226	0.299025	0.518723	0.372244	0.135226	0.150932	0.324505	0.0488092	0.466424	0.517571	0	0.314522	0.496329	0.0159263	0.377649	0.268634	0	0.932318	0.652979
U1190	0.0191753	0.46765	0.553347	0.0327543	0.369268	0.291876	0.235383	0.0649597	0.809572	1.08697	0.480029	0.118706	0.126397	0.164106	0.149177	2.45111	0	0.649196	0.40625	0	0.302111	0.343092	0	0.984116	0.265915
U1191	0.0453745	0.569551	0.257611	0.747052	0.643288	0.339036	0.406994	0.463462	0.420489	0.950664	0.239991	0.275476	0.296585	0.386595	0.398389	0.0457945	0.655438	0.269939	0	0.157508	0	0.571246	0	0.560535	0.928808
U1192	0.0572894	0.641485	0.257888	0.194784	0	0.553595	0.123996	0.430742	0.239325	0.547301	0.212948	0.281013	0.339563	0	0.374742	0.171625	0	0.244355	0.160199	0.0510782	0.252571	0.376716	0	0.779572	0.870192
U1194	0.422567	0.529089	0	0.104455	0.085671	0.171503	0.199588	0.449252	0.667119	0.149666	0.138826	0.210158	0.494067	0.351182	0.898027	0.00619774	0.0955344	0.382583	0.586141	0	0.672321	0.578086	0	0.732333	0.899644
U1196	0.328949	0.54315	0.182425	0.111677	0.454707	0.245053	0.275545	0.278966	0.309785	0.107443	0.143414	0.213496	0.422429	0.774652	0.617413	0.280197	0	0.59757	0.69214	0	0.505784	0.403007	0	0.854084	0.824643
U1205	0.554263	0.380524	0.119182	0	0.184493	0.457532	0.441781	0.310607	0.862651	0.269678	0.0909494	0.275925	0.409141	0.0872155	0.478729	0.02404	0	0.405824	0.477537	0	0.524066	0.293081	0	0.754078	0.890863
U1206	0.26593	0.449088	0.106478	0.0794221	0.0591819	0.431146	0.301663	0.549682	0.70935	0.297485	0.332373	0.254094	0.544871	0	0.565772	0.0794881	0	0.7673	0.190507	0	0.143367	0.20561	0	0.627897	0.925709
U1207	0.671922	0.588009	0.174892	0	0.321726	0.346354	0.273635	0.197513	0.789438	0.391718	0.0564028	0.193576	0.468122	0.083485	0.492024	0.00216991	0	0.209811	0.7213	0	0.683891	0.381004	0	0.704536	0.889934
U1209	0.627788	0.427525	0.247244	0.0175322	0.163125	0.163997	0.394279	0.323512	0.226465	0.421081	0.203071	0.193355	0.604727	0.0365736	0.821435	0.0972395	0	0.296994	0.977427	0	0.218402	0.431673	0	0.799637	0.872863
U1211	0.920747	0.633203	0.396262	0.0428744	0.24761	0.125895	0.165754	0.330694	0	0.538645	0.170608	0.154819	0.149157	0.0021313	0.678613	0.0371592	0	0.120785	0.624352	0	0.662926	0.298479	0	0.811183	0.840818
U1212	0.262026	0.28754	0.216552	0	0.078096	0.0432327	0.235966	0.241041	0.532039	0.224402	0.129136	0.194371	0.238366	0.0551468	0.245139	0.0805303	0	0.361503	0.224386	0.0239739	0.194173	0.268193	0	0.495134	0.933269
U1228	0.480006	0.583602	0.0742088	0.0373379	0.0795191	0.1163	0.175845	0.714151	0.241713	0.322125	0.0304344	0.250614	0.453175	0.0202946	0.967586	0.0204459	0	0.544435	0.701955	0	0.52276	0.575786	0	0.704129	0.903511
U1230	0.739285	0.542809	0.239866	0.00799824	0.177778	0.0596298	0.302227	0.367995	0.584982	0.482379	0.1575	0.196646	0.531437	0.00500624	0.578965	0.00224163	0	0.548672	0.92372	0	0.466445	0.39848	0	0.687474	0.894367
U1231	0.65863	0.453182	0.208992	0.0102506	0.108344	0.179255	0.1689	0.378278	0.205691	0.499502	0.134921	0.178818	0.5023	0	0.519648	0.00482925	0.0203849	0.273373	0.573003	0	0.411215	0.271611	0	0.802309	0.868135
U1232	0.188119	0.520883	0.119588	0.0403856	0.0422819	0.110399	0.217716	0.393958	0	0.520818	0.157676	0.144607	0.480022	0.0110362	0.692243	0.0686555	0.0877601	0.405797	0.581193	0	0.425222	0.546471	0	0.780519	0.898414
U1233	0.664927	0.616459	0.120075	0.0112203	0	0.170347	0.427405	0.569776	0.471652	0.633942	0.0393543	0.256167	0.412117	0.362468	0.401538	0.0123535	0.016874	0.0793157	0.56047	0	0.602351	0.509376	0	0.603871	0.909167
U1235	0.574386	0.535506	0.0475453	0.185897	0	0	0.266942	0.253592	0.424146	0.568952	0.113693	0.205287	0.431951	0.0710056	0.526556	0.0250076	0	0.491895	0.641689	0	0.5287	0.425032	0	0.765069	0.882977
U1237	0.234704	0.375152	0.16062	0.0970909	0.0979184	0.119044	0.152185	0.381672	0.238119	0.229197	0.0911245	0.142056	0.34987	0.0802615	0.786496	0.007291	0	0.609597	0.58616	0	0.458524	0.446489	0	0.661315	0.918057
U1240	0.132715	0.208146	0	0.0363136	0	0.11752	0.0202839	0.127373	0	0.11588	0.122148	0	0.159688	0.00833487	0.327996	0.00139319	0.0391668	0.14399	0.371586	0	0.230362	0.173097	0	0.717045	0.898194
U1242	0.5475	0.547981	0.298707	0	0.298436	0.362948	0.191698	0.458754	0.200738	0.713492	0.166852	0.120105	0.255063	0.129836	0.30363	0.55734	0	0.410869	0.619388	0.0645661	0.297479	0.404438	0	0.954932	0.649408
U1243	0.378601	0.477061	0.335614	0.0920729	0.278023	0.0607264	0.327791	0.268474	0.863382	0.598819	0.244979	0.231483	0.322186	0.09936	0.385026	0.0033425	0	0.548352	0.405069	0.0153938	0.375355	0.286807	0	0.761396	0.90004
U1244	0.459328	0.576384	0	0.0580636	0.135549	0.266981	0.134047	0.362471	0.392289	0.386441	0.0812417	0.119271	0.26133	0.0266352	0.741418	0.00345446	0	0.353673	0.45309	0	0.734426	0.440068	0	0.73327	0.89157
U1248	0.617242	0.446744	0.107208	0	0.00156183	0.227295	0.238753	0.491521	0.496361	0.519242	0.162714	0.205043	0.379289	0.0116266	0.646349	0.00258606	0	0.246618	0.656908	0	0.462534	0.313047	0	0.637553	0.904475
U1249	0.716097	0.478464	0.156731	0	0.222858	0.224376	0.246774	0.38305	0.348608	0.455594	0.0399482	0.174588	0.373852	0.0288969	0.622434	0.0603789	0	0.23201	0.66749	0.00363513	0.399976	0.347894	0	0.801246	0.861545
U1256	0.681081	0.417576	0.137339	0.00219091	0.0589641	0.0741218	0.285666	0.401849	0.603498	0.473392	0.181858	0.172583	0.441719	0.00374336	0.511062	0.000645063	0	0.157594	0.745704	0	0.354834	0.376844	0	0.801856	0.867243
U1263	0.758601	0.963821	0.194348	0.0464139	0.268074	0.354223	0.51431	0.483218	0.755067	0.623474	0.0828705	0.290942	0.265208	0.192398	0.467005	0.0141239	0.140059	0	0.56988	0.168917	0.142201	0.425667	0	0.609528	0.908652
U1264	0.0963828	0.595584	0.135399	0.0332664	0.384284	0.088591	0.57009	0.46341	0.0795606	0.00451669	0.129689	0.20488	0.396611	0.605047	0.898128	0.0681403	0	0.41721	0.517971	0	0.562157	0.489313	0	0.654945	0.912982
U1265	0.570715	0.427591	0.138074	0.00873989	0.0655464	0.213336	0.396358	0.409954	0.454753	0.447846	0.136023	0.193659	0.565911	0	0.534138	0.00102475	0	0.404659	0.467771	0.00566849	0.323274	0.39086	0	0.694512	0.900934
U1266	0.33483	0.462216	0.271822	0	0.0499827	0.307529	0.22748	0.357665	0.891707	0.517353	0.230764	0.248117	0.404633	0.0219394	0.42696	0.0843722	0.125669	0.449838	0.671316	0.130224	0	0.365362	0	0.71089	0.908973
U1267	0.424145	0.475708	0.0462864	0.076102	0	0	0.228137	0.359267	0.643289	0.465489	0.0814399	0.253774	0.48218	0.0259983	0.480051	0.00147725	0	0.526048	0.744134	0	0.34001	0.47977	0	0.663711	0.910914
U1270	0.29648	0.377044	0.097922	0.0539642	0	0.210633	0.162713	0.305216	0.483734	0.43984	0.094848	0.125395	0.458601	0	0.64949	0.000144277	0	0.51559	0.87504	0	0.707631	0.309667	0	0.764525	0.895228
U1271	0.739895	0.5076	0.169701	0.02841	0.0933397	0.103496	0.258796	0.361473	0.825041	0.421267	0.0629282	0.268319	0.443289	0	0.626558	0.00062411	0	0.20384	0.679653	0	0.632183	0.484778	0	0.795892	0.869514
U1272	0.316334	0.427656	0.245784	0	0.156206	0.211331	0.234218	0.551551	0.542941	0.561593	0.160973	0.17573	0.522494	0.0167819	0.408559	0.254227	0	0.571172	0.593652	0.0478522	0.410178	0.373911	0	0.789322	0.848388
U1275	0.324257	0.41268	0.225623	0.223626	0.32412	0.0902067	0.259059	0.445455	0.431613	0.305389	0.217826	0.196557	0.371907	0.0290022	0.79942	0.0945887	0	0.604725	0.595977	0	0.643991	0.423979	0	0.733752	0.899552
U1276	0.412916	0.503016	0.164739	0	0.320151	0.262441	0.361398	0.233442	1.13335	0.26594	0.143598	0.170957	0.347773	0	0.821601	0.00699747	0	0.563598	0.503688	0.0630298	0.298122	0.236421	0	0.742031	0.900892
U1277	0.43853	0.368846	0.126619	0.0108108	0	0.128732	0.152683	0.377486	0.927629	0.303401	0.0862359	0.224475	0.365111	0.0028202	0.582897	0.0046231	0	0.315922	0.748194	0	0.735497	0.250704	0	0.674534	0.903037
U1279	0.783999	0.485637	0.0706195	0	0.173399	0.193028	0.187423	0.514997	0.730946	0.455985	0.0410468	0.201817	0.468367	0	0.917485	0.00177398	0	0.0995367	1.00795	0	0.583112	0.440591	0	0.76527	0.872316
U1280	0.611237	0.430396	0.140018	0.0312937	0.141401	0.49017	0.393418	0.293846	0.829332	0.45676	0.0792902	0.200982	0.45536	0.0250804	0.63754	0.0281034	0.0452701	0.282489	0.775694	0.0365394	0.442745	0.413087	0	0.792565	0.882584
U1282	0.375093	0.409164	0.0632766	0.096455	0	0.137467	0.196962	0.39336	0.738051	0.331561	0.167815	0.282937	0.473267	0.131473	0.629569	0.00227215	0	0.649318	0.709383	0	0.395502	0.379197	0	0.694286	0.911154
U1283	0.320331	0.579487	0.0989482	0.0395812	0.105345	0.200495	0.100917	0.438102	0.626537	0.646801	0.0111296	0.281963	0.368223	0	0.62293	0.0180279	0	0.526607	0.609137	0	0.779879	0.548972	0	0.654162	0.915617
U1284	0.802813	0.502347	0.0711054	0	0.0573216	0.27047	0.214979	0.478899	0.250843	0.604238	0.0369568	0.132978	0.429747	0.356274	0.655911	0.00983243	0	0.0993433	0.953109	0	0.757731	0.609144	0	0.766068	0.867726
U1286	0.562528	0.581165	0	0.0379095	0.029017	0.140524	0.258863	0.700403	0.0738947	0.520043	0.051272	0.250465	0.469847	0.0304434	0.745096	0.0254161	0	0.300604	0.646657	0	0.649303	0.691671	0	0.73675	0.891852
U1288	0.275913	0.375763	0	0.0582879	0.0400355	0.144555	0.182768	0.25546	0.714189	0.238147	0.083504	0.149064	0.365655	0.293566	0.635518	0.00476096	0	0.52479	0.752574	0	0.645528	0.416872	0	0.777124	0.892295
U1289	0.93475	0.504979	0.120391	0	0.0899068	0.103314	0.260802	0.447531	1.08732	0.378781	0.0782911	0.302222	0.418981	0.00126211	0.552965	0.000768712	0.0103527	0.488226	0.350602	0.0740527	0.239673	0.388634	0	0.547429	0.911482
U1291	0.405836	0.366571	0.12841	0	0.0889038	0.503475	0.317877	0.440513	0.51132	0.3098	0	0.215215	0.349552	0	0.734923	0.0241674	0	0.477932	0.876308	0.0102338	0.170207	0.300564	0	0.739489	0.899907
U1292	0.349163	0.414046	0.0391537	0.041469	0	0.267135	0.11542	0.454642	0.405038	0.447453	0.103795	0.196158	0.416474	0	0.395299	0.00538202	0	0.270073	0.599877	0	0.795272	0.403134	0	0.711709	0.901591
U1293	0.455135	0.458612	0.179873	0	0.174672	0.646907	0.231456	0.336505	0.430747	0.472445	0.152758	0.206027	0.410142	0.0362186	0.590162	0.0303711	0	0.377135	0.641959	0.0203427	0.410324	0.313217	0	0.773135	0.894018
U1295	0.658459	0.540969	0.275808	0.0752876	0.208068	0.216775	0.137441	0.419078	0.396574	0.507967	0.123796	0.202987	0.48183	0	0.418965	0.00125897	0	0.308252	0.584487	0.0238336	0.372856	0.37781	0	0.725223	0.888478
U1297	0.532125	0.462783	0.0576743	0.0211106	0.0599125	0	0.24789	0.465233	0.175109	0.583229	0.244148	0.0850478	0.471187	0	0.596372	0.00201502	0	0.48973	0.869048	0	0.668947	0.397989	0	0.792854	0.879213
U1298	0.828197	0.558245	0.285573	0	0.182823	0.139791	0.247789	0.36721	0.510566	0.497012	0.0996947	0.194096	0.453146	0.0115246	0.520027	0.00775149	0.0127192	0.14982	0.754162	0	0.335054	0.454458	0	0.744845	0.872452
U1300	0.551731	0.500663	0.173862	0.0595069	0.0413177	0.127096	0.144229	0.350344	0.770763	0.284646	0.246791	0.307339	0.51669	0.0270085	0.488876	0	0	0.252179	0.493797	0.115257	0	0.389275	0	0.490976	0.93564
U1301	0.660433	0.675095	0.398119	0.0810444	0.185822	0.0854695	0.312567	0.338398	0.859257	0.50797	0.160956	0.280676	0.391094	0.0163888	0.337837	0.0539541	0	0.332266	0.439267	0.18784	0.0715002	0.45011	0	0.77174	0.884272
U1303	0.536443	0.411091	0.0264524	0.0847657	0	0.0913477	0.189059	0.589966	0	0.700918	0	0.276285	0.485505	0.013232	0.941753	0.00134117	0	0.485266	0.700585	0	0.44259	0.677155	0	0.616447	0.915064
U1304	0.540389	0.472309	0.2072	0.0556302	0.0628199	0.0595227	0.176884	0.579302	0.126131	0.50298	0.0840836	0.285543	0.581139	0	0.585155	0.0866829	0	0.485739	0.813195	0	0.436242	0.469115	0	0.74848	0.887872
U1305	0.485631	0.564578	0	0.0710215	0.0454203	0.0692209	0.17849	0.409448	0.0755346	0.525859	0.109847	0.255095	0.589599	0.0156219	0.804875	0.00359464	0	0.536567	0.834399	0	0.656623	0.613242	0	0.75888	0.891693
U1307	0.998782	0.397981	0.205318	0	0.100804	0.120425	0.403723	0.506058	0.525027	0.460719	0.1402	0.310869	0.527046	0.00945504	0.518199	0.0097061	0.0742429	0	0.505878	0.00709166	0.293356	0.468594	0	0.759563	0.858699
U1308	0.328439	0.45358	0.194493	0	0.225004	0.128979	0.451417	0.395771	0.512371	0.428186	0.146187	0.211102	0.437939	0.0107807	0.429651	0.0194009	0	0.448522	0.583584	0	0.315256	0.355992	0	0.686057	0.913393
U1309	0.86551	0.345487	0.190823	0.00174471	0.11268	0.0883679	0.186584	0.596853	0.0836185	0.585406	0.175463	0.323083	0.598326	0	0.430319	0.000595425	0	0.256201	0.697195	0.0638988	0.169141	0.449238	0	0.816789	0.854916
U1311	0.716141	0.704468	0.0428732	0.0043948	0.207477	0.378185	0.280594	0.346118	0.787014	0.417998	0.109512	0.270834	0.463241	0.310727	0.666642	0.0581245	0	0.0940456	0.76733	0.0443557	0.673323	0.56993	0	0.503782	0.927337
U1314	0.443929	0.271119	0.133974	0	0.14257	0.475126	0.27493	0.251363	0.617724	0.266453	0.136867	0.25806	0.53516	0	0.677883	0.0290131	0	0.36298	0.768751	0	0.340435	0.26476	0	0.822045	0.885748
U1317	0.594771	0.482798	0.168183	0	0.127833	0.377921	0.21418	0.478532	0.329493	0.555324	0.201112	0.169865	0.615188	0.0052652	0.532837	0.00440437	0	0.286161	0.999709	0	0.344259	0.434551	0	0.779734	0.885406
U1330	0.617723	0.487793	0.25551	0	0.186204	0.0751731	0.299979	0.374929	0.780726	0.352795	0.0344983	0.217262	0.457116	0.0387469	0.521418	0.0608111	0	0.455708	0.529643	0	0.653774	0.298241	0	0.784454	0.877644
U1332	0.416138	0.562654	0	0.161266	0.263269	0.118093	0.268945	0.561027	0	0.20278	0.0781704	0.313535	0.520751	0.371721	0.792226	0.00229689	0	0.189604	0.534084	0	0.263722	0.658977	0	0.687693	0.906604
U1335	0.430018	0.523438	0.0929248	0.130499	0	0.104763	0.234383	0.575996	0.473102	0.481696	0.178145	0.108231	0.314725	0	0.463012	0.00302055	0	0.328227	0.996513	0	0.686045	0.442233	0	0.719359	0.895916
U1336	0.817503	0.303763	0.178584	0	0.191701	0.213219	0.173421	0.342337	0.3984	0.458005	0.107599	0.174115	0.357533	0.00623899	0.4953	0.000854003	0	0.22783	0.650783	0	0.386891	0.3501	0	0.769904	0.859271
U1337	0.0253574	0.330659	0.234612	0.113736	0.22489	0.2214	0.28424	0.282856	0.182262	0.494821	0.168385	0.226828	0.364154	0.685459	0.416553	1.05748	0	0.706408	0.454566	0	0.436683	0.393152	0	0.943053	0.447616
U1338	0.537782	0.532121	0.175098	0	0.161765	0.0609952	0.237096	0.375519	0.842014	0.153263	0	0.210267	0.341651	0.00862427	0.620579	0.00984296	0	0.424574	0.698609	0.0257631	0.513042	0.249609	0	0.614711	0.910154
U1341	0.716637	0.571057	0.30953	0.00258802	0.250651	0.35625	0.613463	0.256145	0.502543	0.711669	0.0395396	0.27	0.321428	0.236787	0.498098	0.297439	0.0650563	0.205675	0.751644	0.00882868	0.448482	0.372579	0	0.638651	0.871564
U1343	0.145645	0.390721	0.021097	0.107531	0	0.614913	0.413913	0.421863	0.644106	0.452442	0.211164	0.323312	0.537786	0.138113	0.490599	0.104105	0	0.541809	0.597978	0	0.552782	0.355971	0	0.72981	0.906083
U1345	0.709898	0.422861	0.0237769	0	0.181109	0.220524	0.271825	0.334412	0.915338	0.201162	0.11857	0.138686	0.441767	0.00765172	0.784854	0.00159325	0	0.452542	0.745507	0	0.490152	0.296285	0	0.74104	0.881001
U1346	0.676889	0.617098	0.19223	0.096101	0.302744	0.00489036	0.195882	0.389191	0.181946	0.326873	0.145174	0.356976	0.515379	0.0218052	0.566559	0.00142871	0	0.457089	0.645028	0	0.299982	0.425017	0	0.532508	0.922964
U1349	0.320646	0.731931	0.309323	0	0.25271	0.247292	0.275737	0.469138	0.645	0.294971	0.0809144	0.320443	0.582	0.0297549	0.771513	0.00917114	0	0.903322	0.87728	0	0.24153	0.381177	0	0.642997	0.923875
U1354	1.50203	0.43429	0.0745474	0	0.270236	0.0395205	0.247456	0.602224	0.749277	0.276298	0.00209505	0.41617	0.593152	0.255716	0.44248	0.0322392	0	0	0.287305	0.161395	0.404634	0.624013	0	0.751288	0.831557
U1356	0.742286	0.573008	0.304382	0.0474437	0.325344	0	0.252107	0.357143	0.450472	0.517404	0.203259	0.311852	0.459214	0.0926784	0.402881	0.00652163	0	0.401161	0.41255	0.130714	0	0.377367	0	0.697527	0.890865
U1363	0.651547	0.488024	0.0596	0.0128444	0.110902	0.0835517	0.172234	0.651925	0.153401	0.352044	0.00957501	0.200524	0.525832	0.0189963	0.775365	0.00164938	0.0813785	0.353362	0.678483	0	0.492612	0.584783	0	0.757868	0.881825
U1368	0.463531	0.534729	0.150916	0.0140477	0.161958	0.0752748	0.185445	0.33015	0.471425	0.462868	0.165688	0.220131	0.526702	0	0.453194	0	0	0.624909	0.594947	0	0.131892	0.253866	0	0.705409	0.904099
U1374	0.410922	0.376775	0	0.0982186	0	0.102342	0.101714	0.70827	0.307932	0.506129	0.140156	0.196226	0.403952	0.0358508	0.68467	0.00130799	0	0.780799	0.713175	0	0.753374	0.526347	0	0.637473	0.916381
U1388	0.716256	0.415648	0.226197	0	0.153255	0.0175303	0.286722	0.543636	0.508801	0.306056	0.227145	0.294601	0.577103	0	0.584784	0	0	0.40554	0.390243	0.0708337	0.00264685	0.333492	0	0.677307	0.896382
U1396	0.215823	0.549401	0.205896	0.119308	0	0.205979	0.226091	0.562638	0.590939	0.362616	0.185803	0.175224	0.45359	0.0115146	0.58707	0.0155348	0	0.476504	0.50429	0	0.391743	0.659404	0	0.623701	0.928905
U1403	0.478997	0.425442	0.23925	0.0440518	0.114217	0.106218	0.140799	0.415401	0.42677	0.426358	0.164443	0.108514	0.41199	0	0.696887	0	0	0.46602	0.677439	0	0.733385	0.294145	0	0.8361	0.876544
U1404	0.395851	0.432387	0.172833	0.00722968	0	0.308749	0.0759982	0.434796	0	0.440091	0.239459	0.210821	0.486979	0.00461774	0.333388	0	0	0.148745	0.543764	0	0.108167	0.342128	0	0.532546	0.931272
U1408	0.572195	0.43964	0.372027	0	0.140803	0.123317	0.213835	0.396156	0.424802	0.557497	0.22951	0.231697	0.596433	0.0209384	0.53854	0.00772644	0	0.350836	0.673148	0	0.361255	0.401969	0	0.802624	0.885394
U1409	0.290044	0.543189	0.195899	0.0694059	0	0.0723592	0.293406	0.489517	0.217822	0.609277	0.243721	0.34316	0.732125	0	0.586575	0.000180305	0.206001	0.474793	0.317177	0	0.414402	0.608851	0	0.668068	0.925108
U1412	0.216295	0.463889	0.0207672	0.238109	0	0.391928	0.265616	0.353591	0.876114	0.0998424	0.223507	0.243478	0.566693	0.101592	0.715544	0.137774	0	0.537702	0.811623	0	0.762684	0.464128	0	0.729411	0.896273
U1413	0.314638	0.514151	0.204681	0.159321	0.110694	0.194211	0.432663	0.432064	0.614821	0.465114	0.0502861	0.242102	0.421348	0.100725	0.583705	0.000967018	0	0.460177	0.598343	0	0.697663	0.357529	0	0.742053	0.903481
U1415	0.0310632	0.33326	0.0454221	0.12186	0	0.0942969	0.0997813	0.629178	0.421703	0.61812	0.377129	0.377428	0.783983	0	0.29576	0.0266722	0	0.549174	0.531805	0	0.213565	0.356248	0	0.441395	0.956516
U1425	0.404157	0.440531	0.154927	0	0.206443	0.117473	0.276777	0.395293	0.392482	0.441346	0.0671095	0.216559	0.556938	0.0273341	0.587836	0.0187941	0	0.682961	0.796179	0	0.620687	0.301168	0	0.755532	0.897679
U1426	0.264645	0.492895	0.442249	0	0.468186	0.156717	0.493985	0.282914	0.493791	0.277743	0.196356	0.214981	0.379157	0.193266	0.585266	2.7675	0.0292059	0.497536	0.455211	0	0.173727	0.257913	0	0.98987	0.37175
U1427	1.00248	0.667424	0.252649	0.0580274	0.212291	0.0160695	0.231699	0.405432	0.325378	0.213884	0.116185	0.152007	0.292514	0.0468831	0.600611	0.00123984	0.0634667	0.151888	0.330301	0.0836629	0.143102	0.354895	0	0.861707	0.816956
U1430	0.624759	0.499682	0.110007	0	0.0154406	0.145141	0.263375	0.425374	0.266319	0.652093	0.121177	0.27817	0.548881	0.0102754	0.473431	0.0113434	0	0.177983	0.58754	0	0.575059	0.51293	0	0.616925	0.908758
U1431	0.457179	0.400586	0.319294	0	0.151791	0.303735	0.19015	0.201334	0.625654	0.511235	0.141138	0.26496	0.479923	0.218648	0.323111	0.26318	0	0.282563	0.543211	0	0.357289	0.365194	0	0.848406	0.817278
U1432	0.395296	0.479841	0.164401	0.0428551	0	0.163184	0.237226	0.361125	0.26951	0.530765	0.102007	0.210767	0.413774	0	0.869877	0.00343536	0	0.417152	0.570245	0	0.561162	0.543128	0	0.688023	0.908969
U1434	1.09501	0.364336	0.0015282	0	0.0847662	0	0.260201	0.45469	0.624903	0.404003	0.263677	0.33033	0.607001	0	0.275968	0	0.205664	0	0.277684	0.00952461	0.0213455	0.343573	0	0.76081	0.836573
U1435	1.0657	0.598297	0.255692	0.0441141	0.351066	0.105975	0.0955146	0.241416	0.379146	0.0600515	0.257441	0.120529	0.325143	0	0.80491	0.00230289	0	0.158804	0.831383	0	0.388987	0.219343	0	0.801921	0.83097
U1458	0.616263	0.471809	0.185807	0	0.0266431	0.0459245	0.239346	0.43142	0.687356	0.340183	0.117061	0.270077	0.446612	0	0.771975	0.0250916	0	0.571645	0.71795	0	0.438247	0.452976	0	0.708102	0.896754
U1462	0.667654	0.485851	0.264597	0.0128383	0.208549	0.173866	0.225826	0.43374	0.382704	0.512097	0.1034	0.219387	0.263086	0.00911823	0.415098	0.00123999	0	0.462807	0.509487	0.0471686	0	0.317196	0	0.556119	0.916421
U1464	0.717783	0.408075	0.236221	0.0232973	0.0603809	0.314247	0.305755	0.316437	0.803044	0.561367	0.200992	0.287583	0.459544	0.0462151	0.37643	0.00189234	0.0611859	0.362345	0.42743	0.129658	0	0.423906	0	0.545623	0.922359
U1465	0.354461	0.711836	0.356586	0.0786078	0	0.45924	0.274827	0.409234	1.07634	0.535253	0.24629	0.277444	0.365415	0.0770428	0.498941	0.188836	0	0.187628	0.467327	0.0502701	0.244312	0.472257	0	0.662034	0.897264
U1476	0.330918	0.381881	0.306229	0.0573258	0	0.16576	0.265985	0.429883	0.786231	0.474881	0.153611	0.296076	0.562663	0	0.327808	0.00354231	0	0.449667	0.478184	0.0246648	0.148204	0.252255	0	0.488986	0.944675
U1478	0.421064	0.570135	0.299645	0.128573	0	0.156994	0.322451	0.564887	1.05603	0.668963	0.0124211	0.311087	0.403559	0.255142	0.385101	0.0157339	0	0.551512	0.399493	0	0.302049	0.345465	0	0.531411	0.934361
U1480	0.698733	0.720218	0.280834	0	0.264515	0.266886	0.329742	0.637805	0.142172	0.610561	0.279519	0.218318	0.599447	0.0690177	0.490594	0.0315817	0	0.175212	0.508791	0	0.60282	0.408798	0	0.650572	0.904597

## Sheet: GSE13507
Mixture	Epithelial	Endothelial	B_memory	M1_macrophage	M2_macrophage	myCAF	iCAF	pDC	cDC1	cDC2	Natural_killer_CD56bright_cell	Natural_killer_CD56dim_cell	B_naive	Mon_Classical	Mon_NonClassical	Plasma_cell	CD4T_memory	CD4T_naive	CD8T_cm	CD8T_exm	CD8T_naive	Tregs	P-value	Correlation	RMSE
GSM340605	3.60724	0.191995	0.186012	0.113963	0	0.00738283	0	0.0656012	0	0.172379	0.057014	0	0	0	0	1.07097	0.348394	0	0.566382	0	0.0205824	0.280288	0	0.277707	1.00391
GSM340606	0.639395	0.0479227	0.216292	0.404315	0	0	0	0.443562	0	0	0	0	0	0.225755	0	0.196229	0.0453668	0	0.59122	0	0.166803	0	0	0.0820111	1.08486
GSM340607	3.42817	0.323433	0.479179	0	0.438047	0.0814744	0.123992	0	0.507552	0.755414	0.00525636	0	0	0	0	0.937011	0.456189	0	0.38327	0	0.357696	0.500199	0	0.447885	0.896622
GSM340608	4.44185	0.266807	0.0533808	0	0	0	0.0118837	0.0742214	0.500731	0.235575	0	0	0.0964824	0	0	1.1419	0.490295	0	1.08087	0	0	0.0690034	0	0.47176	0.888179
GSM340609	4.07751	0.198162	0.0950261	0	0	0	0.0270662	0.111942	0.210105	0.296606	0	0.108023	0.0736535	0	0	0.802258	0	0	1.36054	0	0.36746	0.409533	0	0.3565	0.955401
GSM340610	3.85367	0.412969	0.283019	0	0.015421	0.050452	0	0	0	0.711034	0	0	0	0	0.354996	1.34219	0.393432	0	0.355532	0	0.462277	0.385701	0	0.456894	0.893511
GSM340611	4.02869	0.218889	0.0734241	0	0	0	0.0212683	0.0291718	0.301683	0.582892	0	0.0547203	0.0657803	0	0	1.5595	0.443136	0	0.46132	0	0.309494	0.335708	0	0.483106	0.879189
GSM340612	1.88768	0.615557	0.097853	0.0339331	0.308533	2.2979	0.393522	0.128928	0.484304	0.294471	0	0	0.264877	0	0.0934595	0.183022	0.28227	0	1.75597	0	0	0.442389	0	0.433038	0.912196
GSM340613	3.1613	0.291817	0	0.31924	0	0.398156	0	0	0	0.499762	0.213153	0	0.187964	0	0.123848	1.46426	0	0	0.871836	0	0.81834	0.551691	0	0.253631	0.996344
GSM340614	3.73563	0.477114	0	0	0	0.181949	0.00223556	0	0.371666	0.664266	0	0	0.192718	0	0	1.34678	0.449294	0	1.10611	0	0	0.313877	0	0.340073	0.955911
GSM340615	4.56952	0.329959	0.280052	0	0.38359	0.0835208	0	0	0	0.329429	0	0.000401893	0	0	0.130294	1.77052	0.196459	0	0.368367	0	0.159804	0.36539	0	0.4809	0.881327
GSM340616	3.6806	0.46779	0.506135	0	0.181185	0.0894824	0.143022	0	0	0.763851	0	0.00162681	0	0	0.226941	0.904508	0.291373	0	0.436737	0	0.611075	0.337315	0	0.46573	0.887106
GSM340617	4.32516	0.202842	0	0	0	0.00258827	0	0	0.51441	0.275313	0	0.0398592	0.198676	0	0	1.20345	0.219988	0	1.06208	0	0	0.245564	0	0.427952	0.91483
GSM340618	4.13129	0.215169	0.3556	0.118334	0	0.0354072	0	0.0335304	0.906739	0.248697	0	0.133606	0	0	0	1.08405	0.565925	0	0.394481	0	0.0541131	0.343493	0	0.449946	0.898978
GSM340619	4.11398	0.264138	0.0106316	0.0561066	0	0	0.0712255	0	0.0521902	0.747162	0	0	0.150297	0	0	1.19398	0.374051	0	0.812665	0	0.41805	0.302716	0	0.405259	0.92511
GSM340620	3.33957	0.466095	0	0.12013	0	0.516484	0	0	0	0.777559	0.119199	0	0.248238	0	0.0108193	1.49739	0.361547	0	0.625684	0	0.306518	0.402988	0	0.330812	0.958103
GSM340621	4.7861	0.227553	0.000979354	0	0	0	0.049371	0	0.699619	0.360431	0	0	0.143252	0	0	0.590274	0.332456	0	1.13714	0	0	0.235762	0	0.491665	0.876904
GSM340622	3.41365	0.29606	0	0.177445	0	0.0752529	0.0210104	0	0.804204	0.494177	0	0	0.142091	0	0	1.4006	0.51205	0	1.05017	0	0	0.483642	0	0.398452	0.923653
GSM340623	3.70996	0.299704	0	0	0.209151	0.241311	0	0	0.252151	0.304609	0	0	0.185956	0	0	1.73451	0.184035	0	0.965532	0	0.321182	0.568849	0	0.295746	0.979517
GSM340624	4.31346	0.396724	0.276181	0	0	0.0427926	0	0.0304313	0.234511	0.424943	0	0	0	0	0	1.17626	0.506486	0	0.807893	0	0	0.422545	0	0.484996	0.878295
GSM340625	4.87671	0.201094	0	0	0	0.00258158	0	0.0345035	0.109597	0.438034	0	0	0.168139	0	0	0.878248	0.258131	0	1.10044	0	0	0.294477	0	0.404372	0.934507
GSM340626	4.32384	0.254251	0.116085	0.0494967	0	0	0	0.067053	0	0.447056	0.00396851	0	0.090353	0	0	1.64696	0.161996	0	1.05287	0	0	0.327961	0	0.287596	0.994526
GSM340627	3.56425	0.312864	0.448514	0.0408502	0	0.101037	0	0.0184912	0.429969	0.401235	0	0.00492736	0	0	0	0.755548	0.0293726	0	1.26517	0	0.102491	0.475077	0	0.374154	0.939853
GSM340628	2.60988	0.525029	0.160991	0	0.214163	0.435227	0	0.14455	0.0382022	0.306255	0	0.0421693	0	0.298091	0	2.71099	0.437676	0	0.112971	0.0672139	0	0.621639	0	0.33638	0.953226
GSM340629	3.60524	0.538249	0.21593	0	0.171239	0.263817	0.229346	0	0	0.700835	0.104214	0	0.119324	0	0.372239	0.773799	0	0	0.676537	0	0.521285	0.410091	0	0.46618	0.886027
GSM340630	4.09428	0.333638	0	0.00432547	0	0	0.0352389	0	0.163428	0.151793	0	0	0.187917	0	0	1.16457	0.379227	0	1.35385	0	0	0.361476	0	0.363798	0.950122
GSM340631	4.45069	0.154343	0.138416	0.00192291	0	0	0	0.171732	0.0768993	0.0849443	0	0.00604403	0.0464868	0	0	1.42339	0.0927614	0	1.53058	0	0	0.362441	0	0.351584	0.961153
GSM340632	4.06369	0.210499	0.0774571	0.0475837	0	0.120165	0.0235571	0	0.490004	0.264514	0	0.085366	0.0597305	0	0	1.18292	0.267494	0	1.1845	0	0.0795602	0.302864	0	0.437183	0.906474
GSM340633	4.28338	0.328411	0.178058	0	0	0.130342	0.028819	0	0	0.687704	0	0	0	0	0	1.26717	0.270221	0	1.1606	0	0.292756	0.518202	0	0.442569	0.902549
GSM340634	3.71963	0.349018	0	0	0	0.115787	0.0127694	0.0490593	0.643601	0.436716	0	0.121606	0.119389	0	0	1.30009	0.426479	0	0.646013	0	0.102224	0.299244	0	0.461309	0.890401
GSM340635	4.1943	0.463566	0.588361	0	0.0333099	0.532488	0.00420979	0.0261306	0.0542164	0.562694	0.0257199	0	0	0	0.0289371	0.539319	0.175183	0	1.12146	0	0	0.343281	0	0.390789	0.932034
GSM340636	3.2759	0.311048	0.328859	0	0.451099	0	0.011479	0.0688147	0.876822	0.326147	0	0	0.0805123	0	0	1.67263	0.312025	0	0.980619	0	0	0.539952	0	0.275661	0.986379
GSM340637	4.18473	0.35082	0.502259	0	0.410783	0.0416077	0	0	0.308103	0.46897	0	0.00757086	0.0942753	0	0	0.685965	0.19681	0.0165472	1.05589	0	0	0.187093	0	0.440562	0.904582
GSM340638	4.54959	0.283387	0.0156238	0.146747	0	0.123137	0	0.134938	0	0.35954	0	0.0037211	0.138255	0	0	0.917163	0.153326	0	1.27196	0	0.0347679	0.355177	0	0.352591	0.960148
GSM340639	4.00147	0.193248	0.0597979	0.0418712	0	0.107808	0.151086	0	0.604748	0.633271	0	0.0162062	0.111889	0	0	0.793751	0.185874	0	0.648384	0	0.823142	0.324597	0	0.451157	0.897511
GSM340640	3.64932	0.220487	0	0	0	0.155387	0	0	0.45775	0.42583	0	0.0255771	0.169321	0.367373	0	0.98581	0.178838	0	1.35268	0	0	0.498776	0	0.368355	0.942306
GSM340641	4.44802	0.108571	0	0	0	0.0325834	0	0	0.533203	0.171035	0	0.00446182	0.112157	0	0	1.50984	0.335325	0	0.949849	0	0	0.25739	0	0.348012	0.96332
GSM340642	4.1206	0.404525	0.284633	0.00778715	0	0.3135	0	0	0.479126	0.499407	0	0.0267026	0.103116	0	0	1.02775	0.269686	0	0.882008	0	0	0.377317	0	0.438246	0.904205
GSM340643	3.8572	0.276779	0.561731	0.101715	0	0	0.0239717	0.00921899	0	0.597401	0	0	0	0	0	0.992609	0	0	1.58297	0	0	0.431123	0	0.379077	0.938175
GSM340644	3.79349	0.32143	0.5521	0	0.116539	0.0517223	0	0.0167241	0.466694	0.383975	0	0	0	0	0	0.771331	0.458779	0	1.06058	0	0	0.190267	0	0.447662	0.899276
GSM340645	4.29965	0.388162	0.444418	0	0.0408105	0.0250282	0	0	0.13848	0.533888	0	0.0745041	0	0.0984135	0	1.269	0.296055	0	0.948107	0	0	0.32575	0	0.472653	0.885207
GSM340646	4.53362	0.207549	0.320177	0	0	0	0.000740317	0.0410372	1.09886	0.0810998	0	0.00617735	0	0	0	0.638998	0.1209	0	1.26652	0	0	0.180864	0	0.349946	0.962771
GSM340647	4.62402	0.227491	0.0162904	0	0.0674577	0.0310419	0	0	0.197503	0.380498	0	0	0.0779445	0	0	1.50463	0.264949	0	0.604977	0	0	0.219982	0	0.485754	0.881201
GSM340648	4.04229	0.295108	0.440695	0	0	0.0966484	0.027226	0	0.356594	0.58833	0.0154688	0	0	0	0	0.976338	0.456253	0	0.894765	0	0.0981701	0.393641	0	0.446749	0.899803
GSM340649	4.06482	0.225661	0	0	0.255089	0.126738	0.0416213	0	0.793286	0.264243	0	0.0175665	0.224281	0	0	0.906659	0.188637	0	0.910199	0	0.16653	0.271487	0	0.441171	0.903825
GSM340650	3.43349	0.62757	0.448125	0.038809	0.0132591	0.647002	0	0	0	0.82832	0	0	0	0	0.356095	0.939129	0.0949438	0	0.891916	0	0.490932	0.454511	0	0.474898	0.880683
GSM340651	3.74295	0.476095	0.186736	0.0164607	0	0.169559	0.0300585	0	0.983245	0.529826	0	0.0444945	0.0166491	0	0	1.03525	0.520004	0	0.800771	0	0	0.312795	0	0.444932	0.898831
GSM340652	4.51783	0.324024	0.126519	0.00668702	0	0.106434	0	0	0.553048	0.383923	0	0	0.0399982	0	0	0.576527	0.447848	0	1.09183	0	0	0.393449	0	0.443623	0.904819
GSM340653	4.21181	0.369928	0	0	0.074777	0.175459	0	0	0.298531	0.45377	0	0.0609132	0.148643	0	0.0191785	1.49811	0.411496	0	0.532294	0	0	0.342719	0	0.467442	0.88813
GSM340654	2.40314	0.322388	0	0.0466176	0.318258	0.525896	0	0	0	0.458843	0.0733621	0	0.201352	0	0.0280123	2.23567	0.615533	0	0.632613	0	0.0497584	0.580109	0	0.306626	0.966496
GSM340655	3.7736	0.291395	0	0	0	0.172887	0	0.0173521	0.47161	0.361738	0	0.0140041	0.0990146	0	0	1.86801	0.201531	0	1.14904	0	0.176272	0.181084	0	0.334127	0.961668
GSM340656	3.85262	0.346596	0	0	0	0.0729671	0	0	0.714329	0.333638	0	0.0455637	0.121445	0	0	1.91622	0.60869	0	0.643998	0	0	0.284867	0	0.404583	0.922558
GSM340657	3.21142	0.334711	0.668126	0	0.162817	0.22219	0.0386704	0	0.346757	0.799543	0.0961963	0	0	0	0	1.08784	0.0793175	0	0.928482	0	0	0.651314	0	0.357572	0.943346
GSM340658	4.18127	0.365972	0.216198	0	0.0536131	0.214758	0.0391753	0	0.49909	0.300045	0.00820691	0	0	0	0	1.09118	0.345079	0	1.06641	0	0	0.307819	0	0.470953	0.88583
GSM340659	3.74215	0.214238	0.222821	0	0.128992	0.00406433	0.115928	0	0.690365	0.402525	0.0029113	0	0	0	0	1.13118	0.210213	0	1.20671	0	0	0.257071	0	0.391165	0.931018
GSM340660	0.385717	0.719039	0.21078	0.103979	0.215366	1.57883	1.1192	0	1.21952	0.700541	0	0.143044	0.180365	0	0.231521	0.465891	0.74135	0.254267	0.636361	0	0	0.217382	0	0.351955	0.963231
GSM340661	3.3517	0.42211	0.058549	0	0	0.173466	0	0	0.45634	0.675156	0	0.0176913	0.0932954	0	0	1.06821	0	0	1.13565	0	0.472674	0.433617	0	0.444031	0.89907
GSM340662	3.21293	0.466335	0.537446	0	0	0.174824	0	0.0502601	1.29078	0.154052	0	0.0502063	0	0	0	1.25285	0.511805	0	0.500112	0	0	0.233619	0	0.349922	0.948526
GSM340663	3.65069	0.236252	0.201208	0	0	0.349969	0	0	0.277879	0.405143	0	0.0352764	0	0	0	1.43966	0.108512	0	0.869459	0	0.445757	0.411342	0	0.427777	0.909725
GSM340664	3.82904	0.15657	0	0	0	0.0849713	0	0	0	0.552443	0	0.00617625	0.120268	0	0.114246	1.71975	0.268453	0	0.632193	0	0.252146	0.376384	0	0.34899	0.957156
GSM340665	3.2749	0.387331	0.174204	0	0.037306	0.848874	0.0979571	0	0.673211	0.284416	0.100558	0	0.0608386	0	0	1.24079	0.283908	0	0.686459	0	0.514417	0.315542	0	0.347525	0.950325
GSM340666	3.37434	0.186905	0	0.227539	0	0.100792	0	0	0.0823734	0.562967	0	0	0.145632	0	0	1.28785	0	0	1.18147	0	0.429943	0.58625	0	0.352219	0.950652
GSM340667	4.15066	0.0771857	0.361576	0.00351493	0	0	0	0	0.0393797	0.696895	0.0357697	0	0	0	0	0.839889	0.0883309	0	1.77976	0	0	0.426966	0	0.381673	0.940054
GSM340668	4.77507	0	0.297335	0	0.00281923	0	0	0.223142	0.0122806	0.255441	0.145428	0	0.041307	0	0	0.258155	0.0532991	0	1.6952	0	0	0.278048	0	0.330585	0.982419
GSM340669	4.0219	0.309598	0	0	0	0.222956	0	0	0.547437	0.570617	0	0.0764659	0.184774	0	0	0.762522	0.357687	0	0.994362	0	0	0.170805	0	0.486981	0.876239
GSM340670	3.63204	0.422839	0.48503	0	0.0554506	0.112833	0.304288	0	0.398774	0.474615	0	0	0	0	0	1.37005	0.240089	0	0.423491	0	0.341426	0.279272	0	0.428597	0.907948
GSM340671	3.07873	0.35324	0	0	0	0.202534	0	0.145783	0.342333	0.293558	0	0.0153682	0	0	0	1.82998	0.377962	0	0.222137	0	0.759525	0.397615	0	0.363362	0.943171
GSM340672	2.78561	0.389671	0.50454	0	0	0.603136	0	0.0959246	0.235002	0.474728	0	0.0217918	0	0.198698	0	1.44881	0.241737	0	0.649822	0	1.02666	0.383371	0	0.339457	0.951017
GSM340673	3.05088	0.513942	0.357532	0	0.0397471	0.245928	0	0.267159	0.566019	0.307002	0	0	0	0	0	1.98419	0.423889	0	0.388361	0	0	0.418966	0	0.314264	0.965527
GSM340674	0.486244	0.632229	0.268325	0	0.415543	1.99397	1.07315	0	0.931916	0.799883	0	0.0975212	0.141639	0	0.321148	0.36214	0.77602	0.467502	0.573549	0	0	0	0	0.417293	0.929843
GSM340675	4.01007	0.252188	0	0	0	0.19305	0	0.0841958	0.0152265	0.361511	0.158853	0	0.082303	0	0	1.96504	0.0852739	0	0.225854	0	0.310955	0.614843	0	0.418074	0.917904
GSM340676	4.14742	0.259984	0.115269	0	0.00785976	0.195369	0.0362363	0	0.117335	0.721198	0	0.0664563	0.0269938	0	0	1.18765	0.606848	0	0.768129	0	0	0.221068	0	0.418647	0.917014
GSM340677	2.59267	0.32648	0.156087	0.15547	0	0.310633	0	0	0.868385	0.504503	0	0.0522342	0.02704	0	0	2.01203	0.576223	0	0.394341	0.0560752	0	0.425998	0	0.339262	0.951347
GSM340678	3.41605	0.329279	0	0.0532803	0.0153303	0.750874	0	0	0	0.310615	0	0	0.211666	0	0	1.91927	0.635703	0	0.615321	0	0.228504	0.337015	0	0.382306	0.932887
GSM340679	3.71239	0.368536	0.294752	0	0.128	0.0120297	0.0597757	0.0291941	1.22272	0.332163	0	0.0874576	0.0762203	0	0	1.02196	0.694832	0	0.660142	0	0	0.257809	0	0.336601	0.957666
GSM340680	4.21694	0.265835	0.304762	0	0	0.0720017	0	0	0.554313	0.376644	0	0.000743026	0	0	0	0.444017	0	0	1.38793	0	0.356875	0.405033	0	0.406266	0.926549
GSM340681	2.58779	0.499517	0.754498	0	0.0330969	0.109883	0.0151125	0.0832426	0.877062	0.304327	0	0	0	0	0	1.70289	0.284533	0	0.37686	0	0.461667	0.603406	0	0.388107	0.926036
GSM340682	4.61229	0.330118	0.274525	0	0.205077	0.0676117	0	0	0.0943936	0.189151	0	0.000596656	0	0	0	1.21906	0.25825	0	0.695834	0	0.254976	0.288009	0	0.496877	0.872773
GSM340683	3.58296	0.312988	0	0	0.0272609	0.227661	0	0	1.0736	0.120844	0	0	0.19076	0	0	0.988585	0.223997	0	1.3306	0	0.267517	0.34491	0	0.354101	0.948818
GSM340684	3.07731	0.411395	0.307202	0	0	0.426743	0	0	0	0.937871	0	0.0674408	0	0.0798624	0.209241	1.39972	0.459382	0	0.562908	0	0.551464	0.4668	0	0.382152	0.930052
GSM340685	3.97849	0.322855	0	0.167918	0	0.02936	0	0.103912	0.217638	0.191255	0.0232114	0	0.175114	0	0	1.5231	0	0	1.21875	0	0	0.399642	0	0.354183	0.95399
GSM340686	3.67268	0.408756	0.170091	0.0933749	0	0.155471	0.0390307	0	0.793988	0.391673	0	0.0157072	0.0188444	0	0	0.826603	0.296407	0	1.2559	0	0.177025	0.163563	0	0.433483	0.906081
GSM340687	1.40427	0.735404	0.573891	0.652611	0.143746	1.35859	0	0	0.767572	0.711134	0	0.0861793	0	0	0.0730406	1.99936	0.583814	0	0.191615	0.0380582	0	0.500063	0	0.437132	0.901067
GSM340688	4.13705	0.320628	0.258936	0.0182827	0	0.127173	0	0	0.1284	0.643891	0	0.00972647	0	0	0	1.05484	0.233318	0	0.916204	0	0.34007	0.383862	0	0.379701	0.939646
GSM340689	3.55174	0.258706	0.375141	0.0517824	0	0.110849	0.0399127	0.0752098	0.655852	0.504346	0.0803809	0	0	0	0	1.26023	0.570557	0	0.941302	0	0.201074	0.291333	0	0.398592	0.92399
GSM340690	3.80705	0.521713	0.214272	0.0221867	0	0.297198	0	0.0874792	0	0.729134	0	0	0.0939149	0	0.171409	0.968615	0	0	0.706139	0	0.779997	0.496156	0	0.388394	0.930742
GSM340691	3.12148	0.363132	0	0.104793	0	0.325683	0	0	0.0114254	0.777734	0.124625	0	0.1364	0	0	1.77582	0.403882	0	0.883405	0	0	0.492634	0	0.349091	0.948013
GSM340692	4.25942	0.38997	0.478199	0.0899013	0	0.280335	0	0.00264121	0.292035	0.540873	0	0.0925581	0	0	0	0.127714	0	0.0676749	1.51812	0	0.258214	0.367997	0	0.434021	0.907927
GSM340693	2.76954	0.285659	0.207367	0	0.292317	0.560526	0	0.0541565	0.431916	0.439469	0.0531723	0	0	0	0	2.08822	0.869039	0	0.271438	0	0	0.383162	0	0.394002	0.923823
GSM340694	2.56276	0.291015	0.415999	0	0.959945	0.151919	0.0254848	0.0374164	1.09558	0.110116	0	0	0.0967297	0	0	1.34221	0.589658	0	0.693628	0	0	0.456157	0	0.35905	0.943505
GSM340695	3.47045	0.292597	0.693256	0	0.0375946	0.0854737	0.165032	0	0.0514786	0.757268	0.0201446	0	0	0	0	0.918142	0.254116	0	0.75269	0	0.888641	0.258114	0	0.433934	0.905005
GSM340696	2.73264	0.607689	0.487003	0.383636	0.203452	0.779149	0.02536	0.0308254	0.129964	0.609406	0.0167358	0.0389381	0	0.0886189	0.148878	1.09391	0.169493	0	0.638197	0	0.562545	0.487832	0	0.425674	0.906517
GSM340697	2.27925	0.964692	0.324783	0	0.446753	0.755287	1.04393	0.518763	0.203242	0.379287	0.260834	0	0.103861	0	0.0245339	1.21345	0.454431	0.0445083	1.04003	0	0.253951	0.0640107	0	0.458326	0.889672
GSM340698	3.42951	0.440701	0.440584	0.12004	0	0.0951164	0.0966728	0	0.90461	0.465598	0	0	0	0	0	1.31572	0.419602	0	0.529782	0	0.14286	0.237195	0	0.344715	0.952376
GSM340699	1.00104	0.440854	0.391126	0	0.689828	1.04353	0.781286	0	0.710237	0.33449	0	0.070542	0.260363	0	0.265181	1.3211	0.784329	0	0.395766	0.184494	0	0.243108	0	0.397573	0.924448
GSM340700	3.83924	0.380445	0	0	0.0276668	0.0780801	0.0318053	0.0301122	0.621546	0.316592	0	0	0.119495	0	0	1.38841	0.436215	0	0.908611	0	0	0.307122	0	0.395756	0.928196
GSM340701	2.36726	0.283781	0	0.147468	0	0.451619	0	0	0	0.489889	0	0.087423	0.190399	0	0.014055	2.04259	0.53632	0	0.659341	0	0	0.084441	0	0.263135	0.989796
GSM340702	2.97843	0.812725	0.690724	0	0.0890913	0.682734	0	0	0.123871	0.775373	0.0410068	0	0	0	0	0.874266	0.080718	0	0.888881	0	0.668688	0.52755	0	0.440948	0.89845
GSM340703	4.11992	0.293218	0.471235	0	0.0336142	0	0.0281987	0	0.00789145	0.686183	0	0	0	0	0	1.26584	0.60095	0	0.88006	0	0	0.230102	0	0.470278	0.886677
GSM340704	2.45207	0.155748	0	0.0672295	0	0.206269	0	0.00619919	0.367715	0.32533	0	0.138202	0.105213	0	0	2.55213	0.623664	0	0.190465	0	0	0.0725976	0	0.245486	1.00148
GSM340705	1.00211	1.12556	0.720318	1.07351	0.05555	1.13907	0.408303	0.0531382	0.718484	0.587092	0	0.0175121	0.137254	0	0.392371	0.724825	0.754802	0	0.581442	0	0	0.294052	0	0.373768	0.936364
GSM340706	3.89904	0.370587	0.145874	0.323289	0.217436	0.0658858	0	0	0.151731	0.114466	0	0.00890234	0.0360337	0	0	1.57461	0.714086	0	0.797217	0	0.0682645	0.14812	0	0.404671	0.923755
GSM340707	4.61936	0.282427	0.122917	0	0	0.0246628	0	0	0.0227161	0.414111	0	0.0371265	0.0444109	0	0	0.813447	0.145699	0	1.61086	0	0	0.269467	0	0.466711	0.892682
GSM340708	4.23415	0.350504	0.104763	0	0.158713	0.087707	0	0.0231798	0.54034	0.141497	0	0	0.0378647	0	0	1.74743	0.525219	0	0.689068	0	0	0.364975	0	0.378511	0.939544
GSM340709	3.18867	0.706314	0.18327	0.0205865	0	0.401276	0.0302235	0.156702	0.326507	0.553333	0	0.121193	0.0196242	0	0.130041	1.41157	0.741257	0	0.859462	0	0.0417066	0.261738	0	0.31734	0.962367
GSM340710	4.45352	0.662137	0	0.0456115	0	0.412712	0.0588213	0.0261605	0.00513453	0.600891	0	0.112828	0.252167	0	0	1.12396	0.513662	0	0.801316	0	0	0.313252	0	0.453445	0.894982
GSM340711	3.50254	0.438867	0	0.252849	0	0.0226495	0.10081	0	1.10776	0.417229	0	0.174235	0.160832	0	0	1.33488	0.671743	0	0.0785958	0	0.0467324	0.376523	0	0.37309	0.937705
GSM340712	3.39312	0.325626	0	0	0	0.280243	0	0	0.761177	0.276264	0	0.0546189	0.158839	0	0	2.25585	0.502258	0	0.326707	0	0	0.32783	0	0.359124	0.945215
GSM340713	3.67326	0.689196	0.416358	0	0	0.66481	0	0	0.482129	0.604438	0	0	0	0	0	0.897699	0.133851	0	0.819458	0	0.0788875	0.43578	0	0.450402	0.89511
GSM340714	1.14326	0.782356	0.562122	0	0.0191144	2.09251	0.316961	0.168315	0.866365	0.760559	0	0.0607729	0	0	0.245444	0.328333	0.656679	0	1.09303	0	0	0.221677	0	0.359286	0.952337
GSM340715	3.03715	0.260968	0.501914	0	0	0.334442	0	0	0.271473	0.816866	0	0	0	0	0.0441463	1.27692	0.414051	0	0.739603	0	0.44542	0.49743	0	0.416719	0.912554
GSM340716	4.14095	0.489483	0.593606	0	0	0.209763	0	0	0	0.646979	0	0.0358282	0	0.0993388	0.106427	0.614088	0.1855	0	0.933247	0	0.292625	0.386556	0	0.409788	0.920943
GSM340717	4.20516	0.409523	0.165743	0	0	0	0	0.0154905	0.135055	0.387252	0	0	0.0669248	0	0	1.01491	0.453387	0	1.24313	0	0	0.22412	0	0.420009	0.917926
GSM340718	2.9381	0.574075	0.725924	0.000739353	0.0561041	0.599244	0.337448	0	0.301438	0.649525	0	0	0	0	0	0.787794	0	0	1.60559	0	0.274543	0.512044	0	0.361223	0.939212
GSM340719	3.68795	0.537279	0.645553	0	0	0.520161	0	0	0.327554	0.846927	0.00859842	0	0	0	0	0.697728	0	0	0.908549	0	0.860592	0.554935	0	0.415784	0.913661
GSM340720	0.50402	0.667884	0.259506	0.367126	0.144699	1.37583	0.754321	0.280591	0	0.764104	0	0.067318	0.129962	0.713465	0.360437	0.363756	1.01826	0	0.953509	0	0	0.306042	0	0.430461	0.909014
GSM340721	4.13866	0.374147	0	0.0399418	0.0529314	0.231093	0.0278298	0.0349822	0	0.41312	0	0	0.190379	0	0.0357236	1.50673	0.50115	0	0.839513	0	0	0.303514	0	0.39449	0.930101
GSM340722	3.11419	0.749784	0.670781	0	0.0491299	0.545694	0	0	0	0.864135	0.0148631	0	0	0.230782	0.25212	1.00735	0.117985	0	0.598597	0	0.945535	0.652805	0	0.437591	0.900368
GSM340723	3.30897	0.274705	0	0	0	0.344119	0	0	0	0.736496	0	0	0.257016	0	0	1.50634	0.0896748	0	0.739122	0	1.17788	0.72739	0	0.382374	0.931568
GSM340724	2.90122	0.357932	0.626632	0.00503858	0	0.230793	0.223648	0	0.548638	0.691011	0	0.0237283	0	0	0	0.934035	0.245855	0	0.679744	0	0.369027	0.0577162	0	0.399643	0.921572
GSM340725	3.55219	0.26692	0.116028	0.016666	0.0385696	0.885277	0	0.0175565	0.747353	0.100362	0	0	0	0	0	1.67552	0.412485	0	0.759764	0	0	0.448008	0	0.435167	0.904204
GSM340726	3.89336	0.39107	0.534297	0	0.00510677	0.0351686	0.215974	0	0	0.836395	0	0.0194204	0	0	0.211427	0.558866	0.221351	0	0.930372	0	0.322787	0.429287	0	0.479857	0.879512
GSM340727	3.65527	0.431783	0.417222	0	0.23619	0.558706	0.292215	0	0.459667	0.632904	0	0	0.10015	0	0.00798598	0.619989	0.19829	0	0.740175	0	0.340734	0.325865	0	0.434308	0.903869
GSM340728	1.69002	0.593076	0.220115	0.387561	0	0.563187	0	0.0299528	0.865905	0.413914	0	0.214795	0	0	0	2.38137	0.402433	0	0.246817	0	0.589788	0.19726	0	0.36612	0.935898
GSM340729	4.20381	0.355417	0.0403252	0	0	0	0.0290423	0	0.84257	0.148061	0	0	0.0796625	0	0	1.47623	0.311311	0	0.993926	0	0	0.108738	0	0.333123	0.967383
GSM340730	3.71976	0.328569	0	0.0218313	0	0.345073	0	0	0.459041	0.435637	0	0.039013	0.251824	0	0	0.835434	0.232764	0	1.31953	0	0.14686	0.268101	0	0.436826	0.904156
GSM340731	2.64649	0.381709	0.100861	0.444151	0	0.326908	0	0	0.935997	0.288816	0	0.206683	0	0	0	0.907675	0.115102	0	0.917908	0	0.924411	0.41266	0	0.322809	0.95991
GSM340732	2.39127	0.566403	0	0	1.05688	0.52012	0.0434499	0	0.29984	0.584142	0	0.133717	0.106875	0	0.171307	2.22982	0.764838	0	0.149794	0	0.124531	0.463731	0	0.435461	0.902139
GSM340733	2.25496	0.640684	0.419098	0	0.169195	0.44739	0.729528	0.19214	0.18616	0.674759	0	0.0350872	0	0.35677	0.0203827	0.989926	0	0	0.666788	0	1.16554	0.468913	0	0.440011	0.898409
GSM340734	4.2639	0.374415	0.33176	0	0.126658	0.0665403	0	0	0.536386	0.222033	0	0.0421033	0	0	0	0.720323	0.473054	0	0.950782	0	0	0.161766	0	0.324735	0.973009
GSM340735	4.08971	0.236549	0.210688	0	0	0.123078	0	0	0.192457	0.487611	0	0.0651855	0	0	0	1.27693	0.3185	0	0.652251	0	0.136093	0.319003	0	0.502791	0.867533
GSM340736	3.98772	0.304766	0	0.0970072	0.00867803	0.157847	0	0	0.134733	0.142867	0.0135809	0	0.224302	0	0	1.79808	0.309233	0	1.08618	0	0.186832	0.573754	0	0.393523	0.929394
GSM340737	4.21287	0.441733	0.413321	0	0	0.200052	0	0	0.365002	0.434901	0	0.0339837	0	0	0	0.862163	0.347874	0	0.828495	0	0	0.394098	0	0.444474	0.901814
GSM340738	4.09367	0.164994	0	0	0	0.0364722	0.000841282	0.0807755	0.522261	0.193958	0	0	0.149205	0	0	1.19716	0.293095	0	1.38358	0	0	0.220462	0	0.382025	0.93991
GSM340739	3.51754	0.464471	0.48857	0	0	0.666556	0	0.0974542	0	0.924174	0.0129493	0	0	0	0.384215	1.03563	0.147288	0	0.538087	0	0.771408	0.55949	0	0.427242	0.90701
GSM340740	4.50605	0.243121	0.178685	0	0.25219	0.239131	0.437975	0.0220989	0.425083	0.325441	0	0	0.111632	0	0	0.415124	0.239345	0	0.922559	0	0	0.307061	0	0.45582	0.895971
GSM340741	3.14939	0.312651	0.250375	0.0683235	0.0202187	0.196042	0	0	0.651231	0.510103	0.0439499	0	0.126788	0	0	0.738591	0.371686	0	1.52173	0	0	0.570375	0	0.323658	0.960784
GSM340742	2.16908	0.721901	0.0463341	0	0.0357093	0.882772	0.0423596	0.158657	0	0.651627	0.0652419	0	0.136495	0	0.252297	1.13063	0.491083	0	0.00163066	0	0.611938	0.399604	0	0.355507	0.943405
GSM340743	3.07153	0.432059	0.00158601	0	0	0.262776	0.0341168	0	0.638367	1.00886	0	0	0.185322	0	0	1.27495	0.416248	0	0.82833	0	0	0.684405	0	0.357552	0.942518
GSM340744	3.55256	0.336085	0.407601	0	0.0538924	0.23546	0.305495	0	0.614202	0.632961	0	0.0227015	0.00149159	0	0	0.937402	0.383214	0	0.769154	0	0.173967	0.276688	0	0.384721	0.930887
GSM340745	3.32859	0.254931	0.305368	0	0.34631	0.108114	0	0	0.491332	0.411649	0	0.104686	0.0781374	0	0	1.74863	0.412654	0	0.381147	0	0	0.446591	0	0.438034	0.902366
GSM340746	0.0218776	1.46956	0.152773	0	1.01219	1.59981	1.49089	0.315511	1.22052	0.715249	0	0.176818	0.211435	0	0	0.223066	0.64359	0.182937	0.632898	0	0	0.0366283	0	0.497851	0.882765
GSM340747	3.54013	0.223995	0	0.0449766	0.0651523	0.186484	0	0	0.405016	0.300832	0	0.0538122	0.262393	0	0	1.52776	0	0	1.7676	0	0	0.226771	0	0.324377	0.964784
GSM340748	4.30901	0.193372	0.215922	0	0.0696849	0.0726612	0	0	0	0.589113	0	0.0203558	0	0	0.0188369	0.933749	0.111697	0	1.51198	0	0	0.26402	0	0.47117	0.88801
GSM340749	2.47367	0.428595	0	0	0.42542	1.44848	0.488556	0	0.687738	0.595845	0.134703	0	0.239052	0	0	0.618552	0.308707	0.025473	1.29255	0	0	0.157706	0	0.417706	0.914642
GSM340750	1.4332	0.566308	0.286	0.0467192	0	1.23661	0.514881	0.219975	0	0.695483	0	0.0860129	0	0	0.648099	1.49256	0.837676	0	0.719834	0	0	0.220125	0	0.330476	0.95843
GSM340751	3.08238	0.692424	0.468798	0	0.250467	0.20206	0.134171	0	0.169549	0.772101	0	0.0291998	0	0	0	1.48898	0.67893	0	0.238862	0	0.0141743	0.192897	0	0.37277	0.935444
GSM340752	3.05297	0.462319	0	0.204501	0	0.526556	0	0.0140133	0.641179	0.460472	0.0173062	0	0.221	0	0	1.3857	0.525802	0	0.929456	0	0.273769	0.287146	0	0.409263	0.915792
GSM340753	4.5483	0.666964	0.489103	0	0	0.223397	0	0	0.169028	0.534172	0	0	0.0604258	0	0	0.451433	0	0	1.3592	0	0	0.368407	0	0.422142	0.916036
GSM340754	3.58991	0.318878	0	0.0775559	0.00743124	0.152862	0.0649118	0	0.903408	0.279158	0	0.0204966	0.207028	0	0	0.760771	0.263874	0	1.33634	0	0.0537437	0.196528	0	0.405005	0.921998
GSM340755	3.84771	0.327971	0	0.0206646	0	0.0983821	0	0.0983852	0.545555	0.371366	0.0413235	0	0.199366	0	0	1.7921	0.497061	0	0.822694	0	0	0.250197	0	0.374238	0.939112
GSM340756	4.13928	0.483027	0	0.000645651	0	0.10391	0.0372951	0	0.189672	0.382155	0	0.0607132	0.163665	0	0	1.36879	0.340686	0	1.094	0	0	0.378676	0	0.4785	0.880919
GSM340757	4.73471	0.181128	0	0	0	0	0	0.110287	0.673833	0.207939	0	0.10634	0.0115122	0	0	1.78971	0.083241	0	0.417904	0.0793284	0	0.364185	0	0.359262	0.958469
GSM340758	2.31853	0.954567	0.588255	0.213202	0.366522	1.71175	0.406662	0	0	0.949029	0.0506389	0	0	0	0.472453	0.412779	0	0	1.05299	0	0.424873	0.65496	0	0.465308	0.886736
GSM340759	1.27871	1.23367	0.546145	0.150913	0	1.46253	1.59976	0.0326856	0	1.35051	0	0.152818	0	0	0.175852	0.289678	0.163076	0.00342327	0.74461	0	0.161948	0.315382	0	0.451896	0.906783
GSM340760	3.58107	0.624437	0.398726	0.0379024	0	0.545366	0	0	0.597178	0.564066	0	0.018348	0	0	0	0.82869	0.552479	0	0.672731	0	0	0.264113	0	0.327578	0.961486
GSM340761	1.83458	0.967958	0.327197	0.324209	0.0737545	1.86383	0.545584	0	0.406043	0.798067	0	0.00673498	0	0	0.240758	0.975866	0.556569	0	0.771538	0	0	0.307927	0	0.505638	0.864344
GSM340762	4.12528	0.381354	0.386016	0	0	0.272123	0.162606	0.157285	0.417803	0.429934	0	0	0	0	0	0.607659	0	0.1122	1.1078	0	0.806162	0.172494	0	0.453453	0.895564
GSM340763	2.55395	0.544799	0.134039	0	0.0232635	0.416115	0.00121588	0.0495665	1.25138	0.538268	0	0	0	0	0	1.43673	0.499273	0	1.11826	0	0	0.2168	0	0.396434	0.921562
GSM340764	3.8231	0.651069	0.307052	0.0888162	0	0.298998	0	0	0.480132	0.50302	0	0.00270343	0	0	0	0.563497	0.059497	0	1.04103	0	0.450834	0.315195	0	0.379988	0.936319
GSM340765	3.39812	0.407297	0.489053	0	0	0.142782	0.0900951	0	0.0340805	0.890525	0	0.110142	0	0	0	0.87356	0	0	1.00314	0	1.08033	0.582637	0	0.380756	0.932311
GSM340766	0.796453	0.402805	0.101424	0.171398	2.34077	0.282429	0.02079	0	0.196522	1.13974	0	0.351891	0.0702054	0	0.269464	1.52275	1.19306	0	0.467483	0.287572	0	0.571387	0	0.407557	0.934129
GSM340767	3.57591	0.375482	0.569312	0.0117839	0	0.00132659	0.083789	0.0129213	0	0.737843	0	0.0152087	0	0	0	1.08653	0	0	1.10276	0	0.40812	0.579187	0	0.362869	0.94392
GSM340768	3.14813	0.507497	0	0.00418406	0	0.232534	0	0	0.478411	0.404823	0	0	0	0	0	1.95548	0.344046	0	1.02028	0	0.0231222	0.353307	0	0.330722	0.958608
GSM340769	1.73064	1.08859	0.405179	0	0.431501	1.11048	1.23633	0	0.880992	0.54473	0	0.0646785	0.0979807	0.0654494	0.156882	1.0931	0.238318	0.160891	0.81753	0	0	0.177954	0	0.493686	0.871486
GSM340770	4.36179	0.340383	0.0689812	0	0	0.231409	0	0	0.598727	0.366785	0	0.0115118	0.0492318	0	0	1.27205	0.471003	0	0.444569	0	0	0.241232	0	0.438479	0.907259
GSM340771	3.81203	0.268975	0.297758	0	0	0.140856	0.0268936	0	0.254629	0.79147	0	0	0.010225	0	0	1.18033	0.296409	0	0.664431	0	0.180137	0.532226	0	0.394186	0.928853
GSM340772	4.12996	0.226721	0	0	0	0.137024	0	0.0376593	0.148404	0.574829	0	0	0.1653	0	0	1.40762	0	0	0.898787	0	0.230123	0.490622	0	0.423887	0.914785
GSM340773	3.8174	0.378124	0.098872	0.00862679	0.230992	0.803376	0.222693	0	0.0736559	0.267205	0	0	0.0478386	0	0.137014	1.70121	0.287552	0	0.396542	0	0	0.309554	0	0.439183	0.903705
GSM340774	3.82779	0.569477	0.370554	0	0.208183	0.899223	0.146163	0	0.348996	0.478505	0	0.0612272	0.148576	0	0.0243473	0.399521	0.354247	0	0.832463	0	0	0.299309	0	0.423737	0.910837
GSM340775	3.33923	0.462132	0.210359	0	0	0.266777	0	0	0.392295	0.67341	0	0	0.0225523	0.0637459	0	1.26471	0.513449	0	0.555445	0	0.315127	0.491666	0	0.42497	0.908894
GSM340776	3.58915	0.411736	0	0	0	0.19281	0	0	0.644505	0.523872	0	0.0124422	0.212346	0	0	1.17954	0.417117	0	0.436587	0	0.259344	0.37422	0	0.388715	0.930732
GSM340777	3.73803	0.324901	0	0	0	0.131652	0	0	0.50466	0.519558	0	0	0.191424	0	0	1.19588	0.316609	0	0.44317	0	0.648037	0.312142	0	0.409861	0.920679
GSM340778	3.48005	0.482323	0.023298	0.0182653	0	0.241226	0	0.0277416	0.685847	0.326765	0	0	0.101692	0	0	1.33056	0.69202	0	0.580497	0	0	0.186	0	0.336603	0.958227
GSM340779	2.7462	0.266938	0.314013	0	0.363244	0.437066	0	0	0.782986	0.546401	0.0650253	0	0.0872516	0	0	0.895558	0.138315	0	1.76425	0	0	0.343153	0	0.307071	0.967227
GSM340780	3.7961	0.500838	0	0.00863952	0	0.120333	0.0288121	0.0117075	0.126509	0.516904	0	0.148944	0.207586	0	0.0577538	1.73997	0.563195	0	0.146555	0	0	0.515607	0	0.388936	0.930781
GSM340781	4.37939	0.118717	0	0.0519251	0	0.0733987	0	0	0.0108966	0.370969	0	0.0755981	0.161254	0	0	1.26296	0.219693	0	1.11135	0	0	0.249106	0	0.380562	0.945076
GSM340782	4.02419	0.190424	0	0.165555	0	0.386661	0	0	0.408033	0.316752	0	0.0168539	0.212375	0	0	1.24461	0	0	1.16245	0	0.108326	0.483573	0	0.35672	0.950817
GSM340783	2.16533	0.776398	0.813813	0	0.448336	0.828317	0.43754	0	0.665729	0.316656	0	0.0440783	0.178302	0	0.279989	0.495737	0.914325	0	0.688838	0.00396719	0	0.239348	0	0.408951	0.914219
GSM340784	2.81648	0.506189	0.262994	0	0.564426	0.612677	0.626289	0.156258	0.193477	0.874297	0	0.0788269	0.0599166	0	0	1.31952	0.669367	0	0.0820278	0.0496154	0.0197309	0.298649	0	0.449234	0.894697
GSM340785	4.44494	0.326506	0.368456	0	0.101844	0.0220131	0	0	0.536256	0.4331	0	0.00642569	0.00488805	0	0	0.94779	0.0646198	0	0.847692	0	0	0.391814	0	0.491716	0.87498
GSM340786	3.26407	0.628204	0.369023	0	0	0.361732	0	0.112617	0.00788493	0.71999	0	0	0	0	0	1.1194	0.457814	0	0.861621	0	0.22011	0.325609	0	0.391514	0.926288
GSM340787	3.1673	0.458424	0.168644	0	0	0.614501	0	0.139635	0.232271	0.540899	0.0396024	0	0	0	0	1.55625	0.445236	0	0.864102	0	0.375285	0.32169	0	0.408289	0.916969
GSM340788	4.02615	0.269229	0.0817039	0	0	0.130219	0	0.0804347	0.555572	0.359168	0	0	0.0523363	0	0	0.831295	0.37559	0	0.641733	0	0.56765	0.195419	0	0.400099	0.929418
GSM340789	2.61561	0.547277	0	0	0.42495	1.05045	0	0	0	0.500114	0.0321002	0	0.171938	0	0.127705	2.26862	0.928365	0	0	0	0.29538	0.438692	0	0.349588	0.947198
GSM340790	3.7908	0.406275	0.225812	0	0	0.342033	0	0	0	0.656867	0	0	0.0868404	0	0.128763	1.10531	0.000736143	0	1.25807	0	0	0.288552	0	0.391958	0.930292
GSM340791	3.72161	0.620362	0	0	0	0.395513	0	0	0.387286	0.517233	0	0	0.168241	0	0	0.973191	0.259435	0	1.11257	0	0	0.208039	0	0.462845	0.888885
GSM340792	3.04738	0.26047	0.448858	0	0	0	0.0077831	0.26375	0.422734	0.207658	0.179857	0	0.0782841	0	0	2.13861	0.328633	0	0.897184	0	0	0.580021	0	0.359339	0.942635

## Sheet: GSE48276
Mixture	Epithelial	Endothelial	B_memory	M1_macrophage	M2_macrophage	myCAF	iCAF	pDC	cDC1	cDC2	Natural_killer_CD56bright_cell	Natural_killer_CD56dim_cell	B_naive	Mon_Classical	Mon_NonClassical	Plasma_cell	CD4T_memory	CD4T_naive	CD8T_cm	CD8T_exm	CD8T_naive	Tregs	P-value	Correlation	RMSE
GSM1173971	0.986986	0.369706	0.159627	0	0.280578	0.706686	0.164014	0.275812	0	0.780924	0.226928	0.0132536	0.078327	0.0412988	0	0.758718	0.229966	0	0.307353	0	0.350863	0.494017	0	0.343113	0.945334
GSM1173972	0.642687	0.232862	0.509644	0	0.0637477	0.439254	0.318135	0.122466	0.295322	0.740051	0.275121	0.061185	0.328791	0	0	0.678496	0.454067	0	0.299951	0.175332	0	0.328918	0	0.315586	0.955495
GSM1173975	0.721544	0.512034	0.211915	0	0.297404	1.17178	0.451794	0.190801	0.274604	0.439878	0.351728	0	0.218439	0	0.0428675	0.219445	0	0	0.657069	0	0.293598	0.370774	0	0.363622	0.944018
GSM1173977	1.93218	0.280368	0.654397	0	0.232853	0.203882	0.177991	0.0489075	0	0.331397	0.371485	0	0.26556	0	0	0.335957	0	0	0.548723	0	0.436377	0.452932	0	0.320414	0.954275
GSM1173978	1.31648	0.399151	0.208688	0.184723	0.183158	0.780279	0.455066	0.0513634	0	0.428847	0.267984	0	0.1018	0.0336908	0.195027	0.328399	0	0	0.58972	0	0.288318	0.358783	0	0.363188	0.938671
GSM1173982	1.06027	0.583972	0	0.0497148	0.112444	0.924234	0.163776	0.145018	0	0.633619	0.149796	0	0.522675	0	0	0.916173	0	0.0246591	0.390718	0	0	0.171973	0	0.308352	0.965738
GSM1173948	1.18983	0.536983	0.0542876	0.292807	0.0915204	0.573888	0.92367	0.162952	0.115234	0.447586	0.208811	0	0.257703	0	0.124097	0.803767	0	0	0.790649	0	0.0579312	0.164895	0	0.326677	0.960881
GSM1173955	1.80725	0.2657	0.203066	0	0.182015	0.336984	0.216293	0.0952323	0.363168	0.374028	0.269874	0	0.0999471	0	0	0.62734	0	0	0.593844	0	0.595498	0.308513	0	0.310821	0.959103
GSM1173980	2.62785	0.255244	0.0696599	0.0507853	0.0349604	0.122187	0.32508	0.251283	0.105559	0.108959	0.210242	0	0.0769804	0	0	0.579451	0	0	0.681016	0	0.324625	0.267433	0	0.370891	0.935138
GSM1174028	2.34216	0.705257	0.0769135	0	0.179645	0.306573	0.29573	0.0536684	0	0.446885	0.218946	0	0.246113	0.076092	0	0.262802	0	0	0.835674	0	0.125147	0.193504	0	0.364986	0.935857
GSM1173913	2.17072	0.347432	0.150858	0	0	0.343459	0.0853102	0	0.165554	0.515205	0.19723	0	0.0389305	0	0	0.489201	0	0	0.860556	0	0.787159	0.139414	0	0.319737	0.957642
GSM1173918	1.88698	0.349443	0.191597	0	0.176846	0.261433	0.309065	0.0406912	0.31778	0.254639	0.27825	0.00930652	0.0851067	0.163966	0	0.571578	0	0	0.763227	0	0.443168	0.306925	0	0.343137	0.944357
GSM1173921	1.10707	0.471136	0.0737196	0	0.152689	0.871229	0.42226	0.102555	0.00683786	0.574965	0.178173	0.0709129	0.449972	0	0	0.729924	0.0528729	0	0.52041	0.0301909	0	0.470302	0	0.363417	0.937981
GSM1173930	1.86565	0.33585	0.0701211	0.291267	0.0129595	0.503246	0.309219	0	0	0.353288	0.282601	0	0.136517	0	0.0845387	0.60946	0	0	0.623006	0	0.402118	0.24951	0	0.351118	0.942047
GSM1173932	0.742417	0.422346	0.168223	0.148958	0.211539	0.564543	0.538615	0.0322306	0.379937	0.525502	0.264206	0.000480613	0.122619	0	0	1.07402	0	0	0.710943	0	0.31096	0.585407	0	0.350397	0.942462
GSM1173933	0.347287	0.624439	0.168453	0.18161	0.133613	0.751621	0.968842	0.352645	0.106415	0.74493	0.294777	0	0.233218	0.0910104	0.138082	0.353771	0	0	0.71698	0	0.253781	0.376053	0	0.386646	0.934418
GSM1173935	1.06304	0.383029	0.130482	0.180461	0.0712783	0.721059	0.750615	0.346527	0.506154	0.265837	0.252337	0	0.218832	0	0	0.379753	0	0	0.558272	0	0.177624	0.417542	0	0.360325	0.942425
GSM1173939	0	0.550075	0	0	0.37658	1.13882	0.877224	0.247257	0.291039	0.43771	0.225478	0	0.524238	0	0.18116	0.48459	0.2033	0	0.451247	0.441332	0	0.43167	0	0.356028	0.958244
GSM1173946	1.42248	0.445111	0.19928	0.491861	0.00875099	0.71502	0.422569	0.0707626	0.250122	0.453364	0.268228	0	0.0882774	0	0	0.361243	0	0	0.63967	0	0.365964	0.397583	0	0.355441	0.940928
GSM1173951	1.26987	0.483312	0.341695	0.100061	0.303046	0.667627	0.44379	0.147028	0.206487	0.547456	0.249056	0	0.0799628	0.0839834	0	0.287536	0	0	0.636654	0	0.174564	0.54205	0	0.358497	0.939312
GSM1173954	2.7591	0.296491	0.191079	0	0.0491581	0.241149	0.11824	0.00697253	0.102516	0.280848	0.217491	0	0.0674353	0	0.0583913	0.413375	0	0.00551419	0.861187	0	0.383294	0.131219	0	0.343672	0.950147
GSM1173957	0.711256	0.467216	0.30709	0	0.357507	0.586107	0.388573	0.394504	0.379258	0.39249	0.123858	0.204866	0.119695	0.234375	0	0.922564	0	0	0.658595	0.0632586	0	0.409527	0	0.336556	0.949702
GSM1173968	0.341945	0.852166	0	0.163732	0.244055	0.830993	1.17436	0.223707	0	0.869677	0.272881	0.0529402	0.276176	0.0853773	0.316113	0.084869	0.140794	0	0.615733	0	0	0.255948	0	0.393146	0.942378
GSM1173987	1.88067	0.397284	0.249817	0.176618	0.0858108	0.324813	0.198541	0.296614	0	0.575415	0.309767	0	0.0885793	0.0788914	0	0.544716	0	0	0.587838	0	0.280736	0.363249	0	0.362814	0.935045
GSM1173988	2.5676	0.167063	0.0471961	0	0	0.633633	0	0.136033	0.136306	0.289801	0.24018	0	0.0277808	0.0335481	0	0.258252	0.0219466	0	0.98048	0	0.2615	0.197605	0	0.294713	0.975571
GSM1173993	1.42146	0.423115	0.178983	0	0.154858	0.358825	0.357857	0.151529	0.300068	0.719182	0.372863	0.0284865	0.179206	0	0	0.586002	0	0	0.733246	0	0.201681	0.456435	0	0.348429	0.940886
GSM1173995	2.65948	0.327208	0.252777	0	0.134542	0.224436	0.212204	0.0111082	0	0.578433	0.157676	0	0.167227	0	0	0.328914	0	0	0.740622	0	0.219298	0.199104	0	0.352069	0.943917
GSM1173996	2.64405	0.156822	0.24057	0	0.147431	0.0938298	0.168111	0.0388182	0.277322	0.237828	0.169707	0	0.0447039	0	0	0.261557	0.162325	0	1.04006	0	0.36971	0.242553	0	0.339984	0.950919
GSM1173998	1.76324	0.322956	0.27403	0	0.0699236	0.274239	0.237552	0	0.182794	0.499069	0.215012	0	0.19471	0	0	0.886593	0	0	0.611457	0	0.425201	0.311961	0	0.32582	0.951469
GSM1174000	2.01825	0.360012	0.048503	0.0746187	0.269102	0.269139	0.282581	0.129385	0.0429178	0.439392	0.210975	0	0.049737	0	0	0.829877	0	0	0.759687	0	0.421717	0.323126	0	0.331975	0.950385
GSM1174002	2.56552	0.329576	0.180166	0.0574012	0.0693722	0.270241	0.0980464	0.183228	0	0.357843	0.176166	0	0.173002	0	0.046157	0.323881	0	0	0.945614	0	0.451517	0.140877	0	0.330983	0.953822
GSM1174010	1.99323	0.269747	0.0628709	0.209787	0.0740277	0.454295	0.333787	0	0	0.768197	0.164209	0	0.13116	0	0.132944	0.716952	0	0	0.535306	0	0.216499	0.264397	0	0.352497	0.941784
GSM1174012	0.559235	0.334136	0.210587	0	0.590179	0.409003	0.45074	0.113872	0.722113	0.464591	0.191351	0.161736	0.224222	0.0578611	0	0.532588	0.0742832	0	0.937406	0.445004	0	0.411369	0	0.331759	0.952458
GSM1174013	0.939174	0.384736	0.207664	0.216907	0.513875	0.25732	0.335966	0.157844	0.424194	0.434386	0.189249	0	0.182177	0	0	1.07417	0.1093	0.0172328	0.65529	0	0	0.363484	0	0.315312	0.959353
GSM1174014	2.55932	0.326915	0.0443401	0.027934	0	0.259909	0.119138	0	0.0758683	0.318893	0.15005	0	0.0535442	0	0	0.505296	0	0	0.74879	0	0.946072	0.145553	0	0.322152	0.960158
GSM1174015	2.01191	0.321153	0.178104	0.0145813	0.0923381	0.203574	0.221907	0.290533	0.00937861	0.377035	0.402674	0	0.045416	0	0	0.299237	0	0	0.723101	0	0.537313	0.3282	0	0.326133	0.953034
GSM1174016	1.42259	0.428649	0.265051	0.218595	0.283835	0.491449	0.349091	0.097893	0.209994	0.386625	0.254264	0.0491373	0.124664	0.191876	0	0.652119	0	0	0.783714	0	0	0.491678	0	0.361122	0.936334
GSM1174022	1.15271	0.514941	0.158754	0.147787	0.233614	0.714084	0.639711	0.0104456	0.29014	0.439675	0.337873	0	0.134844	0	0.0444185	0.467533	0	0	0.838526	0	0.0444348	0.329036	0	0.350766	0.946215
GSM1174024	2.33772	0.178678	0	0.0203197	0.0935111	0.306248	0.266254	0.0284243	0	0.363187	0.0858325	0	0.165732	0	0.185004	0.540993	0	0	0.698386	0	0.520918	0.235642	0	0.318749	0.959817
GSM1173901	1.06373	0.41832	0.143179	0.288978	0.208284	0.528011	0.521534	0	0.0207163	0.251536	0.248056	0	0.158586	0.0438987	0	1.00744	0	0	0.431107	0	0.632362	0.401661	0	0.359829	0.937927
GSM1173902	1.56737	0.5249	0.172036	0.342054	0.0547341	0.816959	0.216486	0.224554	0	0.374089	0.23925	0	0.0638579	0	0.0189302	0.156255	0	0	0.640698	0	0.351884	0.323294	0	0.365719	0.93654
GSM1173903	1.46512	0.288712	0.248562	0.0374758	0.319875	0.446925	0.299629	0.260198	0.251297	0.283503	0.38049	0	0.0825973	0	0	0.230819	0	0	0.725144	0	0.693577	0.452721	0	0.335214	0.947732
GSM1173904	1.84485	0.357715	0.260654	0.00815786	0.116251	0.544552	0.410015	0.333734	0.0753208	0.326807	0.16135	0	0.0545956	0	0	0.590583	0	0	0.516175	0	0.212885	0.358813	0	0.346968	0.944437
GSM1173905	0.665294	0.410078	0.270344	0.753534	0	0.984486	0.489317	0.3901	0	0.646305	0.265883	0.0249462	0.0891932	0.0834202	0.0454842	0.281544	0	0	0.673662	0	0.0681433	0.450133	0	0.365168	0.943059
GSM1173906	1.27718	0.656494	0.227543	0.263074	0.0455593	0.765791	0.48022	0.0802604	0.122461	0.657396	0.206689	0	0.129939	0	0.0587598	0.343154	0	0	0.835541	0	0.0736889	0.189243	0	0.359205	0.94127
GSM1173907	0.772793	0.576091	0.0956775	0.401152	0.107854	0.925352	0.719671	0.0435591	0.083687	0.451038	0.294584	0	0.17383	0	0.160048	0.499123	0	0	0.585392	0	0.303032	0.27264	0	0.368129	0.943401
GSM1173908	0.485648	0.496553	0.139648	0.0852321	0.457494	1.07676	0.633749	0.180647	0.26659	0.372015	0.327415	0.043875	0.158135	0	0	0.713184	0.00411258	0	0.596253	0.0850277	0	0.467157	0	0.364018	0.947779
GSM1173909	1.94483	0.398084	0	0.322541	0	0.763933	0.499525	0.149906	0	0.540504	0.226591	0.000301811	0.271935	0	0.0900786	0.335113	0.0216263	0	0.430668	0	0.181297	0.308829	0	0.369431	0.936341
GSM1173910	1.13985	0.429999	0.261438	0.159403	0.188524	0.681895	0.293286	0.208925	0.348038	0.298906	0.088783	0.0244519	0	0	0	1.54092	0	0	0.497595	0	0.0829508	0.421798	0	0.35914	0.93801
GSM1173912	1.56768	0.261262	0.0292815	0.232119	0.102718	0.428979	0.249241	0	0.338723	0.37789	0.197601	0	0.0925942	0	0	0.70063	0	0	1.06201	0	0.277642	0.434998	0	0.311993	0.958678
GSM1173914	1.35137	0.304062	0	0.645314	0	0.970633	0.234201	0.441948	0	0.13142	0.264093	0	0.265375	0	0.0228666	0.173593	0	0	0.567846	0	0.555711	0.466322	0	0.372975	0.933336
GSM1173915	1.06723	0.345109	0.190508	0.525186	0	0.75268	0.349867	0.374692	0.150503	0.372656	0.27918	0	0.062435	0	0	0.312951	0	0	0.721745	0	0.559339	0.222974	0	0.324927	0.956172
GSM1173919	0	0.329612	0.270244	0	0.476892	0.696861	0.485391	0.146026	0.333292	0.877749	0.323384	0.223075	0.175513	0.0801247	0	0.767062	0.0471012	0	0.660386	0.659388	0	0.52706	0	0.375431	0.934445
GSM1173920	0.886695	0.382339	0.26455	0	0.20364	0.325749	0.570725	0.146672	0.052482	0.476344	0.312688	0	0.229352	0.0966907	0.093542	0.726466	0	0.217838	0.940217	0	0.238735	0.157232	0	0.340937	0.944972
GSM1173923	2.12089	0.260367	0.238439	0	0.107026	0.307655	0.291601	0	0.1938	0.375868	0.146567	0	0.181466	0	0	0.611896	0	0	0.406249	0	0.791059	0.0680092	0	0.351891	0.942104
GSM1173924	0.5878	0.417404	0.293917	0	0.92375	0.82688	0.306246	0.0323319	0.333958	0.633278	0.4209	0.095333	0.241256	0	0	0.485206	0	0	0.642192	0.201837	0	0.563504	0	0.383241	0.931132
GSM1173925	1.37936	0.413116	0.164924	0.0973326	0.118486	0.389234	0.769234	0.201161	0.200531	0.412951	0.227459	0	0.16414	0	0	0.591881	0	0	0.823187	0	0.191217	0.348641	0	0.361815	0.937634
GSM1173926	0.377554	0.277858	0	0.0930997	0.218712	0.820171	0.62688	0.258889	0	0.677605	0.0816779	0.0152685	0.464131	0	0.152391	0.431433	0.456591	0	0.415414	0	0.119971	0.54495	0	0.342662	0.953412
GSM1173927	0.621986	0.566025	0.0461871	0.175064	0.0230396	0.844855	0.877539	0	0.690925	0.399122	0.339602	0	0.3215	0	0	0.481995	0	0	0.711461	0	0.0904517	0.411275	0	0.3474	0.954509
GSM1173928	1.23944	0.457327	0.248435	0.430064	0	0.741904	0.617734	0	0.0214379	0.466283	0.212275	0	0.0434524	0	0.0405964	0.81662	0	0	0.72711	0	0.320764	0.309588	0	0.353111	0.944086
GSM1173929	0.719451	0.683092	0.159008	0.0409875	0.161298	1.05897	0.626291	0.101876	0.251508	0.407042	0.123895	0.00234338	0.122844	0	0.0985789	0.494578	0	0	0.602768	0	0.289073	0.269974	0	0.361285	0.949847
GSM1173931	1.85897	0.379094	0.189311	0.409764	0	0.730063	0.292967	0.198492	0.0410582	0.281434	0.244507	0	0.0849651	0	0.0296317	0.290728	0	0	0.641059	0	0.436388	0.196279	0	0.366979	0.935678
GSM1173934	0.834703	0.575553	0	0.245278	0	0.672817	0.516242	0.214343	0.30363	0.501718	0.191119	0	0.382709	0	0	0.939939	0	0	0.624826	0	0.101052	0.305035	0	0.335457	0.951509
GSM1173936	0.93798	0.618194	0.264703	0.619199	0.0454788	0.818904	0.563931	0.0674976	0	0.618411	0.213169	0	0.0758542	0	0.23753	0.184704	0	0	0.732935	0	0.30835	0.27886	0	0.391235	0.926844
GSM1173937	2.30323	0.301254	0.121718	0.133862	0	0.376348	0.0679829	0.352301	0	0.152859	0.0474215	0	0	0	0	0.567807	0.0356648	0	0.730202	0	0.620168	0.221957	0	0.330669	0.954068
GSM1173938	1.19062	0.521008	0.204664	0.116492	0.160924	0.922728	0.536628	0	0.242964	0.275059	0.248048	0	0.107573	0	0	0.850723	0	0	0.637034	0	0.205586	0.375816	0	0.371736	0.935923
GSM1173940	0.672802	0.542439	0.109375	0.114285	0.0993846	0.668259	0.729011	0.215265	0.547463	0.378143	0.280209	0	0.351247	0	0.00703709	0.544803	0	0	0.673659	0	0.069368	0.33942	0	0.350359	0.947418
GSM1173941	2.06939	0.162711	0	0.0754534	0	0.490362	0.271567	0.0447603	0.446597	0.390002	0.141789	0	0.221879	0	0	0.394033	0.141634	0	0.837714	0	0.130932	0.240636	0	0.340822	0.947446
GSM1173943	0.901244	0.45834	0.165854	0.149551	0	0.56903	0.34806	0.543551	0.214361	0.74397	0.29299	0	0.0443566	0.145725	0	0.565468	0	0	0.918154	0	0.161058	0.26851	0	0.317804	0.957645
GSM1173944	1.15135	0.380205	0.456913	0	0.405456	0.476568	0.435485	0.157175	0.372358	0.475303	0.165605	0.0862714	0.0851778	0	0	0.750651	0.0608372	0	0.711609	0	0	0.382229	0	0.339839	0.946457
GSM1173949	1.56388	0.41032	0.253551	0.152699	0	0.743975	0.376419	0.272523	0.224766	0.438872	0.208272	0	0.140688	0.0688267	0	0.487303	0	0	0.73078	0	0.0263773	0.322628	0	0.344284	0.946047
GSM1173950	1.37947	0.443142	0.222967	0.134153	0	0.669076	0.493057	0.0287104	0.461453	0.446981	0.111387	0	0.110072	0	0	0.626707	0	0	0.890935	0	0.217672	0.222572	0	0.335823	0.950318
GSM1173952	0.30491	0.659065	0	0.221176	0.0503844	0.921961	1.07306	0.265218	0.291936	0.741073	0.313915	0	0.227364	0	0.070084	0.296526	0.022367	0	0.811258	0	0.13211	0.295654	0	0.377038	0.948174
GSM1173956	0.170167	0.637694	0.154639	0.447793	0	1.39345	0.680035	0.45249	0.363548	0.574776	0.286817	4.2068e-05	0.0565978	0	0.0424767	0.412664	0.0587936	0	0.576126	0	0	0.347757	0	0.369667	0.95663
GSM1173969	1.68068	0.443276	0	0.130137	0.216354	0.552456	0.534209	0.244287	0.28943	0.093866	0.258665	0	0.298797	0	0	0.364818	0	0	0.789126	0	0.0507938	0.272037	0	0.357954	0.940093
GSM1173970	2.28736	0.321046	0.0169608	0.0722168	0.0770836	0.405345	0.15257	0.011841	0	0.231447	0.216904	0	0.204253	0	0.152955	0.46973	0	0	0.528268	0	0.395509	0.267988	0	0.391644	0.92353
GSM1173973	2.13025	0.451012	0.173485	0	0	0.221593	0.377084	0.135565	0.124151	0.572125	0.260385	0	0.244747	0	0.0649827	0.548643	0	0.0356156	0.480988	0	0.303034	0.173338	0	0.336278	0.948131
GSM1173974	1.73122	0.421235	0.114297	0.0894598	0.0946983	0.338554	0.435738	0.00745391	0	0.703008	0.161975	0	0.172218	0	0.191595	0.830715	0	0	0.469827	0	0.107853	0.259009	0	0.308063	0.961852
GSM1173976	0.929653	0.656788	0	0.73467	0	0.906024	0.515937	0.0390894	0	0.780843	0.228341	0	0.229707	0	0.144434	0.376936	0	0	0.718182	0	0.165557	0.235994	0	0.396765	0.92536
GSM1173983	1.78017	0.328529	0.257567	0.295736	0.0119983	0.446586	0.445989	0	0	0.446447	0.223318	0	0.0459734	0	0.088636	0.4468	0	0	0.764528	0	0.522283	0.232307	0	0.355193	0.939833
GSM1173986	1.50448	0.340666	0.176334	0	0.258806	0.460048	0.485749	0.0596845	0.47427	0.472424	0.123552	0	0.238625	0	0	0.452988	0	0.179649	0.752722	0	0.414407	0.11112	0	0.332429	0.950084
GSM1173990	2.22299	0.392998	0.225306	0	0	0.375034	0.119927	0.0885667	0	0.715899	0.114184	0	0	0	0.034902	0.642063	0	0	0.86719	0	0.321766	0.186847	0	0.359235	0.938355
GSM1173991	2.63453	0.290714	0.101455	0.0429209	0.132511	0.130361	0.256443	0	0	0.481013	0.193734	0	0.0670456	0	0	0.421699	0	0	0.867564	0	0.564014	0.1419	0	0.322832	0.95891
GSM1173992	1.65574	0.441291	0.181765	0.0534691	0.0864583	0.62108	0.416547	0.0916072	0	0.567317	0.253128	0	0.100736	0.0378192	0.238055	0.58989	0	0	0.677246	0	0.149007	0.240351	0	0.357534	0.939357
GSM1173994	2.80517	0.37909	0.300912	0.0459968	0	0.106401	0.190686	0.00129759	0	0.413345	0.0971545	0	0.0281652	0	0.0436297	0.325587	0	0	0.884159	0	0.602182	0.0870644	0	0.367457	0.938258
GSM1173997	1.04131	0.413315	0.325237	0.036678	0.452215	0.312099	0.306701	0	0	0.661147	0.393484	0	0.198084	0	0.0503816	0.61788	0	0	0.524692	0	0.352956	0.427868	0	0.32952	0.950368
GSM1173999	2.05397	0.20414	0.18084	0.0452336	0.218599	0.437274	0.13103	0.196235	0	0.15568	0.320768	0	0.00758301	0	0	0.733158	0	0	0.489276	0	0.65487	0.300932	0	0.353601	0.941183
GSM1174001	0.717254	0.384752	0.180144	0.835474	0	0.762721	0.326883	0.393512	0	0.901266	0.322389	0.0289148	0.0611369	0	0.0740146	0.241831	0	0	0.75672	0	0	0.358792	0	0.372731	0.936684
GSM1174003	1.61187	0.240303	0.123472	0	0.397296	0.432254	0.419463	0.13634	0	0.441084	0.389026	0	0.0938801	0.00975438	0.116694	0.747035	0.096541	0	0.466166	0	0.274643	0.423008	0	0.371541	0.931617
GSM1174004	2.13189	0.369169	0.204296	0.0326843	0	0.462511	0.313778	0.205863	0	0.597777	0.192391	0	0.130924	0	0.0112208	0.491241	0	0	0.641165	0	0.291806	0.22268	0	0.329656	0.952375
GSM1174005	2.31924	0.397181	0.0716061	0.0755742	0	0.599863	0.302425	0	0.158142	0.298216	0.171915	0	0.0601836	0	0	0.454787	0	0	0.874682	0	0.50062	0.166794	0	0.335065	0.952536
GSM1174009	2.29657	0.467669	0.207031	0.00890358	0.24502	0.326787	0.480448	0.136155	0.276881	0.187102	0.0430649	0.0030343	0.00867738	0	0	0.570629	0	0	0.982619	0	0.287637	0.318794	0	0.351718	0.94211
GSM1174011	1.21692	0.374791	0.300874	0	0.197984	0.786491	0.556936	0	0.355201	0.808865	0.21915	0	0.240344	0	0	0.511599	0	0	0.932548	0	0	0.335786	0	0.347904	0.945279
GSM1174017	2.29333	0.226276	0.270289	0.0469329	0.139493	0.153075	0.350811	0	0.00797448	0.553641	0.229877	0	0.0595818	0	0	0.405615	0	0	1.04461	0	0.240666	0.259223	0	0.326264	0.954232
GSM1174019	1.17768	0.574318	0	0	0.40055	0.519428	0.762781	0.109741	0.307141	0.382168	0.327547	0	0.341168	0	0.16022	0.0835053	0.116615	0	0.87866	0	0.563953	0.164729	0	0.348499	0.945452
GSM1174020	1.26712	0.20472	0.437659	0	0.281812	0.484159	0.322998	0.146473	0.161149	0.481457	0.25827	0	0.149007	0.00462154	0	0.960942	0	0	0.899148	0	0	0.408383	0	0.322593	0.953076
GSM1174021	0.322361	0.291463	0.257119	0	0.857789	0.396112	0.365913	0.162044	0.167398	0.355048	0.374036	0.145584	0.216803	0.028778	0	1.29685	0.131029	0	0.613733	0.407016	0	0.47812	0	0.366753	0.936848
GSM1174026	1.95888	0.535334	0.183611	0.180585	0.0513842	0.547781	0.351611	0.208305	0	0.689764	0.0126929	0.0277296	0.130278	0.067775	0.00181911	0.660565	0.0773867	0	0.91084	0	0	0.186113	0	0.359953	0.937786
GSM1174027	1.7955	0.386259	0.276742	0	0.183698	0.533915	0.352468	0.0401424	0.247685	0.601297	0.149138	0.00119081	0.122581	0.0392775	0.0149457	0.737581	0	0	0.623985	0	0.108283	0.273405	0	0.352876	0.940687
GSM1173911	1.78815	0.432249	0.271531	0.178653	0.159669	0.484033	0.280519	0.052848	0.0808147	0.585415	0.17384	0	0.166995	0	0	0.381343	0	0	0.72262	0	0.441843	0.233442	0	0.355904	0.938716
GSM1173916	0.948478	0.438328	0.201026	0.418935	0.323052	0.674666	0.216762	0.298543	0	0.627507	0.225263	0.00165189	0.18179	0	0.00773392	0.702318	0.00706444	0	0.494499	0	0.275323	0.303974	0	0.364455	0.937132
GSM1173917	0.485855	0.544686	0.209856	0.221988	0.230211	0.899029	0.528336	0.485904	0.0118163	0.800689	0.296796	0.0374374	0.0964673	0.329826	0	0.57849	0	0	0.571047	0.107961	0	0.370275	0	0.389503	0.929907
GSM1173922	1.05259	0.280149	0.163784	0.371055	0	0.565939	0.168045	0.108092	0.271248	0.748732	0.315695	0.0420994	0.121937	0.30624	0	0.786317	0	0	0.83633	0	0.165517	0.339851	0	0.364625	0.93481
GSM1173942	0.287046	0.740233	0	0.105386	0	0.613918	1.29717	0.372421	0	0.705566	0.324785	0	0.302815	0	0.43728	0	0	0	0.996824	0.0359355	0	0.50681	0	0.387777	0.940757
GSM1173945	1.58526	0.32475	0.0773246	0.177877	0.0792915	0.449412	0.259863	0.122106	0.180781	0.343962	0.140517	0	0.260317	0	0.0474403	0.959511	0	0	0.509135	0	0.342535	0.326883	0	0.31637	0.956441
GSM1173947	1.52878	0.529805	0.0469848	0	0.0256635	0.441973	0.80704	0.376294	0.173428	0.510779	0.335304	0	0.234978	0	0.0566229	0.269061	0	0	0.594936	0	0.248594	0.236051	0	0.337058	0.951913
GSM1173953	1.49931	0.343862	0.108691	0	0.13298	0.501766	0.508158	0.434504	0.0550044	0.409116	0.264772	0	0.274257	0.021711	0	0.265554	0	0	0.902101	0	0.509163	0.305244	0	0.314557	0.958232
GSM1173979	2.07863	0.289862	0.119369	0	0.0881904	0.520263	0.350413	0.0374007	0.327832	0.433447	0.236604	0	0.213462	0	0	0.31493	0	0	0.60173	0	0.372607	0.199715	0	0.331417	0.952226
GSM1173981	1.4314	0.437098	0.248193	0.0293803	0.300558	0.592129	0.302773	0	0.261801	0.52125	0.244983	0	0.221479	0	0	0.60995	0	0	0.930866	0	0.175833	0.236472	0	0.341357	0.945373
GSM1173989	0.415589	0.237951	0.541604	0.0447988	0.542229	0.269069	0.427949	0.155973	0.0604467	0.569222	0.404843	0.186263	0.414616	0	0.0262941	0.659494	0.195182	0.0911897	0.278342	0.389105	0	0.516619	0	0.354432	0.940467
GSM1174006	1.41482	0.416126	0.131388	0.389705	0	0.913056	0.286583	0.253031	0	0.613021	0.1642	0	0.129403	0	0.0808134	0.485619	0	0	0.780118	0	0.211536	0.277123	0	0.354451	0.94244
GSM1174007	0.200852	0.33016	0.374685	0	0.913713	0.533536	0.536805	0.366875	0.499349	0.133505	0.20003	0.262328	0.247665	0	0	0.62222	0.400542	0	0.647223	0.517096	0	0.431442	0	0.352464	0.945897
GSM1174008	1.57434	0.399851	0.309263	0.361205	0.284999	0.447182	0.242549	0.0664393	0	0.575484	0.227444	0.0211934	0.062086	0.0175695	0.165883	0.509863	0.152277	0	0.629313	0	0.180995	0.219467	0	0.336907	0.948331
GSM1174018	2.23402	0.541636	0.0626763	0.0802205	0	0.361851	0.183914	0.100452	0	0.422196	0.198086	0	0.0885544	0	0.103242	0.54095	0	0	0.692164	0	0.39616	0.16091	0	0.355288	0.940648
GSM1174023	1.06819	0.500572	0.395906	0	0.282733	0.459217	0.415941	0.0261426	0.0827356	1.10662	0.307899	0	0.31552	0.0639794	0.133768	0.278293	0	0	0.565957	0	0.0441475	0.450138	0	0.354232	0.939896
GSM1174025	2.74766	0.282852	0.102395	0	0.214564	0.221386	0.160704	0.0875875	0.0861583	0.264331	0.112631	0	0.0911956	0	0	0.624638	0	0	0.567414	0	0.471122	0.115204	0	0.342245	0.950982

## Sheet: TCGA-BLCA
Mixture	Epithelial	Endothelial	B_memory	M1_macrophage	M2_macrophage	myCAF	iCAF	pDC	cDC1	cDC2	Natural_killer_CD56bright_cell	Natural_killer_CD56dim_cell	B_naive	Mon_Classical	Mon_NonClassical	Plasma_cell	CD4T_memory	CD4T_naive	CD8T_cm	CD8T_exm	CD8T_naive	Tregs	P-value	Correlation	RMSE
TCGA-2F-A9KO	6.42227	3.43201	3.80748	0	0.846402	3.49794	0.659174	4.51411	0.440236	3.694	0	1.83229	1.59319	3.92626	0	0.447912	0	4.46319	0.834765	0	3.39658	1.87745	0	0.841882	0.864642
TCGA-2F-A9KP	3.04183	3.65902	1.29143	0	0.0514202	2.30197	0.423268	7.58624	3.31011	2.895	0	3.95499	2.8952	0.627125	0	0	0	5.67161	9.78565	0	0	1.01038	0	0.490223	0.946686
TCGA-2F-A9KQ	1.99673	4.29868	0.118545	0.727377	2.96761	11.698	3.46648	3.16024	8.17218	7.71519	0.895913	2.83418	1.48851	0.524862	1.19682	0.451713	0	2.80149	6.52428	2.16195	1.05972	3.86166	0	0.574616	0.951876
TCGA-2F-A9KR	7.15445	4.08017	2.77142	0.256885	0	0.462862	0.422457	8.17173	2.15155	6.37544	0.0906289	3.03503	2.33012	6.50492	0.143584	0	0	8.21871	2.55701	0	12.8707	2.71211	0	0.8602	0.818732
TCGA-2F-A9KT	11.8289	4.33889	1.53475	0.0487676	0	0.850867	1.42145	3.7159	0.672286	4.80197	0.376934	1.47224	1.06281	1.55259	3.74537	0.00624682	0.726274	2.60292	4.74058	0	3.1345	3.42163	0	0.478171	0.946429
TCGA-2F-A9KW	0.357096	9.00198	2.91358	2.89864	0.184561	4.86899	1.24339	7.3769	0	5.54438	0	2.77757	1.07541	0.50547	2.01403	0.0519659	0	7.80337	3.97569	1.18291	2.24009	3.34716	0	0.418374	0.974067
TCGA-4Z-AA7M	6.97597	4.90259	3.81717	0	3.95996	3.64584	3.18243	2.16085	0.563769	0	0.856522	1.83523	0.717083	32.436	0	0.124313	3.28757	0.706239	0	0.198814	1.79545	3.54612	0	0.86105	0.815145
TCGA-4Z-AA7N	6.93465	4.41894	0	1.49283	0	1.20148	1.53891	5.74555	0.164676	3.59917	0.529357	1.29861	2.05145	0.167849	4.5965	1.31934	1.11694	5.17556	0.692316	0	6.83209	5.49332	0	0.919273	0.743087
TCGA-4Z-AA7O	7.31917	3.89419	1.58388	1.18369	0	1.49534	1.14975	3.41516	2.14804	5.04944	0.135623	1.0272	0.819551	0.718096	2.39311	0.0295411	0	5.81494	4.48374	0	4.49094	2.44747	0	0.785425	0.861164
TCGA-4Z-AA7Q	5.12656	2.68509	5.07133	1.28093	0	0.932825	0.872049	10.1535	0	2.40084	0	3.42497	1.34215	5.07769	0	0.370772	0	9.82648	0	0	4.4294	2.35303	0	0.898545	0.617302
TCGA-4Z-AA7R	1.723	4.11702	1.93605	1.53521	0	4.54602	0.426445	11.5469	0.275924	4.15546	0	4.0238	1.33844	0	0	1.70163	0	9.1119	1.60574	0	2.05071	3.64324	0	0.348917	0.957126
TCGA-4Z-AA7S	2.08212	3.73008	4.29395	0	3.72387	1.62489	2.01888	1.9458	0	0	0.730914	1.99493	1.00007	27.7141	1.10986	0.306007	0	6.39725	8.39758	0.338474	0.118727	0	0	0.504749	0.955341
TCGA-4Z-AA7W	1.40141	3.8732	5.23889	0	9.27578	1.27742	1.90264	0	0	0	9.17342	0.472521	0.313767	46.2189	0	5.05359	0	9.76115	1.02331	3.37526	2.7988	0.702252	0	0.937062	0.606767
TCGA-4Z-AA7Y	8.49297	3.97488	3.1368	3.6494	0	2.85898	4.33234	5.82775	3.46849	5.93775	1.19561	3.08508	2.80245	2.37586	0	0.78354	0.258498	5.65612	6.50985	0	3.82373	1.26646	0	0.648131	0.944369
TCGA-4Z-AA80	11.3687	4.98948	0.76677	0	0.152077	0.0718188	1.87443	5.07845	3.0901	4.04844	0	2.74968	2.37114	3.1831	0.718158	0	0	7.03676	7.10566	0.409643	0.282229	2.10475	0	0.615018	0.928238
TCGA-4Z-AA81	9.61406	5.79606	5.72038	1.07705	0.875419	5.79161	5.20271	4.51943	0	9.71088	0.197469	3.12842	0.358504	1.90359	7.44077	0.085077	0	5.17494	6.26774	1.02813	2.08247	2.14259	0	0.771848	0.87804
TCGA-4Z-AA82	2.36365	5.98447	1.68368	0	0.636111	4.03391	4.05875	2.87876	0.792953	4.49419	0	2.31503	2.43161	11.3193	3.60372	0.0832216	0	7.54609	4.25114	0	5.05194	1.23065	0	0.900755	0.858043
TCGA-4Z-AA83	3.02384	6.15832	3.49141	0	6.88555	1.13852	3.00797	0	0	0	2.4091	2.17475	0	37.8334	0	2.29547	0.452372	6.80771	2.93345	1.91541	1.70545	0	0	0.762833	0.877015
TCGA-4Z-AA84	6.95693	4.93204	5.50106	0.185246	0	1.86608	0.868088	7.333	0	6.48052	0.0164803	2.20135	1.40487	2.07871	1.32379	0.50357	0	5.43138	3.23774	0	4.75541	3.55436	0	0.725531	0.880642
TCGA-4Z-AA86	2.07074	5.78431	6.85997	2.56312	4.94713	7.18926	6.18896	3.98684	0.270035	2.77183	1.97875	3.4412	0.387629	8.85339	2.87015	3.82486	0	5.71446	4.44005	4.93411	0	2.46897	0	0.890062	0.794036
TCGA-4Z-AA87	2.69083	6.65523	4.54732	0	1.22306	1.66468	3.07284	3.25973	0	3.00894	0.0247608	3.84098	0.809333	21.5978	3.65731	0.206189	0	7.5664	7.54709	0.844169	1.44123	1.65736	0	0.859744	0.70107
TCGA-4Z-AA89	6.26397	5.35539	7.60133	0	2.36704	3.68222	3.00842	3.33173	0.351734	0	2.17771	1.85508	0	22.5444	0	0.242964	0	6.84109	1.45184	0	5.55826	2.43955	0	0.818845	0.89733
TCGA-5N-A9KI	5.76747	7.43725	4.49106	2.53404	0.876209	5.26276	2.77425	4.92083	1.26437	5.28003	2.3583	1.40744	3.27585	4.09853	0	0.290799	0	10.2924	0	0	7.49835	2.62669	0	0.464206	0.960624
TCGA-5N-A9KM	4.06973	7.83945	2.69576	0.998422	1.43357	1.86692	4.88414	4.26747	0	10.3409	0.450442	1.35615	0.383011	0.384355	1.99502	0.858038	0	4.8551	1.04961	0	7.47738	6.08835	0	0.561531	0.94695
TCGA-BL-A0C8	4.66866	9.06822	2.24302	0.705422	0.774289	1.75952	0.999484	4.58783	0	3.9929	0	2.44506	2.4797	0.0761895	6.25102	0.000274122	0	4.17215	3.04486	0	1.04508	1.95164	0	0.423106	0.968051
TCGA-BL-A13I	0.0487952	8.76519	0.716476	2.38186	18.9525	6.86255	1.15871	2.13459	3.37834	4.65666	0.493513	3.55683	3.18512	1.40163	2.50835	0.0769342	9.68053	0.699812	0	2.28237	0	4.84091	0	0.658643	0.932911
TCGA-BL-A13J	6.40517	2.95037	5.26994	0.349092	1.25127	4.69836	0.148969	6.24209	1.64351	5.28965	0	2.78563	1.21161	0.0660993	0.214224	0.865624	0	5.6904	2.80532	0.615772	5.40314	3.2666	0	0.7286	0.88358
TCGA-BL-A3JM	0.253328	5.53375	4.46493	0.255872	1.53301	7.24161	0.157651	10.2554	0	4.01528	0	4.04718	2.96589	0	2.76596	0.085997	0	6.71689	1.12225	3.30239	0	3.72795	0	0.550581	0.966189
TCGA-BL-A5ZZ	0.0482374	9.3264	3.59472	4.53751	3.17362	14.7098	4.69588	6.82905	0	3.07724	0	2.82937	0.932934	1.53761	7.20849	0.0072273	0.611472	2.77721	0	3.33759	0.543631	0.248692	0	0.775866	0.920766
TCGA-BT-A0S7	5.67126	4.26704	3.69415	0.587081	0.596913	1.70391	1.6858	5.6201	1.907	4.03893	0.562578	1.83432	1.50852	3.70155	0.974734	1.03219	0.48557	4.82167	1.39225	0.329081	4.75497	3.16812	0	0.902437	0.819181
TCGA-BT-A0YX	2.78165	7.73877	3.67495	0.83213	0	0.348227	3.17724	6.11777	5.63664	9.3654	0	2.68181	1.85468	0.235049	0.242946	0.0681379	0	7.07904	1.05667	2.08882	4.70622	4.11266	0	0.850606	0.686125
TCGA-BT-A20J	0.339956	6.05959	4.0227	0.146116	3.51216	2.06471	1.49738	6.27529	8.82273	11.1177	0.233651	1.2591	2.69542	0.360651	0.520599	5.31245	0	8.63913	1.17315	3.32646	2.62067	1.94763	0	0.374882	0.927626
TCGA-BT-A20N	13.0079	9.22955	0.0671214	0.408312	0	1.45493	4.53857	5.16247	1.13019	5.47254	0	2.29789	2.53721	0.473224	1.3346	0.069401	0	2.19686	0	0.727279	2.20902	4.70218	0	0.431214	0.972304
TCGA-BT-A20O	8.9373	5.93773	3.83961	0.261203	0	0.452028	1.24669	5.32984	0	4.31514	0.16535	1.45564	1.57037	1.5588	3.39003	0.416276	0	3.62969	4.51588	0	4.97237	3.29806	0	0.964699	0.546448
TCGA-BT-A20P	4.26559	5.20958	5.51126	0.954054	0.617501	0.648372	0.461882	5.24917	2.18371	6.15435	1.06551	2.34218	3.51501	0.62151	0.664649	0.536208	0	10.0432	0	0	9.80413	2.7576	0	0.588208	0.956923
TCGA-BT-A20Q	6.77568	2.60862	3.24717	0.204482	0	0.612904	0.201661	6.24649	0	3.05514	0	1.76518	0.891257	1.35293	0.291977	0.0165899	0	3.91548	1.59598	0	1.906	2.75377	0	0.954465	0.652645
TCGA-BT-A20R	5.63024	7.13539	4.06397	4.35644	1.99853	8.71925	5.8917	4.31742	2.88301	5.8508	0.0164629	2.09803	2.5132	0.0339378	0	0.285341	0	4.84239	0	0.832663	5.43298	2.10844	0	0.658425	0.938631
TCGA-BT-A20T	12.304	6.64826	0.216244	0.313567	0	0.288629	2.13865	5.14544	0.104354	6.36269	0	2.12779	3.00117	0.887655	5.65398	0.00456564	0.302642	3.03744	8.0718	0	3.16954	3.46668	0	0.799091	0.896598
TCGA-BT-A20U	5.35303	5.78427	2.39086	1.77643	3.60452	6.45175	6.53091	0	3.7176	4.84729	3.20455	0.67015	2.1046	1.11356	3.27155	6.5893	3.38609	2.64676	0	2.10301	4.40234	3.0311	0	0.625196	0.936756
TCGA-BT-A20V	2.18016	7.19266	1.74114	1.66982	0	1.57939	2.01181	9.39195	0	2.58327	0	3.27405	0.140756	0.499313	3.8109	0.392231	0.498388	2.00605	6.83044	0	5.36535	5.6324	0	0.450535	0.971241
TCGA-BT-A20W	0.950566	4.64821	2.43089	0	1.60578	2.43975	3.39117	0.853874	0	1.92012	0.201377	2.2734	0.483133	26.4726	2.09409	0.295178	0	5.58827	5.81128	0	0.704389	1.56091	0	0.617646	0.945716
TCGA-BT-A20X	4.13192	4.20763	1.22544	1.5647	0.708411	4.18791	1.1532	2.8618	0.192873	2.26778	0.455322	1.15172	1.15885	1.78077	2.67204	0.151435	0	3.84435	0.928794	0	2.59066	4.13478	0	0.619915	0.87659
TCGA-BT-A2LA	0.0222354	3.13108	3.33327	0.141609	0	3.75578	0.362056	11.724	0	2.67142	0	4.36042	3.0133	0.0535986	2.74789	0.00527265	0	14.1281	2.03046	2.42521	0	0.709959	0.01	0.312855	0.985811
TCGA-BT-A2LB	7.83674	5.54868	8.02922	1.50495	0.336529	6.4096	3.53855	5.04549	0.848106	7.44393	0.466634	2.31457	0.186588	1.53427	1.43964	1.47024	0	2.3495	0.228784	0.58713	4.78954	3.48442	0	0.682706	0.909942
TCGA-BT-A2LD	2.25116	8.68301	0.7516	0	1.9932	2.39987	4.38374	10.4892	0	2.1256	0.216538	1.96861	2.40565	4.92153	3.13911	1.76978	0	5.77427	2.83452	2.91769	4.94726	4.10785	0	0.455594	0.942231
TCGA-BT-A3PH	4.85667	4.40054	1.0439	1.00757	0.550618	4.6862	2.64367	7.23828	0	3.84436	0.0416203	1.22836	2.73849	0.117918	2.67889	0.51844	0	2.0607	2.18692	0	3.912	3.91269	0	0.627186	0.902062
TCGA-BT-A3PJ	3.12026	1.64246	2.98405	0.0702909	0	0.136752	0.787992	2.13799	0	1.17734	0	0.617905	0	0.168951	0.513978	0.326609	0	1.42014	0	0	2.72839	1.16789	0	0.842987	0.85113
TCGA-BT-A3PK	0.965632	5.16677	4.74214	0	4.20175	3.01195	3.47469	0.561372	0	0	1.66889	1.54079	0.150334	31.8003	0	0.245755	0	7.416	2.3931	0	3.20388	0	0	0.960021	0.645208
TCGA-BT-A42C	5.66582	3.32081	1.76748	0.0360895	0	0.547374	0.609724	9.99852	0	5.37678	0	3.10124	4.71758	0.0437488	2.2623	0.0402201	0	8.72209	7.84333	0	5.18978	3.28117	0	0.565483	0.955489
TCGA-BT-A42E	9.92069	6.93113	3.54597	1.10023	0	1.2866	2.62305	5.67968	4.58504	7.54977	0.853524	2.9079	1.32301	1.34936	0.872338	0.101343	0	5.91732	3.91999	0	7.8466	1.80028	0	0.606377	0.926971
TCGA-BT-A42F	7.66059	3.53282	2.18155	0.799521	0	3.50136	0.0873099	5.60447	1.65884	3.76943	0.161426	1.4055	2.01893	0.860172	0.158851	0.105165	0	3.37204	1.2278	0	2.47932	2.51596	0	0.949939	0.567866
TCGA-C4-A0EZ	0.179816	4.1453	3.64041	0	0	3.50747	0.668175	11.3518	0	4.63241	0	4.39773	2.65214	0.168634	4.23353	0.0291443	0	14.7827	0	1.14855	0.558721	0.179498	0	0.376624	0.981326
TCGA-C4-A0F0	0.350326	7.5854	2.32262	0.751099	0.364873	2.89535	2.68635	7.85542	0	6.78868	0	4.30847	1.67293	0.863276	8.51665	0.245149	0	6.46483	9.7518	3.66262	0	0	0	0.438929	0.973447
TCGA-C4-A0F1	6.12352	7.04086	3.51132	2.21255	0	3.94803	5.55956	4.68208	3.40754	6.86145	0.378863	2.10755	0.550089	0.638401	3.93095	0.342007	0.683724	3.10227	3.51007	0	3.85551	4.41587	0	0.700807	0.794881
TCGA-C4-A0F6	11.4913	6.02562	5.96268	0	0	0.49859	2.1377	9.55053	4.21945	3.7449	0	4.20178	2.51581	1.39237	0.0844465	0.293958	0	3.03165	7.31878	0.268837	0	3.6949	0	0.740764	0.884045
TCGA-C4-A0F7	0	4.18666	2.31559	0	23.6738	5.47666	2.19608	0	6.41864	0.831045	5.41186	2.52948	4.48945	0.237426	1.33655	8.85709	2.73975	0.507663	0	10.9021	0	1.88494	0	0.901694	0.741456
TCGA-CF-A1HR	12.8449	5.38348	0.0205103	0.31556	0	0	0.941587	3.85861	2.02876	5.40768	0.210199	1.64041	3.61114	0.251378	2.09943	0.00989288	0	3.69096	9.7849	0	5.7282	2.65925	0	0.747132	0.927767
TCGA-CF-A27C	1.04814	6.40479	2.01526	0	0.94564	2.94303	2.98533	4.2745	0	2.15798	0	3.13139	0.717652	15.9846	3.70944	1.35702	0	7.47967	7.15762	0.176009	2.35682	1.09952	0	0.685381	0.925973
TCGA-CF-A3MF	8.06913	3.42676	3.37181	0.183197	0	0.0669448	1.0286	9.279	2.989	12.2018	0.106452	2.62726	1.28083	2.22738	0	0.11524	0	7.48869	2.18817	0	4.52776	3.32271	0	0.353591	0.962668
TCGA-CF-A3MG	4.84511	6.27835	2.16919	6.05952	0	1.39076	3.87831	4.03038	4.56752	4.2257	0	2.75378	1.73233	1.09796	1.60933	0.0378635	0	3.6946	9.44957	0.69688	4.55148	3.62907	0	0.547974	0.944051
TCGA-CF-A3MH	6.61161	5.41855	2.95323	0.840521	0	0.711741	0.772547	8.48705	1.03793	5.85896	1.29124	1.8784	1.68527	0.890194	1.33538	0.0033996	0	5.97911	3.7861	0	3.17208	3.06677	0	0.777076	0.915899
TCGA-CF-A3MI	8.6228	5.52895	4.10029	0	0.576934	1.1137	3.32164	5.21302	0.00226531	3.76329	0.957986	1.91223	0	3.86381	3.45412	1.98853	1.34913	3.08717	4.552	0	2.23321	4.01724	0.01	0.326392	0.95735
TCGA-CF-A47S	6.42894	4.26789	2.7415	0.996024	0.0218269	1.41381	1.89396	5.10505	1.36355	2.66049	0.436503	0.851141	0.246284	0.020855	2.34703	0.13307	0.161119	0.876335	1.47599	0	5.27684	2.99467	0	0.605732	0.935894
TCGA-CF-A47T	5.99654	7.12903	1.86518	0.200911	0	1.11675	0.0427942	8.42454	0	4.93717	0	2.9027	2.28632	2.35388	1.79489	0	0	6.71063	1.9049	0	11.5063	4.11725	0	0.519368	0.935129
TCGA-CF-A47V	8.83284	3.0479	2.84181	0	0.791374	0.394489	1.05568	8.92538	0	2.95055	0	3.78778	3.23875	9.62244	1.07997	0.113232	0	5.31046	12.551	1.20791	0.287328	2.73975	0	0.630105	0.943339
TCGA-CF-A47W	6.66116	4.66314	2.43171	1.55818	0.917154	4.37102	3.1806	4.54485	3.34558	5.1316	1.34717	1.72022	1.33857	2.74906	2.09517	0.131687	0	2.80686	0.724472	1.35063	5.05893	4.14715	0	0.821768	0.873495
TCGA-CF-A47X	1.78225	4.74348	2.75843	2.29845	2.20721	0.960314	2.76105	1.65034	1.38732	3.53055	1.48836	1.22645	0.446292	4.82899	2.38754	0.885616	0	5.39339	3.83056	1.49656	2.41803	1.83345	0	0.438617	0.959531
TCGA-CF-A47Y	6.16041	5.90596	3.8035	0	0.269434	1.27061	0.546635	4.51073	5.41428	2.89307	0	2.94865	1.67968	3.20928	0.0520561	0.636169	0	7.86719	1.2677	0.0784754	1.59625	1.98651	0	0.635099	0.927007
TCGA-CF-A5U8	1.04812	3.08524	5.39517	0.0234303	8.64189	3.63582	1.66869	0.823497	5.23116	3.94043	2.40551	1.18934	4.04463	0.186734	0.905483	6.39017	3.49316	1.46368	0	5.19209	0.909465	2.0333	0	0.665396	0.908084
TCGA-CF-A5UA	9.05611	4.69318	2.69123	1.90093	0	0.573403	1.37432	5.58471	2.30742	6.40018	0.0647895	2.3664	3.13939	2.11728	3.48427	0.0363177	0	7.73582	6.28663	0	3.97339	2.19822	0	0.74201	0.886333
TCGA-CF-A7I0	4.25914	6.15844	4.62872	0	0.85796	2.27113	2.82316	3.57428	0	3.06421	0.317175	3.61407	0.0165271	24.7885	1.70428	0.0912107	0	4.47135	7.30846	0	1.34586	2.12601	0	0.544808	0.949446
TCGA-CF-A8HX	5.24088	3.71288	3.13884	0.19327	0	3.3538	2.18093	5.08775	1.48852	3.14815	0.111317	1.87174	0.854083	0.755587	0.476074	2.49415	0.722084	2.12573	0.465963	0	5.52609	4.50645	0	0.630128	0.954174
TCGA-CF-A8HY	2.8027	4.96668	1.75208	0	3.10108	2.59837	2.72935	3.58949	0	0.524254	0.447831	2.18501	2.05951	18.8587	0.84923	0.0437093	0	7.24542	8.78899	0	2.17344	0.212545	0	0.935467	0.752731
TCGA-CF-A9FF	9.84235	2.88045	1.47582	0.16973	0.173754	2.00639	0.400171	9.04001	0	3.34499	0	2.88157	2.0628	0.124209	2.16603	0.07463	0.0982462	0.216741	2.35565	0	4.35522	6.51724	0	0.486767	0.95445
TCGA-CF-A9FH	6.46195	5.96156	3.58078	0	2.22471	1.75815	2.52197	2.05493	1.88352	5.40059	1.8695	1.8515	0.988768	16.0243	0	0.630619	0	5.27105	5.93423	0	3.17247	2.80966	0	0.604829	0.942696
TCGA-CF-A9FL	1.63417	6.89651	5.49862	0	5.76048	6.20014	6.12327	3.24894	4.39222	1.07523	0.690534	3.90195	0.404404	16.2992	0.773329	9.46266	0.617193	4.0278	3.41916	3.8658	0	3.2956	0	0.699055	0.904206
TCGA-CF-A9FM	5.54582	3.98148	2.82494	0.97604	2.53966	8.30182	2.6205	2.74037	2.70394	4.01679	0.605412	2.18485	2.34069	1.62601	0.132012	6.06155	0	3.94428	0	0.433015	2.79843	3.50799	0	0.629344	0.942373
TCGA-CU-A0YN	7.66398	2.83268	4.99063	0.0785457	0.14485	1.08756	0.647777	7.06172	1.43252	2.23708	0	1.93519	0.685179	0.387404	1.13748	0.623364	0	4.00944	3.1298	0	1.85988	2.9932	0	0.941899	0.612535
TCGA-CU-A0YO	5.8419	5.27889	7.11221	1.03531	1.30164	4.27126	2.63884	6.4555	0	5.74414	0.103633	3.28897	0.589849	0.787185	0.718038	7.46144	0	6.08083	5.01071	0.0514193	1.05744	3.4257	0	0.795089	0.903936
TCGA-CU-A0YR	11.6358	5.56935	0.739691	0	0.43818	1.9334	2.32553	6.47382	4.1009	3.00555	0	3.42841	3.79267	7.21155	0	0.171303	0	8.44938	5.73888	0	3.17673	0.454753	0	0.774962	0.850563
TCGA-CU-A3KJ	6.34227	4.8083	3.99267	0.466098	1.6937	3.0124	2.42653	4.90664	2.51816	3.95548	0.772667	2.08519	1.48193	4.04189	1.07863	1.85018	0.645629	3.79864	1.37826	0.818858	4.07011	3.58478	0	0.9619	0.605987
TCGA-CU-A3QU	10.942	2.42868	3.42129	0	0.581615	0	1.00529	9.22273	0	3.46501	0.944596	1.94155	3.07106	0.250258	4.0246	0.0642127	0	2.78797	0.59737	0	5.46585	6.32401	0	0.493335	0.949152
TCGA-CU-A3YL	3.64251	2.99325	5.17892	0	2.80874	0.509498	0.472293	1.68766	0	0	0	1.70367	1.89646	32.5441	0.153948	0.11197	0	5.6673	9.13033	0	0.0062628	0.309568	0	0.736247	0.92046
TCGA-CU-A5W6	7.18446	4.00658	3.34146	0.437975	0	0.928134	0	6.5065	0	4.47148	0	1.93833	0.459	1.04381	2.33625	0	1.61227	1.45723	1.68877	0.481428	0	7.32563	0	0.895305	0.790227
TCGA-CU-A72E	5.00522	5.26838	2.49416	2.31496	0	1.59068	4.09405	9.32108	3.64232	6.00802	0.122217	2.19104	2.0389	0.085125	0.05163	0.00251828	0	7.60747	3.49879	1.77946	0	4.20422	0	0.871606	0.695436
TCGA-DK-A1A3	3.70083	7.60924	9.65382	0.611176	2.57474	4.61949	3.89563	6.40408	0	7.71846	0	1.51147	0	1.08169	0	1.14281	0	6.74579	1.37506	0	5.2332	4.08257	0	0.352627	0.967452
TCGA-DK-A1A5	8.1945	5.26992	3.83428	0.158139	0.698507	4.07314	2.3381	6.74727	0	3.76177	0	2.40412	1.74176	1.60237	0.413654	1.4686	0	2.92758	2.73232	0.722415	0.607396	2.42896	0	0.639519	0.940945
TCGA-DK-A1A6	7.66635	2.35367	1.10579	0	1.29401	2.85365	1.09514	5.22804	0	0.83945	0	3.15105	3.22678	14.9178	0	0.112866	0	4.82254	8.09378	1.52248	0	1.32475	0.02	0.194092	0.987659
TCGA-DK-A1A7	4.73855	3.16755	1.81915	0.489853	0	0.794678	0.664435	2.89365	0	2.47057	0.325468	0.67745	0.864105	0.206933	1.97941	0.0347205	0	0.383583	3.39868	0	4.78276	3.39498	0	0.556498	0.932461
TCGA-DK-A1AA	2.79365	5.85018	4.59807	0.248242	0	1.95365	1.31428	10.5396	3.18687	4.5499	0	3.0478	2.47448	0.0206281	2.02598	0	0	10.2041	5.53693	0.0467727	0	2.86346	0	0.680645	0.921763
TCGA-DK-A1AB	1.46804	6.51868	5.77044	0	2.32219	8.37592	6.12455	3.03126	3.70069	8.79611	0.191836	2.44601	0	7.28447	1.00588	1.1733	0	3.40995	4.33885	0	6.7597	3.37864	0	0.71923	0.90944
TCGA-DK-A1AC	0.566334	2.50893	3.71558	1.4442	4.0749	6.78475	0.385758	12.812	0	2.98457	0.0198558	3.25037	3.19716	0.453341	4.04936	3.85206	0	12.9431	1.62239	3.15237	1.48627	2.04934	0	0.784652	0.818534
TCGA-DK-A1AD	11.5968	5.84499	1.0578	1.91672	0.557221	1.99036	1.6833	4.13994	0	8.40831	1.99465	3.37282	3.39583	6.28707	1.74097	0.120015	0	9.83984	8.68087	0	1.12229	2.31696	0	0.634754	0.9243
TCGA-DK-A1AE	7.19237	6.85933	7.6371	0.473328	4.17087	6.59677	3.07419	6.35969	2.56038	5.91167	0.243729	2.23158	1.23011	0.743559	1.75256	2.57689	2.52515	0	0	2.11049	1.09616	7.0326	0.01	0.324965	0.981118
TCGA-DK-A1AF	3.48215	10.136	2.38221	2.1554	2.39311	9.62353	6.91588	4.51472	4.27029	7.12642	0.859075	1.69485	1.45439	2.2917	1.43544	1.38177	0.110688	2.76095	3.43803	0.207708	6.56314	1.63565	0	0.801823	0.903339
TCGA-DK-A1AG	4.25448	4.94374	6.41511	0	2.34164	1.90902	2.19229	1.9284	0	0.330471	0.629806	2.54164	0	34.9156	1.21514	0.0838362	0	5.63797	6.04063	0.0679199	1.63462	1.4623	0	0.735608	0.934774
TCGA-DK-A2HX	5.7737	5.98602	2.46377	1.38371	1.81979	15.8166	5.76357	9.83129	0	4.39445	0	2.82986	0.950472	1.10863	3.44234	0.29844	0	2.85163	0	0	9.21742	8.05756	0	0.638926	0.937403
TCGA-DK-A2I1	16.1383	4.73376	0.927942	0.71341	0	0.0611461	3.05015	3.83886	0.588323	4.7597	0	1.94602	1.82949	0.0540856	3.72019	0.0849459	4.579	1.85877	0	0	2.19576	6.93338	0	0.906011	0.611042
TCGA-DK-A2I2	2.74494	4.30536	6.14322	0.0128266	0	0.407229	0.54938	7.12238	1.16796	3.65018	0	3.67666	1.99615	5.49486	0	0.626122	0	8.07078	1.91918	0	10.2572	3.61847	0	0.730487	0.816566
TCGA-DK-A2I4	1.5379	6.70586	4.82782	0	14.3916	5.56598	7.49995	1.67551	2.3274	9.66618	4.85378	2.09252	2.21717	3.18193	1.36094	4.00042	1.21753	1.76138	0	8.03598	0	2.60067	0	0.852989	0.812293
TCGA-DK-A2I6	0.116264	0.760382	9.11164	0	1.09033	1.34959	0.150617	0.519755	1.87168	7.08655	0.0914409	1.40645	6.89061	0	0	0.209594	3.16109	1.53079	0	2.63487	0	0.887894	0	0.592956	0.953638
TCGA-DK-A3IK	8.13364	2.74001	4.1898	0.939695	0	2.48595	0.507621	6.86507	0	4.12005	0	2.26385	0.603531	0.231502	0.914321	0.0110504	0.448818	2.90888	0.467088	0	3.93639	5.18998	0	0.763895	0.852833
TCGA-DK-A3IL	5.09756	2.89518	1.63477	1.26888	0	1.10661	1.35996	3.42749	0	2.61655	0.818158	0.840986	0.359941	0	1.96896	0.025151	0	2.05006	4.9368	0	2.40358	3.41943	0	0.517749	0.945942
TCGA-DK-A3IM	9.94563	6.89736	5.79452	1.4005	0	2.28479	3.14182	11.3556	3.48188	0.892802	0	3.93536	1.81599	7.72378	0	0.0109875	0	3.12366	2.52515	1.03596	4.08213	5.4084	0	0.723867	0.814954
TCGA-DK-A3IN	2.35015	4.96467	5.25211	0.184444	4.72023	7.612	4.11387	5.62039	0.818809	6.37607	0	2.93584	0.363603	1.54929	0.742873	2.86472	0	4.04349	6.33995	1.27809	2.73028	4.49365	0	0.88638	0.826694
TCGA-DK-A3IQ	3.19866	7.45911	4.55931	1.93654	1.09556	31.3364	8.70711	5.78799	0	6.82221	0	2.76209	0	0.83621	3.55465	0.228665	2.82412	0	0	0.508628	3.55284	5.10648	0	0.659275	0.913399
TCGA-DK-A3IS	5.77169	3.27035	4.09624	0.247411	0.766875	0.444292	0.358398	6.17533	0	2.51384	0.04254	1.77861	1.90805	4.555	0	1.59559	0	7.29962	0	0	6.15554	1.68828	0	0.733006	0.910807
TCGA-DK-A3IT	5.20787	6.91459	8.1783	0.282141	0.815859	6.67064	1.15405	7.10728	0	4.43736	0	2.64356	0	6.94664	1.26648	2.67421	2.59262	0.618266	1.485	0.159844	1.50285	6.22475	0	0.87797	0.818935
TCGA-DK-A3IU	0.412963	6.15681	6.12287	0	8.51988	9.26335	3.19383	0	7.25297	7.66349	6.28496	0.0504919	1.75012	4.73377	1.31131	2.13566	3.65496	1.82322	0	4.72505	1.45388	2.24347	0	0.662648	0.905
TCGA-DK-A3IV	4.00915	5.39638	4.83002	0	0.667809	3.03839	5.0239	4.08972	0	4.2068	0.814599	2.48373	0.993473	15.5152	3.80019	0.0161654	0	5.43236	4.27749	0.789861	2.29506	3.92569	0	0.652623	0.95063
TCGA-DK-A3WW	0.978878	5.60631	4.86601	0	5.07358	1.20228	2.53209	2.06629	0	2.37507	4.53446	1.84511	0	26.6749	0.955762	0.559795	0	6.51342	5.77883	2.17913	0.600827	1.75577	0	0.792012	0.785448
TCGA-DK-A3WX	0.876178	5.06294	4.04328	0	1.16444	6.74342	3.62983	2.89459	0	6.933	0.779148	4.2912	0.857305	18.4718	1.37681	0.8786	0	3.49753	5.5583	0.69324	0.632802	2.18902	0	0.813543	0.821161
TCGA-DK-A3WY	3.92088	4.89617	2.5085	0	3.9831	0.600734	1.24404	3.16007	0.757625	5.61992	3.76751	2.1085	0	21.9833	0	0.0222797	0.631585	4.38018	4.04483	2.95004	0.364919	3.16591	0	0.956243	0.498989
TCGA-DK-A3X1	3.20375	5.0464	4.07417	0	7.3364	3.0449	1.55794	0.567776	0	0	1.31102	2.3742	0.768463	34.7209	1.03641	0.26388	0	6.04617	6.0795	1.28663	0	0	0	0.592421	0.940688
TCGA-DK-A3X2	2.38007	6.44635	3.46621	1.15627	0.131879	1.60534	0.460413	7.93978	0.330888	0	1.2745	0.309464	0	0.080287	5.7349	0.146348	0.245781	5.07841	0	0	4.36147	3.27357	0	0.687247	0.907291
TCGA-DK-A6AV	6.65378	2.77653	3.06929	1.49566	0	0.469266	0.713547	5.82169	0	2.76126	0	1.67496	0.996467	0.26991	2.42193	0.00290807	0	5.50573	2.99733	0	9.3982	4.21608	0	0.682947	0.927201
TCGA-DK-A6AW	4.96575	6.04731	2.56273	0.288707	0	0.8798	1.66044	3.12849	0	4.14506	0.897778	0.773365	0.00702923	0.394893	2.36531	0.0421944	0.795881	0.759805	3.2251	0	3.41346	4.01747	0.01	0.283883	0.982266
TCGA-DK-A6B0	14.059	3.52989	0.951888	0.461225	0	1.62135	0	4.07841	0.672904	4.11696	0	2.00814	2.67497	0.0162802	1.69888	0	0	1.42555	7.50674	1.43552	0	3.49413	0	0.660076	0.92667
TCGA-DK-A6B1	5.83998	4.58971	4.43061	0.229388	0	0.315346	1.5905	5.11273	1.55759	4.10576	0.17882	2.09262	2.38118	6.76333	1.69801	1.30282	0	9.01912	6.31668	0	5.81855	1.75003	0.01	0.260475	0.982622
TCGA-DK-A6B2	11.9131	6.69858	3.76949	0.314704	0	0.65641	0.952745	7.75697	1.60122	4.51044	0	3.14522	2.24427	0.312035	0.852168	0.0920258	0	3.61081	5.16244	0	2.83464	3.60931	0	0.815666	0.857564
TCGA-DK-A6B5	3.50483	7.80679	6.66369	0	1.83534	0.929688	4.08315	3.61298	0	2.30675	0.858225	2.50094	0.144545	27.4751	0	0.172698	0	7.92037	0.848629	0	3.93365	2.42601	0	0.86985	0.751872
TCGA-DK-A6B6	10.5218	3.87931	3.70274	0.164964	0	0.235738	0.454606	10.6042	0	3.97213	0.554019	4.19395	2.82732	0.958227	2.03643	0	0	4.17676	4.00486	0	7.87503	3.76741	0	0.796376	0.861692
TCGA-DK-AA6L	6.70675	4.39265	1.74619	0	2.94754	3.50672	2.95788	3.66477	5.48714	3.89744	0.309027	2.85755	2.39197	5.5952	0	1.7087	0.364175	2.91436	6.01077	1.58912	1.71788	1.87917	0	0.702626	0.919774
TCGA-DK-AA6M	4.23727	6.17545	8.1459	0	5.3268	3.60999	6.61403	4.18147	0	6.11869	1.35242	2.85708	0	7.73373	3.58127	0.491396	0.0648316	6.44059	2.89573	1.89283	2.49885	2.74661	0	0.530881	0.943603
TCGA-DK-AA6P	9.80768	4.02953	0.756107	0.369496	0	0	1.72114	5.84513	2.42778	4.3037	0	1.92496	2.92052	1.76657	2.70646	0	0	2.18411	7.20863	0	6.57504	5.15521	0	0.453075	0.965865
TCGA-DK-AA6Q	5.42843	1.53625	4.90997	0	0.621755	0.13696	0.560785	7.41693	2.02109	4.24528	0.684685	1.1421	0.259506	1.13766	0.0293398	1.5919	0	3.79966	0.609428	0	6.23846	2.73656	0	0.583527	0.952982
TCGA-DK-AA6R	7.28727	5.94864	4.01968	1.32065	0.288543	3.1314	3.43659	5.57263	0.055611	4.1032	1.09147	1.26049	0.134144	1.07924	1.83039	1.21507	0.309163	0	0.736396	0	6.2608	4.45335	0	0.909526	0.678373
TCGA-DK-AA6S	7.33827	6.84575	3.29995	1.53832	0	2.29611	1.24385	10.0167	2.05413	5.66189	0	3.59797	2.87774	0.0420509	1.91097	0.00393299	0	10.6379	4.94161	0	2.77999	3.92299	0	0.678088	0.936954
TCGA-DK-AA6T	4.45121	5.43603	4.11643	1.07466	0	0.7015	0.450882	12.9759	0.979203	7.38854	0	4.34841	1.90776	0.101544	2.7832	0.240732	0	11.6473	5.20092	0	2.69067	3.56663	0	0.571857	0.965863
TCGA-DK-AA6U	6.55114	4.7756	6.88687	0	1.20139	0.700315	3.09299	5.69727	0	0.620684	0.285584	2.26775	0.0121492	16.8983	0	0.700264	0	5.57559	0.969003	0	3.43779	2.8656	0	0.811187	0.885965
TCGA-DK-AA6W	1.12657	3.28192	3.61767	1.60424	1.28535	1.78131	1.9572	6.81032	0	4.56742	0	3.40933	2.82766	0.386353	1.67414	0.426215	0	8.20851	0.744415	2.4753	0.358676	1.61603	0	0.559576	0.963016
TCGA-DK-AA6X	4.60734	4.96015	2.65518	0.237143	0.507786	3.12891	1.57807	3.75262	2.59506	9.06863	0.296839	2.05778	2.22441	1.34749	0	0.197714	0	7.47686	1.64949	0	0.918545	1.15909	0	0.706055	0.941272
TCGA-DK-AA71	2.44188	1.41077	0.316169	0.112596	0	0.200326	0.150059	1.00137	0	1.01812	0	0.353025	0.350353	0.195178	0.798002	0.00262254	0.182206	0	1.24321	0	0.325172	1.86901	0	0.910437	0.788343
TCGA-DK-AA74	2.44781	6.23053	3.24654	1.75603	9.57376	13.8614	7.69921	0	0	5.4766	4.06971	1.18939	0	10.4617	2.52958	1.07239	3.2713	4.06007	0	3.19615	0.274279	3.08033	0	0.843133	0.873992
TCGA-DK-AA75	6.20158	2.49058	3.35997	0	0.239733	0.568126	1.31312	7.03305	0	4.37989	0	3.12023	1.71577	8.52819	1.34312	0.0882237	0	8.06655	6.53548	0.621865	0	1.37239	0	0.502637	0.951804
TCGA-DK-AA76	13.2095	3.51573	0.968011	0	0	0.534477	0.403188	9.58939	0	2.44408	0	3.02329	4.08794	1.87703	0.622644	0	0	7.30487	3.20485	0	2.87546	0.676557	0	0.402025	0.965559
TCGA-DK-AA77	7.60743	2.9157	7.48421	0	1.63356	0.246154	1.12659	5.61752	0	1.16185	0.671999	4.25297	0.687931	22.6821	0	0.15909	0	7.37529	7.85678	0	0	1.49434	0	0.74441	0.931247
TCGA-E5-A2PC	0.213635	2.79668	1.02401	0	0	1.23519	0.179576	8.13681	0	3.71184	0	4.61639	5.15049	0	0	0	0	12.5206	3.1943	2.83347	0	0.395054	0	0.654186	0.926985
TCGA-E5-A4TZ	9.22293	3.86528	3.06968	1.32994	1.70785	5.76267	5.87367	5.66773	2.77036	8.73708	2.79239	2.64709	2.16463	0.817045	3.00719	0.125766	0	0	0.609429	4.05188	3.216	4.85822	0	0.925728	0.758902
TCGA-E5-A4U1	9.07393	3.64151	3.54977	0.38577	0.621299	2.94484	2.40289	2.95849	2.33313	3.18218	0.399451	1.15533	1.56593	0.57351	0.340221	0.757735	0	0	4.86999	0	2.66323	2.40516	0	0.452378	0.964544
TCGA-E7-A3X6	7.23274	5.90654	4.93103	0.821746	0.89004	0.610314	1.68433	10.5238	1.57864	3.16538	0	3.4984	1.58497	3.06927	0.6566	0.374256	4.30435	1.57872	2.31754	0.910519	0.460742	7.54837	0	0.89653	0.818982
TCGA-E7-A3Y1	5.78118	5.65192	0	0.351616	0	1.78989	0.419481	6.05002	0.316596	4.08551	0	1.49188	2.37761	0.0910613	5.41814	0	1.10338	2.38704	4.14934	0	3.68497	3.4746	0	0.565403	0.927792
TCGA-E7-A4IJ	8.05744	5.89474	3.45658	0	0.209962	0.89508	0.836167	3.80457	1.93089	6.47347	0.361936	2.56239	0.917329	5.54076	3.3487	0.0307677	0	5.37786	5.60382	0	3.43267	2.57517	0	0.559586	0.949731
TCGA-E7-A4XJ	1.5241	4.43801	2.34131	0	3.20946	2.08785	5.43963	5.66384	0	3.92127	0.790308	3.63385	1.46766	15.1703	5.5282	0.324004	0	10.0047	6.43346	0	0.0223695	1.44201	0	0.673532	0.935199
TCGA-E7-A519	1.96503	3.50301	6.78746	0	3.40496	1.10436	4.71914	0.292801	0	0	0	3.85208	0.618195	38.7892	0	3.54338	0	7.19173	7.69872	0.62635	0	0	0	0.503674	0.938267
TCGA-E7-A541	3.02671	4.94204	2.29467	0	0.769687	1.71075	1.96619	5.09301	0	1.3759	0	3.06921	1.51544	12.0787	5.73049	0.0577744	0	10.8042	11.1807	0	0	0	0	0.795909	0.908424
TCGA-E7-A5KE	7.81322	4.49216	4.01321	0	4.00283	2.10637	3.50096	2.97139	5.25988	8.555	1.90916	1.2085	0.713437	2.01682	0.314094	4.13149	0	2.49719	0	1.36815	5.82287	4.43815	0	0.550765	0.916068
TCGA-E7-A5KF	9.45696	3.68584	0.781099	0.454295	0	0.512894	1.31132	4.97818	1.3497	4.83835	0	1.45084	1.05323	0.0146512	2.88963	0.0106401	0.615095	5.87691	2.99375	0.621642	3.42395	2.49223	0	0.604232	0.939305
TCGA-E7-A677	4.15265	4.14237	3.15394	0.309045	1.90283	0.415968	1.79125	1.54094	3.99901	4.98308	3.08374	0.774741	1.32784	1.54457	0.755464	1.88219	0.547828	3.27403	2.15024	0	5.33136	2.6237	0	0.5924	0.956805
TCGA-E7-A678	12.5591	3.79171	1.417	0.246913	0	5.35273	0.608973	7.21263	2.83541	4.0903	0	3.38414	4.26496	0.165508	0	0	0.0933807	5.80717	3.70389	1.17697	0.580652	2.55868	0	0.850109	0.810159
TCGA-E7-A6MD	5.18074	4.2744	9.02886	0	3.90161	3.00061	2.56285	5.68863	1.29728	4.74134	2.87021	2.53077	1.15306	7.49462	0	3.39932	0	6.06065	0	1.65969	3.88025	4.13719	0	0.575826	0.950583
TCGA-E7-A6ME	7.69566	3.9916	4.81427	0	0.207274	1.53452	1.02068	8.21911	0	3.41154	0	3.05204	0.0837532	6.05681	1.14188	0.700351	2.65698	2.76218	2.68067	0	1.93974	6.3894	0	0.593688	0.946382
TCGA-E7-A6MF	9.91533	5.68978	0	0.0957223	1.63585	4.05869	1.42738	9.93494	1.57591	1.76831	0	2.57789	4.84621	0.0998836	0.876089	0.540612	0.51274	2.64009	3.71885	0	3.89041	6.41193	0	0.685455	0.929595
TCGA-E7-A7DU	2.18792	5.13807	3.4798	0	0.739621	0.713019	1.97664	4.4115	0	1.06165	0	3.12094	0.35955	22.8986	1.09142	0.0132813	0	10.03	6.86921	0.0129378	0.959157	1.51272	0	0.717646	0.905968
TCGA-E7-A7DV	0.628351	5.74548	4.17777	3.13378	13.1446	3.87222	5.32422	0.451198	0	4.95202	2.29388	1.30945	0	11.6772	10.4685	0.0373661	3.81988	5.01477	2.20602	2.81648	0.108924	2.67858	0	0.725034	0.900162
TCGA-E7-A7PW	1.30054	3.21822	4.82763	0	5.13969	3.53062	4.74674	2.30149	0	0	0.318543	2.98696	0.548386	33.9734	2.00663	0.586176	0	6.52523	7.85286	0.0315788	0.104052	1.20856	0	0.480511	0.950261
TCGA-E7-A7XN	7.59905	3.20457	2.75693	0.123853	0.0773699	0.465096	0.354752	8.57795	1.68864	2.11	0	2.32292	3.30113	0.0649307	0.127641	0.341119	0	10.0382	5.39905	0	0.617015	1.27264	0	0.817314	0.795909
TCGA-E7-A85H	8.47016	4.81784	0.641075	0.276622	0	0.184142	0.41043	9.71993	0	4.41839	0	2.4481	3.53282	0.0420853	3.82628	0	0.964001	0.480674	5.84039	0	2.9098	5.1991	0	0.47756	0.953157
TCGA-E7-A8O7	3.95261	4.21024	2.02762	0.857613	0.981185	7.93192	5.13148	4.63267	6.42265	4.49862	0.277309	1.67681	1.75356	0.899538	0	0.228152	0	3.29247	1.28394	1.18592	0.810793	3.02647	0	0.846885	0.881465
TCGA-E7-A8O8	6.54575	5.08663	2.1611	0	1.40416	4.51208	2.18404	4.50417	0.868145	5.04662	1.40578	2.92996	1.50422	7.47461	0	0.313085	0	4.12607	4.79962	0	6.43289	3.41592	0	0.540398	0.939401
TCGA-E7-A97P	3.66044	6.70634	3.37752	0	2.2012	7.17399	4.31025	3.23938	0.558751	6.59128	4.06322	1.76995	0.858591	10.3858	4.21476	0.507179	0.10305	2.53454	2.88986	3.15816	5.26404	2.65053	0	0.731509	0.903248
TCGA-E7-A97Q	4.7681	4.44011	0.544425	0.88534	0	1.66725	1.98705	6.22964	1.28749	2.08304	0	1.42286	2.07559	0.0173499	1.85382	0	0	4.74724	2.80294	0.282497	2.20983	2.97806	0	0.374923	0.967188
TCGA-FD-A3B3	5.56204	2.94094	3.29526	0.0259752	0	0.684948	0.222218	7.4374	0	2.55268	0	2.41031	0.723628	0.880046	1.98986	0	0	7.50212	2.46148	0	4.42663	3.02055	0	0.943867	0.541209
TCGA-FD-A3B4	1.18293	6.99091	8.62861	0	2.81506	6.63719	5.85099	5.80291	0.329245	2.92685	1.33963	2.47961	0.84854	7.94075	5.94504	1.86033	0	5.34921	3.35094	1.64326	2.86788	1.32994	0	0.780296	0.883387
TCGA-FD-A3B5	4.46465	4.24903	3.87	1.35021	1.28399	3.31166	5.08227	5.72978	7.44476	2.78577	1.25191	0.693566	5.67333	0.144675	0	3.99349	4.98943	0	0.206684	1.3335	5.32305	1.24179	0	0.921525	0.680068
TCGA-FD-A3B6	0.448797	4.03771	5.4695	0	2.71447	2.71373	3.67894	3.29112	3.57974	14.2005	1.62567	3.0263	0	2.80431	3.94702	0.615202	0	7.04333	4.16607	2.55458	2.18236	1.71641	0	0.773656	0.934663
TCGA-FD-A3B7	0.239662	7.87271	5.38344	0.0761083	6.80719	8.00475	7.79535	2.95816	1.90865	7.80543	2.30035	2.77289	0	5.52509	3.789	8.81808	0.122597	4.16668	1.83726	4.88205	0	2.66109	0	0.91359	0.599313
TCGA-FD-A3B8	0.577596	5.21534	6.14548	0	10.534	12.828	8.44096	0	4.08367	8.62432	1.30324	2.71641	1.8113	7.25089	0.525286	1.16675	0.662579	1.68825	1.78774	6.64817	0	1.85384	0	0.8132	0.892874
TCGA-FD-A3N5	6.65539	3.81426	3.67495	0	1.87401	6.1078	0.450457	6.60306	4.10309	12.2018	0.286213	3.4984	1.30148	0.817045	4.56398	0.041711	0	10.3028	1.2677	1.3335	2.17396	5.4084	0	0.81043	0.785445
TCGA-FD-A3N6	0.476487	3.80382	5.15034	0	1.7266	2.62752	0.345597	7.41372	0	0	0	2.06984	0	9.22311	1.85221	0.732907	0.195252	4.93971	1.13632	0.437853	2.09187	5.71412	0	0.729114	0.806843
TCGA-FD-A3NA	2.30157	4.02208	3.13566	0	3.40363	1.53894	2.10669	4.06677	0	4.6721	0.228873	2.86267	0.529775	12.8109	2.66195	0.0735314	0	7.51801	6.42635	1.20009	0	1.24633	0	0.820909	0.897034
TCGA-FD-A3SJ	3.57135	5.61783	4.51854	0.758188	0.457665	5.59961	1.95369	7.49928	0.305261	5.61113	0	3.13721	1.76654	0.11684	1.29573	0.208899	0	6.6274	1.04492	0	4.81597	3.05379	0	0.533223	0.962109
TCGA-FD-A3SL	7.18888	8.93634	4.37927	0.623689	3.92431	12.0676	3.67004	4.54242	3.22514	2.17876	0.459241	2.68102	0.873039	0.0424141	0	0.84724	0	1.58204	0	0.22949	6.46645	2.687	0	0.686578	0.919527
TCGA-FD-A3SM	2.84338	6.9157	4.02059	2.2613	1.20452	5.71638	3.00106	5.70882	3.78627	1.83623	0.955383	1.61969	1.98277	7.37781	0	0.854303	0	9.49712	0	0	7.93059	2.47049	0	0.618871	0.928096
TCGA-FD-A3SN	12.847	3.41235	2.44533	0.503028	0	0.436132	0.900634	5.60767	1.50287	3.0721	0	1.89455	1.08377	0.0436154	3.63419	0.0492458	0	1.94362	6.22737	0	0.579439	3.7219	0	0.661488	0.942954
TCGA-FD-A3SO	7.80068	6.62841	3.53676	0	2.88927	4.69397	4.6339	3.74488	3.38143	6.22241	0.502291	2.24241	1.43776	1.84406	0.498168	5.51489	0	2.70084	4.81536	0.594303	1.52463	3.44488	0	0.888113	0.705133
TCGA-FD-A3SP	0.270209	5.20185	4.42594	2.01403	6.35644	18.2507	9.64283	0.833525	9.71389	7.27053	1.73208	2.12979	3.68071	0.506767	0	1.90314	0.0284442	0.428407	0.428961	5.985	0	3.44254	0	0.799008	0.885028
TCGA-FD-A3SQ	2.90019	6.78695	5.18465	1.30661	2.17771	10.1154	9.89286	4.18769	0	7.67079	1.22082	1.67076	0.737493	3.41723	2.95858	6.08626	0	6.18808	4.87937	0	5.16011	2.5848	0	0.93808	0.695444
TCGA-FD-A3SR	2.87126	4.20111	5.65933	0	6.09967	9.0697	3.05614	8.85777	2.2856	2.82991	3.30005	1.52687	2.39396	3.68975	0.510028	0.326893	0	16.7654	3.61183	0.516961	3.354	1.89256	0	0.51602	0.961392
TCGA-FD-A3SS	9.00761	1.8839	2.40347	0.0568232	2.90845	2.88307	0.226618	8.63887	0	3.96045	0	4.64811	2.12103	1.01872	0.293623	4.90016	0	7.63224	2.60702	1.97256	0	2.97053	0	0.484722	0.958657
TCGA-FD-A43N	6.72993	5.53197	3.52465	0.566706	0	0.77689	0.859056	3.87118	0	4.54694	0.812518	0.868933	2.17972	2.49888	3.15185	0.155113	0	5.73173	8.47596	0	3.94831	4.11234	0	0.772296	0.892682
TCGA-FD-A43P	6.00603	7.05778	7.13459	0.428669	0.652832	1.45904	3.00816	3.27595	2.21597	7.70212	1.04752	2.26687	0	0.599432	2.8287	1.89903	2.18289	3.7126	6.02861	0	5.77091	5.73725	0	0.687023	0.854814
TCGA-FD-A43S	8.03978	9.25356	2.01933	2.54154	0	0.140415	2.75985	5.92893	2.61394	6.98774	0	2.64659	1.35475	0.0876757	5.04469	0.00652165	0	3.14289	6.96154	0	8.17185	3.77898	0	0.966442	0.607616
TCGA-FD-A43U	2.55284	4.11703	2.39964	4.25139	4.78736	7.5487	3.73122	0	0	2.9471	1.92627	0.873702	1.26087	13.1967	3.29097	15.6259	2.40745	3.30074	1.00218	1.52729	1.42617	1.45809	0	0.968566	0.258952
TCGA-FD-A43X	3.93687	5.23853	2.41276	0	2.34731	1.81056	2.79916	7.35546	0	0	0	2.85223	2.07281	14.2443	0	0.0382532	0	12.2727	2.21747	0.610029	0	0	0	0.746555	0.919612
TCGA-FD-A43Y	3.14929	6.80403	4.38382	0.30354	2.89998	5.05573	5.67614	4.31194	0	4.11118	0.858739	2.37212	0.55028	11.1728	6.37573	0.190428	0	7.35044	5.54385	0.47056	1.20695	1.52353	0	0.591237	0.921633
TCGA-FD-A5BR	5.17825	4.47263	0.784451	0.46375	0	0.573365	1.10251	6.5697	0	5.99938	0.492159	1.92985	1.24469	0.0508955	1.47536	0.00414052	0	9.67483	6.03921	0	6.45327	0.718844	0	0.921446	0.598887
TCGA-FD-A5BS	0.133697	2.37377	2.13897	0	8.87968	7.44431	3.73202	0	6.43118	8.32954	5.26436	0.737805	1.32226	0.529114	2.55442	62.4476	1.62487	1.15042	0	6.98416	0	2.05916	0	0.984801	1.30169
TCGA-FD-A5BT	0.503851	4.60459	2.24646	2.50851	9.55742	17.8792	8.06821	0	0	6.7577	5.79839	0.305223	0	2.62808	5.78546	1.98586	5.42114	0.565068	0	3.38942	0	5.26762	0	0.759558	0.887468
TCGA-FD-A5BU	0.88536	5.39312	4.38511	0	9.53515	8.2698	2.93175	0	0	0	0.599243	3.21981	0.0810597	36.6344	1.49517	2.2845	0	9.58735	5.10799	0.608173	0.91266	0	0	0.930392	0.682286
TCGA-FD-A5BV	9.50085	5.44536	4.18326	0	0.509624	2.5351	0.708787	7.7885	0	3.74223	0.427062	1.72568	0	11.816	0	0.129342	0	2.16802	0	0	14.8502	5.09321	0	0.610801	0.95061
TCGA-FD-A5BX	0.339717	5.877	1.36497	7.12621	3.84508	16.6792	2.59549	6.22878	0	8.42945	2.18065	2.36173	0.949997	0.167005	12.8426	0.186692	9.12259	0.780466	0	2.08143	0	4.67328	0.01	0.27112	0.978303
TCGA-FD-A5BY	1.14265	5.67608	1.90608	0.356759	0	0.392504	2.65229	5.70449	0	5.01814	1.0989	1.71983	0.153029	6.0247	7.39965	0.0829754	0	11.868	8.779	0.0690342	5.01738	0	0	0.738242	0.929841
TCGA-FD-A5BZ	7.27553	8.32586	4.84537	2.25002	0.622858	13.8928	10.111	5.15871	0	6.14786	0	2.48165	1.11433	1.41241	2.41356	2.99126	0.430149	0	2.44233	0	6.33061	6.37054	0	0.738113	0.8677
TCGA-FD-A5C0	5.49995	5.34715	3.54395	0.514663	0	1.36893	2.56082	3.40615	0	6.69242	0.673373	1.31443	0.472437	0.693985	3.05907	0.657868	0	4.30983	3.1276	0	8.87661	3.9789	0	0.944648	0.759228
TCGA-FD-A5C1	1.00665	3.63466	6.76183	0	8.16992	5.10161	4.90787	0	0	1.43846	2.69795	1.1906	0.593265	35.4235	0	1.86985	0	6.20684	1.61742	1.95663	3.70759	1.71997	0	0.940415	0.678669
TCGA-FD-A62N	1.48841	4.74128	4.41446	0	9.79879	7.0784	6.59191	0	7.39238	11.9734	5.29955	1.32246	0	3.38034	1.79087	13.2635	3.45541	2.63729	0	6.36079	0	3.48838	0	0.952231	0.437622
TCGA-FD-A62O	8.04682	6.10913	1.81101	0.259639	0	0.985732	1.66877	5.54675	0	4.06856	0.799535	0.835018	1.56501	0.108341	4.11606	0.12436	0	0.821717	1.92105	0	3.6881	4.86603	0	0.715606	0.924046
TCGA-FD-A62P	5.77718	4.02112	5.89359	0.0665722	2.65289	3.53886	0.528341	11.1078	0.263374	7.74852	1.10489	3.81985	1.07989	1.69715	1.19874	0.176465	0	5.8704	0	1.1897	7.16955	4.40738	0	0.96739	0.650112
TCGA-FD-A62S	0.658332	6.6465	5.09779	0.457158	5.46696	12.4772	6.49535	4.533	0	5.93113	0.0959951	3.59832	2.56926	2.05119	9.13824	3.39246	0	8.09294	6.82112	1.15623	0.564381	0	0	0.767502	0.856861
TCGA-FD-A6TA	5.66149	5.81543	4.3702	3.38209	3.69176	3.65397	0.745148	5.62298	0	4.77997	0.551929	1.83529	0.65367	0.822539	1.16129	2.37851	0.712559	0	1.3495	0.036116	3.34016	6.88245	0	0.954393	0.599664
TCGA-FD-A6TB	2.72505	6.57124	6.99006	0.952727	4.41891	4.65896	5.72484	2.9721	3.70117	5.73887	1.48713	1.42331	1.92307	1.40434	0	3.7171	0	7.96254	0	2.22184	4.05849	1.54783	0	0.940871	0.769454
TCGA-FD-A6TC	3.4246	6.87686	3.96217	0	1.71087	9.09958	3.59537	3.80001	0.587086	1.26068	0	3.69692	4.02803	17.6712	0	0.847911	0	9.08013	0.391393	0	4.08543	2.84875	0	0.848294	0.829924
TCGA-FD-A6TD	3.43503	5.38461	3.78529	0.417417	3.86046	5.71009	5.83009	3.10973	2.13106	6.49676	1.49236	2.51301	0.788499	5.95917	2.9945	2.77262	0	5.46294	4.47563	1.07044	1.82275	2.38785	0	0.846491	0.836308
TCGA-FD-A6TE	6.50743	6.36822	3.95305	0	0	2.49825	3.67932	4.36459	0	6.00954	0	2.63825	1.75584	11.8848	1.41575	0.0736995	2.50845	2.48116	6.32555	0	8.70842	2.8413	0	0.717242	0.904262
TCGA-FD-A6TF	5.47079	7.38213	3.47854	0.970002	0.895878	10.4256	4.19857	6.62442	1.33534	5.48838	0	3.30712	2.35244	0.878139	1.82635	0.866161	0	5.21113	0.130702	1.23965	2.95501	2.43362	0	0.749853	0.920575
TCGA-FD-A6TG	3.25577	6.68966	6.49867	0	4.62784	8.69891	1.72951	3.74488	0	0.291835	0.374306	1.99682	0.34091	14.2898	1.01498	1.78215	1.10486	2.65215	0	0	1.04579	5.56485	0	0.906349	0.796676
TCGA-FD-A6TH	3.69188	8.63827	4.97404	2.12336	0.909912	5.22756	3.93286	10.3206	0.250216	7.33639	0	2.45342	0.594853	0.19551	4.81858	0.150122	1.64933	3.67261	1.86375	0.970191	2.87097	6.99926	0	0.356935	0.975696
TCGA-FD-A6TI	7.62833	5.13489	2.5314	1.84354	0	1.17875	0.780401	7.85413	0	5.02956	0	2.34701	1.152	0.0546772	1.64393	0.0143422	1.15904	2.95792	1.63223	0	8.65787	5.44511	0	0.617009	0.945492
TCGA-FD-A6TK	2.27473	7.19414	4.08574	0.422972	4.18512	11.3941	6.15704	4.45317	0	10.3873	1.40436	2.85165	0.0395562	0.344952	7.61352	1.72525	0	0.271342	0	6.40585	2.55862	3.98228	0	0.762751	0.901758
TCGA-FJ-A3Z7	0.195219	4.4677	0.996797	0.243379	0.157462	1.75411	0.906266	3.338	0	0.520662	0.219618	0.587531	0.779106	2.96759	2.06382	0.223973	0	2.94924	0	0.119519	0.869441	0.452646	0	0.733037	0.90758
TCGA-FJ-A3Z9	14.5328	3.46713	1.00972	0.436361	0	0.431471	0.293312	6.10354	0	4.82118	0	2.40998	2.60665	0.0837548	2.76081	2.35648	0	2.37571	8.44241	1.43233	0	3.7938	0	0.493729	0.943537
TCGA-FJ-A3ZE	5.73538	4.86685	4.10251	0.100264	5.0483	2.9963	2.50637	3.35953	3.98406	5.03923	1.70499	1.60543	2.86968	1.64805	0.949688	4.2654	2.14177	2.34707	0.153873	2.94529	2.94402	3.73015	0	0.372623	0.955955
TCGA-FJ-A3ZF	5.81622	4.97286	1.80427	0	1.91907	2.16736	1.64852	3.51067	0.510007	3.8087	0	2.91409	2.73483	10.7909	0	0.0185433	0	8.23695	6.86647	0.566763	0.885899	0.0633522	0.01	0.32535	0.975016
TCGA-FJ-A871	0.41781	4.68908	1.50763	1.12735	0	10.9953	0.197484	10.3531	0	1.25088	0	3.34998	0.715622	0	13.4018	0.106409	7.19718	1.30581	0.829627	1.59753	0	5.71227	0	0.626848	0.948397
TCGA-FT-A3EE	6.71426	3.04823	5.15341	0	4.69679	1.5789	0.933246	1.00219	0	0	0	2.80169	0.202285	38.1631	0	0.790105	0	4.38645	7.82469	1.42597	0	0.0509138	0	0.582976	0.959428
TCGA-FT-A61P	8.02528	3.52503	1.87095	0	0	0.913144	0.698391	4.27465	0.536765	2.63716	0	1.56571	0.940664	1.30254	0.921781	0.0645858	0	2.17048	2.07388	0.0465882	0	2.73637	0	0.684539	0.938525
TCGA-G2-A2EC	5.17097	4.81703	2.01292	0.174082	0.250845	7.32176	3.51857	3.74876	0	6.62389	0	1.4932	1.69524	0.104219	3.72443	2.46045	2.44784	0	1.67359	0.560461	1.28769	4.57948	0	0.870786	0.810037
TCGA-G2-A2EF	6.45346	5.68477	2.52005	0.437723	0	0.0560679	2.42072	7.44199	3.81835	8.67798	0	3.21632	1.64191	0.820899	0.870055	0	0	10.0399	8.56572	0.223567	3.85528	0.703797	0	0.593872	0.952485
TCGA-G2-A2EJ	5.21976	4.45654	5.29328	0	7.04559	5.86121	1.67721	1.10727	0	0.93077	2.5217	0.956177	0	15.0081	2.94823	7.65123	2.97262	0	0	0	6.90917	6.55549	0	0.832259	0.751105
TCGA-G2-A2EK	2.0711	6.17151	3.80927	0.750666	1.33304	1.37437	2.3909	2.8965	5.3523	6.02393	1.75436	2.14485	0.659055	0.49431	4.56398	0.672508	0	6.64267	4.22272	0.420371	5.27726	1.09326	0	0.534935	0.953038
TCGA-G2-A2EL	5.99717	5.66597	3.24642	0.388825	0.554179	1.24555	0.23849	7.23271	0.227401	3.47543	0.303731	2.55992	1.74565	0.160895	1.86466	0.593069	0	7.26644	1.63668	1.6702	3.44262	2.55496	0.01	0.319951	0.986611
TCGA-G2-A2EO	4.59722	4.56968	0	0.752897	4.62676	8.50917	4.15483	3.42323	0	6.51487	0.786959	2.09492	3.59461	0.0700947	2.37672	4.08021	1.05081	6.77371	6.07128	2.18016	2.7818	1.94816	0	0.934923	0.75252
TCGA-G2-A2ES	3.50363	5.49616	3.85848	1.15708	0.0439597	1.15832	1.88846	8.18837	2.6921	2.83739	0.66788	1.53709	0.842681	3.03368	2.04991	0.267528	0.081927	9.37234	1.83512	0.593153	2.17848	2.49259	0	0.88037	0.789968
TCGA-G2-A3IB	8.75888	4.78466	1.3389	1.40584	0	0.410907	2.59538	3.37444	2.36171	5.49879	0.489815	1.41601	1.43601	0.322438	3.40621	0.0764393	1.48848	2.45264	2.55047	0	3.70012	3.54439	0	0.877882	0.709053
TCGA-G2-A3IE	6.03378	4.1429	1.34659	1.16173	0.165039	1.4092	2.17122	1.98097	0	3.97576	2.17169	0.57853	0.69143	4.07182	3.75267	0.920416	1.64012	4.15552	0.315426	0	5.33662	5.32209	0	0.482327	0.947122
TCGA-G2-A3VY	10.8039	3.81043	0	0.157931	1.33396	4.54909	2.15583	6.01517	1.36714	2.40473	0	1.79238	3.08728	1.9463	0	0.93732	0	1.41048	1.33521	1.9006	0	3.20731	0.01	0.333775	0.97867
TCGA-G2-AA3B	1.83315	1.67959	0.337183	0.615659	0	0.477702	0.598694	1.80901	0	1.85633	0.305845	0.655015	0.560962	0.0585601	0.823871	0	0	2.50992	2.71672	0	3.85545	2.15038	0	0.857084	0.810896
TCGA-G2-AA3C	0.0381077	5.33558	1.0023	0	12.1007	3.75056	1.43403	1.61313	0	7.3245	1.09938	2.39857	3.15847	5.18269	8.91952	0	2.53401	4.5955	2.65154	2.35511	0	0.280129	0	0.556928	0.942444
TCGA-G2-AA3D	6.96132	5.2241	5.21007	1.15845	0.91776	4.32995	1.72931	4.29334	0	4.03109	0	2.36341	0.490494	0.049323	3.85487	1.56732	0.210288	0	7.77964	0	8.71148	7.23352	0	0.777665	0.894096
TCGA-G2-AA3F	8.72896	4.23812	0.524546	0	0	0.803029	1.08158	4.23052	2.16515	4.56201	0.192845	1.7991	2.78664	3.70053	0.861866	0.0696157	0	3.55255	5.78669	0	3.89521	2.54298	0	0.487825	0.947249
TCGA-GC-A3BM	11.491	5.4791	6.75122	0	0.523824	4.81801	2.89011	7.00146	0	2.94385	0	2.99683	0.172837	5.2497	0	5.88641	0	4.96427	1.6969	0	2.05178	3.39367	0	0.685081	0.932463
TCGA-GC-A3I6	7.28147	6.10734	2.58113	0.213048	2.2032	0.747215	2.62767	5.43117	0.921681	5.7669	2.01849	2.30534	1.98487	0.251915	0.586965	0.957294	0	6.93647	1.90656	0.856994	2.16148	2.44016	0	0.748247	0.933198
TCGA-GC-A3OO	6.03872	6.63841	3.35034	0.44907	0.104527	3.17941	0.707064	6.47907	0.0446214	3.84419	0	2.36846	1.51398	0.227469	2.07172	0.285522	1.70629	1.68698	1.30085	0	3.43991	5.61005	0	0.665868	0.942015
TCGA-GC-A3RB	7.51521	6.79661	3.75024	0.378502	0	0	1.5785	5.71825	0.546266	4.63321	0.347849	0.883362	1.35036	0.0304758	4.00126	0	1.28341	0	2.1568	0	7.90331	5.30302	0	0.6967	0.936072
TCGA-GC-A3RC	4.96436	3.04534	1.67891	0	0.113443	1.47687	1.1573	4.26369	0	2.34466	0	1.18333	1.80552	1.02212	5.58464	0.271208	1.01689	3.74817	3.12577	0	3.92427	1.58455	0	0.410948	0.95752
TCGA-GC-A3RD	8.32615	4.1532	4.19441	0	0.361286	0.291982	0.599692	6.60306	0.332274	2.4157	0.992924	1.30434	0.979469	6.25144	1.37089	0.0534372	1.64905	4.29173	0.457278	0	4.10616	3.80211	0	0.640127	0.909912
TCGA-GC-A3WC	4.71661	5.06035	3.39809	0.789234	5.18513	3.3644	2.38877	2.97427	4.07735	4.45758	1.46557	1.67181	3.36533	0.341147	1.45829	4.28983	2.24031	2.1653	0.0931926	3.26071	3.20801	3.8916	0	0.887679	0.755109
TCGA-GC-A3YS	1.86831	5.57944	2.77843	0.553635	2.50681	6.50139	7.4011	3.40482	0.438829	5.06973	0.39738	3.15814	0.896149	8.00033	3.01488	0.263056	0	7.01952	5.06346	0.532736	0.908837	2.03808	0	0.796676	0.901235
TCGA-GC-A4ZW	0.484048	3.67592	1.70607	0.105134	0.0745516	2.75001	2.05309	5.61704	0	4.22839	0	2.58176	0.694758	3.3006	5.67436	0.0292283	0	5.88978	5.76688	0	5.88976	1.95484	0	0.366074	0.978272
TCGA-GC-A6I1	2.8381	5.40018	4.25235	1.00637	8.84851	1.14074	4.8511	1.54406	0.924484	4.51049	2.40179	3.2265	0	7.71387	4.02129	17.845	1.56345	6.48129	3.48976	3.78569	1.29277	2.52411	0	0.937038	0.351121
TCGA-GC-A6I3	1.34481	3.50244	5.45946	0	5.00442	0.797134	3.24576	2.17662	0	0	0	4.19836	0.502555	46.0229	1.66034	0.0243479	0	8.76103	8.59958	0.0401474	0	0	0	0.91994	0.50642
TCGA-GD-A2C5	4.43248	6.86587	2.52299	1.29969	0	4.3575	0.973153	4.91295	0.277591	4.46226	0.314786	2.02797	1.82019	0.0661061	1.28232	0.201841	0.244951	3.95874	3.7324	0	3.35622	3.40339	0	0.552029	0.957098
TCGA-GD-A3OP	6.53706	6.35155	2.56411	0.162354	1.20032	4.44904	2.79121	5.46605	1.19837	4.91785	0.273201	1.96265	2.48422	0.0620376	3.28749	0.374051	0	3.68746	2.30014	0	5.18842	3.05148	0	0.533327	0.952477
TCGA-GD-A3OQ	6.43782	2.30597	0	0.363333	0.142351	0.453783	1.48899	4.19335	0	2.35449	0	1.10532	1.49177	0.0851502	3.16499	0.299343	0	0.427084	5.46541	0	3.95243	3.13369	0	0.87422	0.867251
TCGA-GD-A3OS	0.129368	5.73437	1.86302	2.59765	0.29021	17.4781	4.56127	9.91541	0	3.57572	0.239045	4.37543	3.62185	0.182497	7.97007	0.264702	0	8.6812	0	0.846233	0	2.21703	0	0.691407	0.932702
TCGA-GD-A6C6	8.35796	4.99151	2.79526	0	0.351602	0.371914	0.412563	8.87217	2.57878	1.35064	0.653156	2.14332	2.70896	10.8389	0	0	0	5.92208	4.37207	0	1.33371	2.52658	0	0.390224	0.970809
TCGA-GD-A76B	3.80533	5.61142	2.26191	0	0.816871	1.50659	1.90257	3.46182	0	4.43027	0.643841	1.73293	0.735867	10.2911	0.587266	0.00501037	0	5.50117	5.77454	0	3.82327	2.18119	0	0.90434	0.722319
TCGA-GU-A42P	8.47373	5.22355	4.28593	0	2.13002	0.210579	2.01986	2.94653	0	0	0.503524	3.3252	0.374016	29.9332	1.98381	0	0	2.27462	5.80448	0	1.76168	0.642404	0	0.44597	0.964846
TCGA-GU-A42Q	7.12197	5.43088	4.43134	0.557011	0.92705	2.1423	4.15774	3.57173	4.34954	8.9096	0.529239	2.37937	1.02937	1.61278	3.11415	0.107859	0	3.43126	4.84497	0.477912	3.03036	2.3556	0	0.593304	0.912455
TCGA-GU-A42R	7.61211	5.29003	1.55725	0.199024	0.602812	1.28888	3.0232	5.59654	1.32367	3.35531	0.136607	1.70272	1.59712	2.70366	0.247132	0.375409	0	2.91808	0.88172	0.0664234	5.17256	1.61981	0	0.878521	0.814652
TCGA-GU-A762	0.265395	6.3525	3.10364	0	8.42293	6.91028	3.17857	0.4708	0.98327	7.55438	4.81407	2.31776	0	0.215466	7.98331	3.44112	0	3.5215	2.98063	6.7928	0.769162	3.89008	0	0.801427	0.832028
TCGA-GU-A763	13.6455	4.40245	3.51211	1.13561	0.94868	3.56377	2.31622	3.72957	3.03924	5.17562	0.905879	1.56414	0.483398	0.157367	4.12197	1.13649	1.65366	0	3.25737	0	6.16207	4.49191	0	0.506794	0.945262
TCGA-GU-A764	3.66906	4.95932	3.83035	0	3.66111	5.38189	5.53824	1.0879	1.1053	5.0487	0.702766	1.94945	0.503137	10.8796	2.27804	10.0154	0	5.77413	1.64991	1.55151	2.38702	2.60023	0	0.95185	0.450461
TCGA-GU-A766	1.39951	7.34968	2.61912	0	4.96181	2.56277	3.32774	0.630464	5.72227	7.7882	4.70937	1.40552	0.142675	15.2496	0	0.652236	0	6.21101	0.124631	2.92385	2.20265	2.91992	0	0.829122	0.848153
TCGA-GU-A767	1.50683	3.55711	2.08201	1.24906	0.576373	5.35604	1.69035	8.71929	0	6.3151	0	2.72307	2.52237	0.337455	1.66487	1.1226	0.437307	4.13119	1.29688	0	1.27795	6.98225	0	0.717484	0.903408
TCGA-GU-AATO	8.5976	3.42969	1.56903	0.24059	0	1.33226	1.074	8.57283	0.172128	2.46165	0.526191	2.36981	2.92279	0.15184	3.78488	0.0259094	0	3.00178	4.7734	0	3.59992	5.67627	0	0.893869	0.617268
TCGA-GU-AATP	6.14473	5.73951	1.40808	1.33267	1.67765	7.04244	5.74899	4.49805	0	4.16545	2.57455	0.935982	1.62637	0.799955	1.60991	0.615069	2.71874	1.46304	0	0	2.25142	5.07618	0	0.671886	0.927592
TCGA-GU-AATQ	3.74171	5.01442	4.65577	0.634002	1.51737	5.58583	1.66554	13.1114	0	0.829205	0.767029	1.63759	0	6.8404	3.62202	0.085585	0.781758	2.84227	1.23117	0	2.13233	9.46764	0	0.809297	0.868954
TCGA-GV-A3JV	6.87928	2.87315	4.87813	0	0.516289	0.84071	2.94533	6.12572	0.667215	2.02865	0.103518	1.9945	0	8.15826	0	0.0318613	0	5.37134	6.42394	0	1.58148	2.71528	0	0.5471	0.932083
TCGA-GV-A3JW	9.21287	6.96589	4.84617	0	2.89429	3.71589	3.78012	5.08657	0	3.70899	0.730711	3.59322	1.41906	15.8809	0	1.339	0	3.86629	7.97426	0	2.31255	1.02889	0	0.400281	0.963996
TCGA-GV-A3JX	0.114872	7.0071	1.45176	0.265537	4.11047	1.65388	4.12485	3.95185	0	8.46278	2.38671	5.56574	2.38964	0.453353	8.773	0.875731	0	7.40658	9.42325	2.35213	0	1.90501	0	0.582618	0.954844
TCGA-GV-A3JZ	3.88508	5.75569	2.82964	0.482163	0	1.82154	2.07123	7.98147	3.26753	5.27782	0	3.32313	2.26951	1.20972	0	0.246282	0	6.34183	11.8533	0	3.34043	3.10759	0	0.688562	0.923955
TCGA-GV-A3QF	3.91421	3.35992	2.24372	0.401077	2.01656	2.87315	1.59402	3.7839	1.17057	1.82243	0.825374	2.0883	1.18559	13.9195	0.658587	0.365195	0.117677	5.87083	5.42956	1.01206	1.19299	1.56608	0	0.498474	0.954794
TCGA-GV-A3QG	0.345931	7.6587	8.75838	1.4699	4.29822	8.38848	3.27296	2.99776	4.73838	5.66041	2.50388	0.789718	4.14715	0.904897	0.371736	5.44046	4.79609	0.951919	0	4.56117	1.93266	2.08828	0	0.933588	0.701854
TCGA-GV-A3QH	12.1136	5.51475	1.01462	0	0.117949	0	1.78568	4.39815	3.60335	3.55096	0	2.51604	2.74366	6.48683	0	0	0	8.31315	8.8729	0	0	1.28014	0	0.444792	0.966974
TCGA-GV-A3QI	5.45046	5.3781	3.64242	0	1.04361	6.1078	2.66186	3.67819	5.19182	3.6345	1.24912	1.27427	0.549603	7.34447	0	0.227584	0	4.88755	1.56399	0	3.65587	2.26587	0	0.392418	0.978625
TCGA-GV-A3QK	8.55092	9.15758	1.13725	0.234923	0.339407	0	4.54348	7.37	1.69167	6.13769	0.540563	2.30726	1.97967	0.420706	3.61042	0.000618112	0	2.23896	4.13646	0	12.3664	3.67014	0	0.679937	0.906911
TCGA-GV-A40E	4.27344	7.22541	1.8749	1.54672	0	1.46776	1.77221	3.94645	3.10768	4.53059	0.21712	1.54249	2.41183	0.0787404	0	0.0713876	0	4.64039	5.65555	0	5.43178	3.24981	0	0.876359	0.83644
TCGA-GV-A40G	4.15521	3.27944	5.5736	0	2.64345	4.26272	2.1714	2.69557	0.526502	0.0493795	1.14861	1.68474	0	18.7895	0	2.63601	0.711022	3.75848	2.49394	0.131282	0	2.06305	0.01	0.331139	0.97463
TCGA-GV-A6ZA	0.820547	5.22349	5.39689	0	1.18359	0.671275	1.64438	3.99818	0	2.11595	0.541486	2.55115	0.0501066	27.9106	0.585106	0.0254786	0	6.9307	5.82543	0.370712	4.36489	1.92876	0	0.704586	0.939238
TCGA-H4-A2HO	3.96488	3.48348	2.67831	0	3.15376	3.37814	2.14667	1.01377	0	0	0.740158	2.10192	0.930207	30.8871	0	0.0162566	0	6.18884	7.71299	0	0.104118	0.0955592	0.01	0.290697	0.976568
TCGA-H4-A2HQ	2.11354	6.67081	4.36024	0.542033	0.10706	7.3824	7.39255	4.65031	5.80936	5.0167	0.101735	3.41993	2.51162	5.16884	0	0.161008	0	7.72379	0.0643756	0.0133752	7.8857	4.75478	0	0.725937	0.92336
TCGA-HQ-A2OE	5.21784	2.76147	1.17675	0.641959	0	0.75293	0.16675	3.30093	0	2.06738	0.48876	0.776684	0.394532	0.0618574	2.1455	0	0.0989242	0	2.48125	0	5.53153	4.217	0	0.653841	0.93412
TCGA-HQ-A5ND	5.59103	5.572	5.17585	0.672187	1.87401	2.05747	0.783204	7.18434	3.21202	6.38029	2.10546	2.00899	2.59732	2.2112	0.516832	0.273875	0	10.3317	2.18444	0	0.419649	1.84972	0	0.628934	0.95266
TCGA-HQ-A5NE	4.99409	7.62338	3.99433	2.27076	0	3.08966	5.18061	4.89374	3.19323	6.9884	0.662931	2.76025	1.22919	6.07296	1.60422	0.132564	0	5.45826	4.67797	0	9.42073	2.28027	0	0.770379	0.923923
TCGA-K4-A3WS	3.2727	5.99949	3.36903	0	0.83224	11.8628	5.66206	5.06035	4.78549	5.89441	1.37776	1.76966	2.38862	2.15855	0	1.32453	0	2.20633	0	1.17666	2.84981	3.15453	0	0.791974	0.896526
TCGA-K4-A3WU	5.57959	7.38519	5.37331	1.10647	1.58651	3.69242	5.61873	6.33534	2.26235	2.08571	1.44395	1.27717	3.18137	4.71536	0.823249	1.94287	3.02671	3.04374	0.400936	2.30018	3.02277	0.847786	0	0.656064	0.901298
TCGA-K4-A3WV	5.87382	5.8582	2.60727	0.811706	0.186663	1.04539	1.52201	5.18389	0.258773	4.30723	0.397738	1.56786	1.67553	0.116289	1.65665	0.191775	0	4.27687	2.53466	0.0234446	0.897509	2.81627	0	0.441522	0.969335
TCGA-K4-A4AB	7.71293	8.26607	0.943888	0.597558	0.988862	6.38445	5.7912	3.38568	3.31385	7.03535	0.988424	2.60135	1.64795	0.954928	1.0933	0.266993	0	4.60421	4.56103	0	4.33811	2.48087	0	0.711741	0.930363
TCGA-K4-A4AC	5.51511	2.54257	1.39494	0.226429	0	0.408325	0.396894	3.15869	0	2.07518	0	1.12394	1.00319	0.0742542	2.15222	0.0204105	0.545686	0.248203	0	0	3.9719	3.59165	0	0.686049	0.88308
TCGA-K4-A54R	8.70576	6.0321	1.49251	0	0	0.0778841	1.71279	5.19503	2.37132	11.4658	1.02681	1.51493	1.95705	0.225991	0	0.116031	0	4.95524	9.07378	0	6.11346	3.7817	0	0.63525	0.939399
TCGA-K4-A5RH	0	5.61273	3.44233	0	12.3769	10.49	3.4043	2.71792	5.75168	9.68521	5.3466	2.03434	0.184684	0.238924	2.61103	0.93235	2.27599	2.60742	0	6.80088	0	3.7442	0	0.847267	0.911452
TCGA-K4-A5RI	10.6926	5.30586	3.91872	0	1.47277	7.575	1.05304	4.64324	2.04384	2.76036	0	2.59108	1.7933	0.866128	0	0.308922	0	0.648267	2.16733	0.604946	2.00623	3.6336	0	0.767929	0.897521
TCGA-K4-A5RJ	0.0330578	4.64638	1.59982	0	25.0107	1.73127	2.69528	0	3.26254	5.98256	5.52668	2.50992	1.0509	1.92939	1.66246	0.143266	2.94178	3.863	0	9.78539	0	2.18873	0	0.709948	0.918826
TCGA-K4-A6FZ	7.30821	3.94537	2.72645	0.82434	0	0.173145	0.450457	6.49008	1.89284	4.92604	0.0532234	2.95499	1.83409	0.713434	0.945633	0.0285869	0	4.32946	2.11922	0	7.26865	3.71054	0	0.892553	0.79838
TCGA-K4-A6MB	7.54047	5.49012	3.74463	0	0.971495	7.53248	2.72001	9.72152	0	2.25957	0.0934496	2.38744	1.81066	6.21651	0.799396	0.0014856	0	1.71355	1.90004	0	6.95176	5.63412	0	0.583995	0.934773
TCGA-K4-A83P	2.29579	3.55651	7.12692	2.40901	3.69867	8.09517	4.56086	3.54835	2.34051	2.86177	0.793769	1.75762	3.04915	0.338161	3.7417	14.3222	4.88576	0.878538	0	0.70237	3.79378	3.77092	0	0.9136	0.416068
TCGA-K4-AAQO	5.92578	6.62809	4.90184	0	1.23819	5.65139	5.91035	4.49273	1.60185	6.62242	0	2.13734	2.19879	1.28598	0.55715	0.85018	0	5.44791	1.84501	1.74246	0.636763	1.49301	0	0.502723	0.948486
TCGA-KQ-A41N	0.793205	2.40495	10.9845	0	5.26151	1.13874	1.43976	0.198378	0	0	2.0174	1.82654	0	40.0174	1.02951	5.3627	0	9.2298	5.00637	0	0	0	0	0.575864	0.947814
TCGA-KQ-A41O	6.28091	3.52409	3.71994	0.384794	0	3.21772	1.01905	3.81016	1.43176	2.60026	0.481356	1.25343	0	0.242074	1.20959	1.53616	1.14988	0	0.956234	0	2.20501	4.10377	0	0.56704	0.936409
TCGA-KQ-A41P	8.76477	4.31008	4.61885	0	0	0.165044	0.573677	5.00037	0	2.72445	0	1.93571	0.896394	1.7384	5.03529	0.035357	0	5.56615	2.0726	0	3.18562	3.26819	0	0.692607	0.936354
TCGA-KQ-A41Q	6.69387	1.53095	1.17947	0.177506	0	0.0309135	0.407761	3.10069	0.370263	2.18415	0.611733	0.864857	0.879587	0.0143121	0.534962	0	0	3.9056	5.18961	0	4.29042	1.92192	0	0.52649	0.946791
TCGA-KQ-A41R	2.89411	4.25925	3.37666	0	3.23616	3.92515	4.81565	1.43386	0.0877019	3.1107	0.100392	2.7176	0.798869	23.4676	1.13964	0.110535	0.698135	8.14873	5.06377	0.472684	0	0.879584	0	0.551567	0.944098
TCGA-KQ-A41S	3.59778	5.63523	2.31693	1.33306	1.65599	3.64407	7.33576	8.18613	0.157357	4.01276	0.424523	1.9097	0.677971	0.228257	0	0.0391971	0	6.20965	0	0	6.11791	2.01912	0	0.642739	0.944971
TCGA-LC-A66R	2.37329	5.63028	4.23024	0.265862	1.61445	2.47188	3.42929	3.50315	0.31663	6.49598	2.71905	1.78632	0.38427	4.16818	4.82723	13.0126	0	8.48922	4.08644	1.08553	4.13616	0.646571	0	0.948224	0.359565
TCGA-LT-A5Z6	9.85218	4.90866	0	0.236403	0	0.0356586	1.51993	11.6861	0	7.63838	0	3.94272	4.80467	0.227601	3.05499	1.25558	0	1.8025	4.96325	0	4.17012	8.66915	0	0.757262	0.867248
TCGA-LT-A8JT	4.62371	8.10085	3.04116	0	1.99536	0.0967826	3.25289	3.89329	0.37652	2.53077	0.336137	1.98311	0.863234	19.4761	4.85843	0.32317	0	5.0228	5.1427	0	5.24553	1.70152	0	0.532191	0.94286
TCGA-MV-A51V	4.46543	2.76677	2.32578	0.732607	0	1.89742	0.806315	3.11769	0	3.23907	0	1.20608	0	0.0957123	0.783271	0.301447	1.85298	0.203994	3.1628	0	0.433116	3.93799	0	0.554789	0.953357
TCGA-PQ-A6FI	6.15134	3.8821	2.37003	0.534168	0	1.87241	3.11055	6.54625	3.36108	4.13694	2.29584	1.77843	1.13172	1.88555	0	0.23769	0	6.6262	0	0.633893	5.49227	2.83425	0	0.8004	0.817094
TCGA-PQ-A6FN	4.56648	5.30792	4.83309	0	1.01258	5.39774	2.72401	2.74324	0	4.81402	0	2.75916	0	17.6078	3.53524	1.66352	0	9.26572	4.81587	0.0521544	1.8019	1.27405	0	0.788698	0.829854
TCGA-R3-A69X	5.71887	7.57723	4.61056	0.854402	1.95604	7.04112	5.84555	5.10472	0.363176	10.5018	0.0159023	2.1377	1.65738	2.64116	3.70346	0.732996	2.20514	1.38081	4.63327	0	3.82543	4.26619	0	0.740023	0.928057
TCGA-S5-A6DX	5.47527	4.10297	4.14735	0.735508	0	0.581663	1.06983	3.42335	0	5.53286	0.349349	1.45408	0.026583	0.049769	2.48569	0.332633	0.526971	2.29709	7.10546	0	5.46721	4.80895	0	0.902429	0.602192
TCGA-S5-AA26	9.52718	5.16386	0.423176	0.0872167	0	0.650154	2.12568	5.50641	2.89979	5.36174	0	3.76066	3.99745	1.97413	0.162421	0.0188393	0	7.39755	9.54892	0.389128	1.64307	0.773059	0	0.723904	0.921333
TCGA-SY-A9G0	4.88964	9.35014	0.749123	0.731534	0.7073	11.4652	7.53418	7.57587	2.74854	3.00976	0	2.49066	3.40758	0.304538	0.326382	1.24885	1.37001	0.979405	4.3407	1.32149	0.0790606	0.557235	0	0.764767	0.899055
TCGA-SY-A9G5	5.29723	6.88814	4.37642	0	2.03422	6.92882	5.81439	0.0311332	4.99901	11.2304	4.35105	1.32981	0	9.85125	0	1.18145	0.942626	3.03045	2.26814	0.747636	6.13615	4.21539	0	0.81847	0.885413
TCGA-UY-A78K	4.27582	4.11232	8.25831	0	3.95012	2.34337	1.15409	5.58005	0	5.79111	0.316952	2.65208	2.74712	3.84811	1.08498	4.97494	1.14283	6.07898	0	2.77062	3.51917	2.84398	0	0.851093	0.731269
TCGA-UY-A78L	0.924206	4.1019	5.93184	0	3.56566	2.85285	4.11336	2.15544	0	0	1.95565	2.8044	0	45.3487	0	0.111831	0	11.4322	0.678192	0.744482	0	0.15012	0	0.960038	0.594327
TCGA-UY-A78M	6.05201	3.15608	0.310213	0.413073	0	0.49388	1.41985	3.95764	2.61408	2.15653	0	1.67078	0.962795	3.42263	3.75408	0.0223624	0.945651	1.8549	4.57575	0	2.94401	4.62936	0	0.709394	0.922121
TCGA-UY-A78N	9.42502	3.77088	1.61838	0.370067	0	0.34302	0.733085	6.10058	1.32678	1.81924	0	1.01528	1.19379	0.556135	4.09948	0.023041	0.321759	0	1.33256	0	6.99818	5.58341	0	0.491586	0.94471
TCGA-UY-A78O	8.3588	4.45494	3.61079	0	2.2048	2.1003	3.1439	1.17956	0	0	0.00475871	2.51993	0.238877	30.9359	0.645899	0	0	3.2915	6.69312	0	0.962883	2.16294	0	0.685818	0.908246
TCGA-UY-A78P	6.88313	3.67519	5.86141	0	0.706708	1.85406	1.1627	10.0881	3.39735	6.59905	0.887127	2.43024	0.99435	2.55737	0.219558	0.643637	0	10.2663	1.86956	1.48442	0	2.86915	0	0.807168	0.870452
TCGA-UY-A8OB	4.74823	6.8985	3.04074	0	0	1.15074	4.34964	4.98943	2.42908	12.3994	0.613057	3.6506	0	5.35033	3.69621	0.0206639	0	6.61749	4.19884	0.998649	2.15005	3.09472	0	0.532895	0.951555
TCGA-UY-A8OC	1.63576	7.69446	4.47094	2.07918	0	11.5058	4.79423	5.60571	1.55199	7.39222	0.0347121	2.69696	0	1.35571	5.25849	0.720548	0.130704	6.95805	4.96457	0	4.09289	0.372529	0	0.492724	0.955659
TCGA-UY-A8OD	1.95551	4.26882	3.62352	0.634808	1.22763	8.96436	0.991663	3.61401	1.43885	2.13806	0.259117	1.5382	1.0522	2.83401	0	0.984315	0	4.59497	0.201467	0	3.45226	1.90408	0	0.729872	0.903323
TCGA-UY-A9PA	0.934789	2.35257	3.1795	2.59221	0	3.64587	0.15095	9.105	1.28026	2.53387	0	2.73352	1.48068	0.0883753	1.44211	0.084745	0.424514	10.3481	1.90555	1.65663	0	1.76772	0	0.748579	0.929262
TCGA-UY-A9PB	1.1411	5.98079	4.37361	3.32114	5.96325	8.08551	8.91304	2.4915	1.00758	7.62104	2.0237	3.44883	1.18656	1.08203	4.80903	9.53032	0.302046	4.51475	5.21621	4.22855	0	4.55016	0	0.936956	0.571317
TCGA-UY-A9PD	6.43087	2.91246	1.40947	1.03109	0	0.633992	1.49657	3.03585	0	3.0962	0.113858	1.00044	1.21351	0.22722	2.1444	0.0162138	0	0.841339	3.76589	0	4.05552	3.50158	0	0.905148	0.654107
TCGA-UY-A9PE	5.86229	2.68329	1.2572	0.525066	0	0.758845	0.24295	4.16662	0.53876	2.19921	0.0032233	1.9538	1.6864	0.455322	3.38549	1.89703	0.918738	2.91898	1.92973	0	2.21025	4.95688	0	0.900065	0.780483
TCGA-UY-A9PF	6.16926	4.73467	4.12396	0.902734	0	5.60985	2.81916	7.12607	0	3.67414	0	2.37813	0	3.94918	1.74194	0.509343	1.1123	1.58795	0.83011	0	2.03367	7.32531	0	0.562114	0.94374
TCGA-UY-A9PH	5.45468	3.73151	1.46629	1.93803	0.225796	1.52012	1.64904	4.06794	0	6.73511	0.534714	1.57143	0	0.165944	4.53697	0.0331207	0.575613	3.18646	5.29967	0	5.58954	9.00722	0	0.909995	0.743101
TCGA-XF-A8HB	1.94966	3.27525	4.37208	0	2.89815	4.03896	2.15568	3.21838	0.712395	0	2.43105	1.67732	0	29.7388	0	0.27026	0	7.43437	1.76867	2.16669	1.20115	1.18468	0	0.660991	0.950126
TCGA-XF-A8HC	5.51093	2.23693	0.475998	0.404907	0	0.704375	0.00551187	2.98631	0.21787	1.62046	0.425442	0.719178	1.03356	0.011327	2.24916	0.037167	0	1.41434	4.02729	0	0.813961	1.99742	0	0.337328	0.972412
TCGA-XF-A8HD	1.75246	6.12742	4.9243	0.45507	1.94339	5.71749	1.22851	4.41903	3.44265	8.90908	2.70992	2.11233	0.0544413	0.145542	2.69777	0.745096	1.35583	5.67378	0.509456	1.76334	4.21998	3.73041	0	0.565412	0.954225
TCGA-XF-A8HE	6.65539	10.0477	3.4747	2.51926	0.354472	1.20202	3.82677	6.16046	0.898417	3.98047	1.38746	1.39522	0	0.110054	3.95539	0.0339393	0	4.65916	0.248871	0	4.96053	3.54452	0	0.948023	0.681636
TCGA-XF-A8HF	5.09931	4.73879	2.88451	2.93223	0	0.40987	1.69894	7.60591	1.72647	2.94451	0	1.84869	0.379926	1.5936	0.954511	0.285316	0	5.14633	5.18552	0	6.53088	4.81804	0	0.666298	0.898778
TCGA-XF-A8HG	6.69701	4.00698	2.18263	0.12858	0.122189	2.23597	1.32858	6.56904	2.21855	3.75042	0.165979	2.70385	2.43147	1.92297	0.970473	0.0882394	0.0133401	6.31923	6.0447	0.322179	0.61179	1.98882	0	0.434823	0.946559
TCGA-XF-A8HH	3.55237	6.20112	1.47465	1.57778	0.0979429	0.574272	3.179	5.39193	0.0770282	7.07883	0	2.00031	2.76868	0.0653895	7.33125	0.00363412	0	5.49978	6.62265	1.40287	4.95801	3.47593	0	0.449649	0.94824
TCGA-XF-A8HI	5.8437	4.39105	2.38272	0	1.74864	1.08255	1.81067	4.21765	0	0	0	3.05396	3.00958	21.2901	1.70001	0	0	2.43669	5.08027	1.5915	0	1.08207	0	0.761504	0.917011
TCGA-XF-A9SH	3.1256	4.77375	5.61507	0	0	0.278928	1.1109	7.30426	4.10309	2.50414	0.606924	2.11076	0.489141	8.93563	0.363207	0.653717	0	15.4311	2.00656	0	2.17396	0	0	0.613971	0.931879
TCGA-XF-A9SI	0.148702	4.85901	6.85749	0.0975141	6.75312	6.2879	2.68118	1.38888	5.51822	5.79227	3.1593	1.34126	3.81427	0.138832	0.254721	6.17549	4.01772	3.43279	0	8.35279	0	1.91699	0	0.913788	0.664884
TCGA-XF-A9SJ	3.18214	5.80004	2.28844	0	5.14802	5.04706	2.48247	1.15903	0	0	0.863716	2.41799	0.176882	27.9194	0	1.56793	2.79995	5.20116	0	0	1.05218	5.5585	0	0.961286	0.679867
TCGA-XF-A9SK	4.21591	7.78548	5.91235	1.9653	2.3797	9.61792	5.08439	1.58834	1.34327	8.19521	3.07612	1.75256	0	3.06199	1.57331	1.26341	0	6.60187	4.12231	0	4.23413	2.95031	0	0.635628	0.930376
TCGA-XF-A9SL	2.88135	7.3073	2.55745	1.86823	2.02429	8.8235	7.74483	3.164	2.74218	5.46647	1.06242	0.718855	1.89849	0.441055	3.86898	1.06007	5.03807	2.42089	0	0	6.19033	3.16358	0	0.711902	0.922253
TCGA-XF-A9SM	2.38939	5.75526	2.94731	0	10.9029	4.84165	5.15195	0.650331	2.43185	6.27005	4.24381	1.64667	0.734972	9.517	1.56811	1.69146	2.55862	6.1532	2.77492	3.60713	0	1.57598	0	0.86772	0.862742
TCGA-XF-A9SP	2.60242	4.52557	8.75799	0.300266	2.44787	11.756	3.88847	3.61922	1.21982	3.60698	0.170851	1.84034	0	0.185124	2.3212	2.76099	2.32491	0.974933	0	0	3.55393	5.48114	0	0.838375	0.824953
TCGA-XF-A9ST	0.244791	4.08466	1.55042	0.304607	0	2.1732	0.081864	13.512	0	4.54994	0	5.1418	1.62676	0	0.932549	0.274812	0	13.6773	1.84237	1.02579	0.314432	0.811227	0.01	0.327951	0.982992
TCGA-XF-A9SU	5.43254	4.9051	4.81241	0.315251	0.665497	10.3803	1.48592	4.53176	0.161387	6.55711	0.456651	1.93194	0.0334842	2.07444	3.03876	4.94379	0	3.55986	0.557565	0.248271	3.66955	4.16945	0	0.930539	0.677582
TCGA-XF-A9SV	9.34369	5.29221	1.35109	0.179717	0	0.258489	0.755057	6.83652	2.02827	2.43348	0	1.96614	4.09162	0	2.3776	0	0	6.47484	3.10366	0	6.69496	2.07096	0	0.577256	0.942065
TCGA-XF-A9SW	0.544033	8.12343	5.05933	0	4.29752	12.9691	9.44554	1.37484	0	1.49183	2.15941	1.5926	0	17.5362	2.16776	1.70537	0.0319713	5.11134	0	1.95509	0	0.514737	0	0.841604	0.810815
TCGA-XF-A9SX	1.05184	5.2693	4.02672	2.90443	4.11198	12.121	6.95124	4.3368	2.27224	8.31748	1.4274	2.09846	0	0.198207	3.74293	1.14722	0.585091	5.36212	3.64292	3.30898	0.258218	4.96525	0	0.687106	0.927074
TCGA-XF-A9SY	0.0910549	4.20904	2.89804	2.39909	4.85301	8.29096	5.73185	6.36568	0	6.73943	0.685747	3.87573	1.72293	2.58416	6.40194	8.33617	0	1.40666	6.62169	7.1621	0.377281	3.2114	0	0.945313	0.589478
TCGA-XF-A9SZ	11.8878	6.59285	4.7952	3.81082	2.545	11.2188	4.09823	2.52291	1.71283	3.15908	1.60164	2.62253	0.615897	10.3876	2.95235	0.411086	0	1.33204	0	3.01658	6.19352	3.13111	0	0.755909	0.891723
TCGA-XF-A9T0	8.78306	5.11248	2.46448	0	0.965897	0.488922	1.26598	4.347	0.867412	0.808984	0.0116119	1.88115	2.57782	13.4419	0	0.00809951	0	6.72565	6.70778	0	0	0.325706	0	0.908758	0.585066
TCGA-XF-A9T2	0.492464	7.35641	3.44595	2.21356	0.568677	12.7818	1.36644	7.83566	0.6385	1.5653	0	2.97814	3.07397	0	4.68762	0.0446685	3.44643	3.23465	2.24504	2.73661	0	4.79942	0	0.470842	0.963166
TCGA-XF-A9T3	0.401248	5.34497	4.56393	0.306896	1.05144	11.9514	2.60605	6.53962	0	6.81563	0.810663	2.06682	0.578331	0.0869807	6.52873	1.22634	0	6.64339	6.78212	1.35762	1.24066	2.19789	0	0.816166	0.910027
TCGA-XF-A9T4	4.43563	10.1122	4.39094	0	0	2.74352	6.05406	5.40823	2.04441	8.50331	0.0928375	2.48341	1.05552	4.63116	4.3528	0.172776	0	8.50786	7.17953	0.215096	6.67767	1.16553	0	0.673016	0.942546
TCGA-XF-A9T5	3.20593	3.99383	3.79603	0	4.59187	3.06145	2.15138	1.95189	2.03333	9.87369	1.09705	2.05322	0.304195	1.10516	3.01864	5.35715	0.254916	7.58596	0	4.83019	0.0847617	1.95398	0	0.937409	0.645042
TCGA-XF-A9T6	6.84519	4.82494	3.52326	0	1.36621	3.89948	2.40086	4.18168	5.40899	3.87842	0.40524	3.05753	1.82633	9.8058	0	0.00740555	0	10.6332	7.4392	0	0	0.508127	0	0.647926	0.956878
TCGA-XF-A9T8	5.31009	4.74604	0.583014	3.34459	0	1.24259	1.00626	4.28861	2.07456	3.02323	0	1.2393	1.30148	0.0856736	3.27832	0.041711	0	3.53301	0	0	8.30493	5.31737	0	0.934696	0.666212
TCGA-XF-AAME	1.83987	6.46568	4.26132	0	6.02213	7.75986	11.8566	0	5.24065	4.32033	0.331406	1.35684	1.56094	11.1303	0	6.49006	3.94638	2.50264	0.733318	2.76838	0.746413	1.07924	0	0.955706	0.636407
TCGA-XF-AAMG	0.67551	4.08621	1.22498	1.99102	0.363026	6.3184	0.599495	6.43726	0	3.99217	0	2.75961	1.78486	0.210961	1.16928	0.0848597	3.41716	5.15134	0.770891	0.35438	1.42013	5.401	0	0.613827	0.958408
TCGA-XF-AAMH	5.66827	1.95104	2.79083	0.123739	0	0.546467	0.24191	7.41299	0	3.33504	0.0405511	2.19575	2.30741	0.0185526	1.15535	0.0191016	0	7.42821	2.85551	0	1.29544	2.07093	0	0.449606	0.954876
TCGA-XF-AAMJ	2.44961	4.96373	4.28339	1.13851	0.221239	16.0354	4.03112	4.11883	0.354858	5.6147	0.791716	2.30544	0	0.165489	1.59506	3.75342	1.82387	0	5.15128	0	1.88331	4.26603	0	0.778596	0.801431
TCGA-XF-AAML	16.8629	2.82833	3.54658	0	1.62146	1.25759	2.26942	6.48686	0	0.499869	0.576271	2.14739	0.165011	17.4337	0	0.131729	1.21593	0.95553	8.33713	0	0	6.74971	0	0.425081	0.962904
TCGA-XF-AAMQ	5.40325	5.03099	3.3692	0	0.412089	4.69908	3.76047	5.54701	2.88951	4.66898	0.736409	1.95091	2.26516	0.924902	0.456901	0.492285	0	6.03402	5.61799	0	2.60569	2.01465	0	0.805709	0.889571
TCGA-XF-AAMR	3.13866	8.86835	4.04926	0.665836	1.02743	8.67471	6.20802	4.41096	0.676973	10.292	0	3.03371	0.268108	0.429087	1.90664	0.139259	0.227778	7.36841	6.84137	0.160983	0	0.869317	0	0.555532	0.953691
TCGA-XF-AAMT	2.27943	7.34203	3.91133	1.38609	2.59936	8.7332	9.42319	4.26062	0.668288	7.14027	0.37642	2.40294	0.667139	1.71562	4.80644	0.341095	0	5.14473	3.69844	1.45158	1.56928	1.85084	0	0.735084	0.930418
TCGA-XF-AAMW	0.695601	7.08747	7.29861	0	1.07156	2.44672	4.64222	4.97562	0	9.00321	0	2.41907	0	2.60493	10.8431	0.626057	0	7.17252	6.72363	0.954625	3.08706	0.0011312	0	0.546161	0.957053
TCGA-XF-AAMX	7.04813	6.04692	3.85891	1.34267	0.179681	5.35931	2.78165	4.1641	0.271944	5.31868	0.412877	2.08837	1.4901	0.755579	1.1637	0.656722	0	2.9053	2.15281	0	5.35198	5.48787	0	0.485876	0.951113
TCGA-XF-AAMY	6.23661	6.65961	5.93311	0.285021	0.781604	6.7956	1.97708	5.7167	0	5.548	0	2.33029	1.31721	2.02969	1.39919	0.310025	0	1.01958	0.914603	0	8.79388	5.22232	0	0.630587	0.942132
TCGA-XF-AAMZ	6.49597	5.49907	2.97183	1.76203	3.51986	2.76336	3.4204	2.01867	1.04675	4.54603	1.95106	1.38146	0.404438	7.63177	2.99597	1.40783	0.943679	2.56409	3.54829	1.75201	1.52651	2.20419	0	0.712899	0.908591
TCGA-XF-AAN0	3.97064	3.79386	4.9032	0.0923739	3.15331	0.936609	2.30146	3.8939	0.606945	1.07593	0.50435	2.70052	1.37397	25.5128	1.34908	1.35633	0	8.11191	5.75801	0.162544	1.64376	1.2888	0	0.510459	0.929138
TCGA-XF-AAN1	4.8302	3.83576	3.04284	0.670247	0	1.54437	0.693589	4.56145	0.0671484	2.20709	0	0.908605	0.226248	0.0849547	1.77461	0.0871742	0.873062	0	1.81194	0	1.9785	3.19484	0	0.718695	0.915348
TCGA-XF-AAN2	1.37767	3.37121	5.2394	0	8.02634	0.184362	2.80879	0	0	0	2.75523	1.95726	0.673141	49.8502	0	4.12962	0.27078	12.5653	4.26523	0.273086	0.456394	0	0	0.911441	0.759742
TCGA-XF-AAN3	5.12012	6.53793	2.39757	2.60842	0	4.49267	4.5336	3.43947	1.95515	7.99657	1.21237	1.95798	1.75897	1.40785	0.443457	0.0883921	0	5.58129	6.8741	0	5.47109	2.58725	0	0.66253	0.946991
TCGA-XF-AAN4	0.0102487	9.77474	2.22847	0	7.35022	13.852	9.54784	2.20318	5.52862	4.39294	1.52875	2.65213	1.03715	1.53179	0.478435	0.43063	3.95947	1.96922	2.68747	3.79385	0	0.339123	0	0.535855	0.944456
TCGA-XF-AAN5	2.40749	6.1912	4.17894	0.0651412	5.78371	2.64711	2.67245	6.74973	0.96993	5.784	0.1208	3.5704	0.571125	6.80185	4.51744	1.10055	0	7.91285	7.96523	2.85287	0	3.07978	0	0.602343	0.952701
TCGA-XF-AAN7	0	7.62091	3.38632	0	2.66801	16.7746	3.48782	8.06309	4.6429	2.88047	0	3.3821	3.47542	0	0	0.0348365	0.311889	8.34419	0.950639	6.579	0	0.170611	0	0.551137	0.950561
TCGA-XF-AAN8	0	7.23863	0	1.32731	9.82169	10.0206	27.0335	5.44153	0	1.9744	0	2.85463	0	3.72037	7.12886	1.0209	3.88913	0	0.573395	6.50698	0	0.428126	0	0.611432	0.916351
TCGA-YC-A89H	10.7361	5.30389	1.02052	0.607821	0	0.14431	0.41708	7.10513	0.592391	5.34846	0	1.99796	3.41499	0.09458	6.49462	0	0.150457	5.25244	4.77478	0	5.39034	5.14414	0	0.805264	0.882716
TCGA-YC-A8S6	5.66982	14.8141	2.86002	2.14493	0	4.25788	4.09401	3.76494	2.36604	5.7777	0.119395	1.3224	0.187931	0.493056	2.34104	0.0379219	1.05982	0	2.74453	0	7.64778	4.87982	0	0.751409	0.930378
TCGA-YC-A9TC	6.49891	3.1414	3.05294	0	0.0886865	0.173325	0.408125	3.46389	1.21962	2.2963	0	1.5032	1.28011	4.16498	0.300446	0.414368	0	2.79603	0.343105	0	5.53498	2.80308	0	0.356873	0.981799
TCGA-YF-AA3L	4.27218	3.30763	2.36967	0	0.129935	0.285059	0.586256	2.26256	0	1.2494	0.286213	0.706165	0	4.3074	0.603428	0.10505	0.81047	0.463115	1.13541	0	0.90856	2.31198	0	0.581842	0.945074
TCGA-YF-AA3M	6.33874	3.5077	1.969	0.36994	0	0.45048	0.276571	5.05579	0.00091535	2.80535	0.177212	1.53457	1.8396	0.0386659	2.73106	0.0273028	0	2.9701	2.39007	0	3.65773	3.75917	0	0.649217	0.93771
TCGA-ZF-A9R0	5.39456	3.84166	2.90591	0.425306	0	0.61805	0.165004	8.44153	0	5.51047	0.202663	2.43718	2.73601	0.389596	1.95647	0.00814253	0	3.00883	2.77324	0	6.14934	4.86155	0	0.495916	0.948459
TCGA-ZF-A9R1	12.4772	4.86787	5.96818	0	3.50667	4.51392	6.94323	3.21224	2.86717	2.41874	0.200022	2.36776	0.614687	17.1173	0	7.07407	0.388515	2.03793	0.137795	1.23112	1.36653	3.37594	0	0.804232	0.892794
TCGA-ZF-A9R2	6.09233	4.48536	3.91389	0.806718	1.11257	2.13928	2.06607	5.63992	1.94014	3.51427	0.839465	1.65639	1.37219	5.22584	1.28263	1.02004	1.1364	3.26959	1.52732	0.36842	3.74527	3.63671	0	0.65947	0.931182
TCGA-ZF-A9R3	1.29392	3.60257	1.80924	0	2.59915	1.08307	2.03714	3.6552	0	0	0.352164	2.80223	1.63733	23.9078	2.41261	0.1191	0	7.18946	9.77137	0	2.30267	0.275998	0	0.533013	0.951416
TCGA-ZF-A9R4	5.38941	4.68133	2.01615	0	1.45262	1.33311	1.8049	4.53027	0	0	0.340408	2.26739	2.30222	16.3712	0.875427	0.052464	0	10.0409	9.03732	0	1.76354	0.654441	0	0.534059	0.942037
TCGA-ZF-A9R5	0.0241043	3.42661	10.8859	0	2.25183	5.29403	2.02201	0.332501	9.27484	9.81291	1.80467	0.420635	7.64444	0.153824	0.865924	9.98681	7.73974	2.46323	0	4.67417	0	3.04706	0	0.599551	0.944636
TCGA-ZF-A9R7	10.827	4.95885	0.968907	1.47525	0	0.0849126	1.19467	7.25435	1.65079	7.9407	0	2.33356	1.45498	0.408636	4.85159	0	0.64922	1.55387	1.8058	0	9.87225	6.88439	0	0.901743	0.834073
TCGA-ZF-A9R9	2.37267	2.49371	2.10749	1.02171	0.0947913	7.4333	1.53751	2.3457	0.548398	2.284	0.417501	1.00516	1.01601	0.0351839	0.24733	2.06974	0.79676	0	1.11493	0	2.86402	3.68614	0	0.902946	0.757324
TCGA-ZF-A9RC	6.88341	5.25043	2.33833	0	1.00221	9.51121	3.03706	7.25602	0.141322	0.916148	0	1.63045	0.596449	9.80207	0	0.605597	2.62862	0	0	0	1.76865	7.65249	0	0.813686	0.865315
TCGA-ZF-A9RD	6.60713	4.48508	3.20534	0	0.783847	0.70555	0.755384	4.20712	1.29884	9.50876	0.239627	1.43532	0.387209	0.398123	0.470615	3.55186	0	2.17651	0	0	7.15389	4.70132	0	0.932447	0.638641
TCGA-ZF-A9RE	7.59425	5.00836	3.29882	0.718375	0	2.20571	1.46314	5.35081	0.946244	2.94943	0	2.634	1.36708	2.27446	2.77967	0.284681	0	0	2.43161	0	5.22398	4.76964	0	0.944374	0.639307
TCGA-ZF-A9RF	0.0857617	4.84164	2.68848	0.0482735	10.5148	0.781125	4.29374	3.23963	3.03604	10.0652	3.28971	2.38577	0.997029	0.394984	1.76297	0.73727	0.94733	6.80159	4.30659	5.15411	0	1.0304	0	0.632856	0.941502
TCGA-ZF-A9RL	7.43798	5.01992	3.04736	0	1.43372	4.47679	5.88827	7.64735	4.81937	1.3282	0	2.70143	1.78326	12.3506	0	0.323218	0	2.06911	5.32391	0	2.80632	2.40417	0	0.390525	0.965107
TCGA-ZF-A9RM	5.74	7.01777	1.9043	0.411165	3.16332	0.305916	2.01238	7.65016	2.8862	1.95427	0.88205	3.51058	2.40559	3.35858	0.52166	0.0846815	0	7.94812	8.30526	2.75514	0.536907	0.86264	0	0.470603	0.954911
TCGA-ZF-A9RN	5.43071	3.49613	1.44284	0	0	1.17697	0.51466	10.6897	0	3.16107	0	2.3002	1.85179	0.0382995	1.35134	0.0608123	0	3.36595	4.07271	0	3.81835	5.58659	0	0.552039	0.962465
TCGA-ZF-AA4R	3.62789	3.96023	4.87532	0.526506	0	9.03253	6.99361	5.64174	4.31406	6.27753	0.21788	3.16062	2.32157	3.30138	0	0.384244	0	6.30328	1.6266	0.143925	3.7724	3.87782	0	0.612303	0.944029
TCGA-ZF-AA4T	3.09597	5.14762	4.80035	0	2.92519	0.592141	3.60995	2.47304	0	2.93809	1.49421	2.3119	0.671726	22.9089	2.40918	0.0214388	0	5.78734	4.94255	0	3.65142	1.8339	0	0.602652	0.938696
TCGA-ZF-AA4U	6.49484	3.19507	1.10501	0.329058	0.405286	2.9784	1.40831	4.36751	1.59395	1.84792	1.29019	1.25666	1.74982	0.223964	0.0891718	0.0923359	0	1.33424	0.559776	0	5.94552	2.29429	0	0.712084	0.902422
TCGA-ZF-AA4V	9.67008	6.00781	5.22227	0	0.883273	1.89519	5.3465	6.7271	1.33273	4.24528	0	2.34759	2.047	3.50065	0.479648	6.82331	0	3.3095	2.83811	1.32268	1.00866	2.83778	0	0.934921	0.680377
TCGA-ZF-AA4W	5.41554	3.62167	2.50394	0	0.64115	0.556836	0.816452	4.60003	5.29636	5.65793	1.16969	2.56966	0.430258	8.5616	1.25838	1.26513	2.44983	3.36175	4.85831	0	0.668925	5.45421	0	0.42497	0.962597
TCGA-ZF-AA4X	9.0503	4.2186	5.57364	0.299739	0.122151	0.791646	1.10475	5.60589	0.879575	2.40948	0.0453663	1.89138	0.274031	0.527998	4.558	0.413364	0	1.45508	5.03953	0	2.91148	3.82082	0	0.561338	0.949339
TCGA-ZF-AA51	10.7943	3.8217	1.15967	0.0209962	0	1.39897	1.15891	3.57254	1.61094	3.35484	0	1.33306	1.2465	1.64982	2.31186	0.017366	4.05594	0.932933	3.55611	0	0.21239	4.60249	0	0.917148	0.701595
TCGA-ZF-AA52	2.26321	5.24208	4.02456	5.59592	0	11.9988	4.60357	3.9348	0	6.03255	1.02975	2.54591	1.073	0.268815	1.07456	1.90271	0.0320607	5.56194	0.715855	0	3.89248	3.32962	0	0.829453	0.872084
TCGA-ZF-AA53	1.79431	5.84327	4.11728	3.30731	6.1832	7.33758	4.50058	2.30917	1.2412	5.05872	2.32754	1.91653	0	9.49975	1.58439	1.2584	0.951122	5.1024	2.1386	2.69283	2.2371	1.61259	0	0.685169	0.901111
TCGA-ZF-AA54	0.0157626	4.28082	1.22783	0	14.3753	11.7366	0.561418	6.36616	0	7.41152	0	4.40856	3.28628	0.285875	9.07248	0.0685133	0	6.48383	0	7.69015	0	1.02866	0	0.720743	0.933871
TCGA-ZF-AA56	5.92952	3.81426	3.79731	0	5.44234	3.07998	4.94362	1.99701	0	0	2.14761	2.01999	0.872466	36.5567	0.0713355	6.60957	0	10.3028	0	0	1.92257	1.80457	0	0.907554	0.819288
TCGA-ZF-AA58	0.234798	5.36116	5.17776	3.50368	7.44838	10.1098	4.25728	2.15775	2.62041	8.22151	2.02565	3.39388	0.716051	0.74878	5.47765	1.23969	2.21197	1.59003	2.3139	7.20527	0	2.88027	0	0.79329	0.915114
TCGA-ZF-AA5H	0.727796	4.97596	4.46412	0.770625	2.27644	4.23318	4.3496	7.56277	0	8.83722	0.625016	2.6479	0.863009	0.0224806	8.36369	2.0346	0	3.60004	1.73183	2.4811	2.89086	3.69537	0	0.818703	0.878932
TCGA-ZF-AA5N	2.11982	3.60719	3.49435	0	5.5812	1.60004	2.54695	3.80355	3.89914	2.6732	0	2.31197	2.16118	5.68334	2.01318	3.67218	0	6.14392	5.95605	2.94803	0	0.785355	0	0.54996	0.944082
TCGA-ZF-AA5P	1.64699	9.28073	3.14468	1.72746	0	8.69853	7.55445	5.78438	0	7.49853	0.610308	1.83475	1.45878	1.32814	2.96537	6.81765	0	5.62075	0	0.374072	1.85222	0.828057	0	0.881016	0.637251

## Sheet: GSE31684
Mixture	Epithelial	Endothelial	B_memory	M1_macrophage	M2_macrophage	myCAF	iCAF	pDC	cDC1	cDC2	Natural_killer_CD56bright_cell	Natural_killer_CD56dim_cell	B_naive	Mon_Classical	Mon_NonClassical	Plasma_cell	CD4T_memory	CD4T_naive	CD8T_cm	CD8T_exm	CD8T_naive	Tregs	P-value	Correlation	RMSE
GSM786497	4.92292	1.01471	3.9075	0	11.0787	0.168451	3.0291	0	0	0	0.294533	0	1.79039	2.45969	1.14262	0	6.46454	0	2.70109	4.68211	0	0.0404167	0	0.49841	0.867031
GSM786501	17.2848	2.3031	4.28207	0	0	0.399105	0.669107	0.0662832	2.02858	2.15937	0.189303	0.452079	0	0	0	0	2.14812	0	5.62989	0	0	1.63688	0	0.350456	0.941574
GSM786517	21.1305	2.1477	4.66705	0	0	0.0829666	0.619023	0.329686	1.91404	2.6365	0	0.732245	0	0.962489	0	0	1.71505	0	2.37612	0	0	2.39757	0	0.419858	0.909412
GSM786534	18.2309	4.39739	2.58561	0	2.04035	1.6507	1.984	0	0.110546	1.75625	0.948241	0	0.936831	0.818559	1.13805	0	0.476437	0	4.26441	0	1.84909	1.90019	0	0.46195	0.887104
GSM786555	24.4601	2.12611	1.91992	0	0.579107	0	1.3193	0	0.763894	0.948646	0.315466	0	0.711149	0.255682	1.08834	0	0.572713	0	3.50528	0	1.28542	1.0769	0	0.485837	0.875311
GSM786558	17.0981	3.69516	4.65281	0.154382	0	0.378579	2.08296	0.386248	0	1.81755	1.37495	0	0.382559	0	2.28272	0	0.0524083	0	6.29656	0	0.315534	2.38169	0	0.414462	0.910295
GSM786559	22.0261	2.82616	2.02155	0	1.19369	0.553054	1.74786	0.340073	1.73872	1.64056	0.32089	0.0374236	0.330546	0.860641	0	0	1.65995	0	3.60672	0	2.06111	1.04955	0	0.525019	0.852913
GSM786565	21.6728	1.46052	2.16251	0	0	0	0.786795	0.775547	0	3.35085	0.0255054	0.446783	1.65649	0	0	0	0.393969	0	6.87204	0	0	2.63464	0	0.413134	0.913483
GSM786572	14.8004	3.65013	4.49965	0	0.00259228	0.347686	1.17087	0.188705	0	3.7482	0.240807	0.250416	0	2.81502	0.455028	0	1.95791	0	6.13386	0	0	2.20527	0	0.364779	0.932486
GSM786579	16.0627	3.59838	4.40996	0.242116	0	1.49586	1.31884	0.68255	0	2.09372	0.702094	0	0.0849546	1.3202	0.823036	0	0.663607	0	6.38653	0	0	2.33766	0	0.483316	0.87749
GSM786491	7.32076	3.0394	5.4204	1.29626	1.82601	1.72912	2.56401	0	3.5526	3.57868	0	0.590241	0.442981	1.18622	0	0	4.79251	0.0883369	2.10837	0.126589	0	1.21575	0	0.290962	0.962316
GSM786492	2.4586	1.7736	4.01654	0	11.5449	0.184263	5.6594	0	0	0.657936	0.46714	0	1.12819	0	1.89786	0	5.0456	0	3.05038	6.20827	0	1.12276	0	0.372786	0.936127
GSM786493	16.2814	3.53904	3.89856	0	0.454198	0.841492	1.45219	0	1.92774	2.11389	0.125344	0.16875	0.437802	0.226461	0.537175	0	2.9382	0	3.50663	0	0	1.71602	0	0.421162	0.907111
GSM786499	19.6148	2.00637	2.94754	0	0.14972	0.425411	0.869476	0	2.65144	2.5973	0.188069	0.104326	0.441631	0.638291	0	0	1.90418	0	2.88172	0	0	1.91294	0	0.487733	0.8739
GSM786502	16.855	2.59118	4.0834	0	3.34921	0	0.840066	0.879833	0.881181	0.293695	0	0.732351	0	1.64962	0	0	1.95054	0	5.28121	0.0415482	0	1.59392	0	0.368079	0.932524
GSM786509	4.94208	3.87366	4.87935	0	6.13053	2.59477	4.0867	0	0	3.06831	1.43629	0.0626074	0	3.38251	1.32043	0	4.90926	0	2.28173	1.3659	0	2.48379	0	0.407801	0.913832
GSM786537	1.94837	2.62235	2.40889	0	9.61868	1.67521	3.57885	1.45053	2.11641	0.585525	0.723962	0.0359204	2.32516	0	0.325812	0	4.79409	1.21543	1.39127	5.38999	0	0.161953	0	0.438388	0.900052
GSM786538	9.10654	3.76887	4.04806	1.39897	0.354777	3.84644	3.41381	0.114081	3.19011	1.95426	0	0.811265	0.333028	2.54837	0	0	3.74558	0	2.88373	0.139524	0	0.790047	0	0.358312	0.935544
GSM786548	18.6762	2.08738	2.95932	0	0.697283	1.44686	1.74545	0.437533	0.900955	1.85435	0.661412	0.0851585	0.852476	0.962253	0.285358	0	1.06138	0	3.55877	0	0	1.83918	0	0.393523	0.92136
GSM786562	12.7128	2.38181	6.38606	0	1.76926	0.617886	1.80991	0.839269	1.68384	2.62194	0	0.913099	0	3.0478	0	0	1.32246	0	4.88963	0	0.294303	2.8326	0	0.361699	0.933083
GSM786566	13.8837	2.45173	5.54429	0	3.53135	0.466682	2.18319	0	1.36104	1.54778	0	1.48681	0	2.93801	0	0	2.36051	0	2.97622	0	0.391482	1.47666	0	0.401129	0.91603
GSM786567	17.5483	2.55442	3.65513	0	0	0.176864	1.29586	0.903626	1.5633	1.68861	0.596017	0	0	1.18575	0	0	1.32338	0	4.84559	0	1.26064	2.01597	0	0.410389	0.912867
GSM786573	9.66491	3.35504	5.50111	0	4.92357	1.39298	2.03879	0.79512	0	1.54478	1.68021	0	0.416432	0.170883	0.452721	0	3.62374	0	3.09917	0.926199	0	2.97362	0	0.408867	0.912535
GSM786574	16.9515	2.48892	4.73689	1.38745	0	0.405636	0.831239	0.776321	1.35707	1.39952	0	0.568561	0	1.88012	0	0	1.29566	0	5.41629	0	0.501627	1.70253	0	0.359223	0.936514
GSM786580	9.38234	2.06033	5.17028	0	0	0.999978	0.861347	0.810268	3.0964	2.85282	0	0.556992	0.56801	0	0	0	4.21135	1.32338	1.76152	0.992911	0	0	0	0.258755	0.974572
GSM786581	13.3746	3.061	4.46123	0	0.691466	1.33371	1.98088	0.213484	2.90241	1.61942	0.591772	0	0	2.48656	0.999348	0	3.02592	0	3.48176	0	0	2.34924	0	0.348071	0.939097
GSM786583	4.89982	3.34744	3.13392	0	3.05268	4.13732	6.89569	0.990483	0.0973276	3.65065	0	0.617802	1.70816	1.6017	0	0	4.10057	0.712023	5.55394	0	0	0.96195	0	0.439298	0.899331
GSM786496	25.6758	1.94294	2.15577	0	0.604257	0.11932	1.02648	0.0915812	0	1.28008	0.328607	0.0251279	0.194141	0.67364	0.778716	0	0.982568	0	3.11956	0	0.346826	1.34838	0	0.521649	0.853997
GSM786498	11.4648	2.28337	4.69026	0	5.31671	0.134253	0.875418	0.891681	1.28664	0	0	0.773855	0	2.43857	0.14901	0	5.26629	0	3.99849	0.573845	0	0	0	0.36778	0.931425
GSM786500	4.40774	2.10181	4.69029	0	6.89934	0.351296	2.13266	0	3.32122	0	0	0.26931	0.468137	2.83938	0	0	7.24054	0	2.24271	2.79633	0	0	0	0.33781	0.946347
GSM786503	15.4955	2.95511	3.22238	0	2.84221	2.146	3.17877	0.6754	0.750756	2.08402	0.275313	0.555798	0.511168	1.39901	1.00134	0	1.89078	0	3.11949	0	0	2.18241	0	0.427928	0.903718
GSM786506	14.0549	2.98108	5.07751	0.392049	0	0.349742	1.84577	0.614664	1.64548	2.25327	0	0.948866	0	3.91513	0	0	4.07452	0	1.88856	0	0	1.79232	0	0.369557	0.930039
GSM786507	16.3673	2.29654	4.38782	0	0.202753	0.246346	0.845999	0.205276	1.4375	0.252334	0	1.07026	0	2.95836	0	0	3.06189	0	4.68186	0	0.062903	2.08771	0	0.384206	0.924897
GSM786508	20.3995	2.95602	1.38981	0	2.16469	2.90799	3.24827	0.0588327	0.555958	2.02349	0	0.274884	0.959801	0.183352	1.01731	0	2.27739	0	2.24897	0	0.750192	1.36022	0	0.508918	0.861612
GSM786512	16.3989	3.12418	4.1782	0.431348	0.464172	3.07222	2.94557	0	1.3367	2.66735	0.0981164	0.188734	0.278025	0	0.435245	0	2.01097	0	3.34134	0	0	1.19498	0	0.427229	0.904154
GSM786515	17.9993	4.36519	2.09308	0	1.23121	2.83832	1.98091	0	0.189786	2.84547	0.63852	0.217741	0.881362	0.92298	0.741518	0	1.0756	0	2.51703	0	0.238063	1.6619	0	0.489162	0.872816
GSM786518	3.06791	3.00584	3.46545	0.949899	13.0585	2.5152	6.39959	0	2.72157	0.366809	0	0.333825	1.56633	0.50503	0.182946	0	4.02056	0	0.924339	3.35491	0	1.41196	0	0.483974	0.878485
GSM786519	11.7719	2.76817	4.06784	0.836727	2.17635	2.2814	5.8241	0.842444	1.05035	1.30867	0	0.859166	0.90059	1.06876	0.429003	0	3.71192	0	2.26341	0.311604	0	0.104512	0	0.519075	0.859247
GSM786522	4.44871	4.12308	6.32103	2.23336	0.261205	2.85438	4.09547	0	2.20293	1.96749	0	0.616765	0	5.1728	0	0	5.57058	0	4.14021	0	0	1.56007	0	0.390485	0.920844
GSM786524	4.26849	2.62004	4.28738	0	8.14624	1.46631	5.1044	1.2984	0	0.182526	0	1.03961	0.351158	4.81851	1.4735	0	4.41681	0	5.0813	0.265684	0	1.99688	0	0.486702	0.874599
GSM786526	10.2585	4.24544	4.64135	1.07218	0.282152	3.25921	3.33375	0	3.83538	1.53637	0	1.13313	0	1.44547	0.0313908	0	4.17676	0	3.89177	0	0	0.238647	0	0.384733	0.923305
GSM786528	10.9569	3.56337	4.42202	0.980016	0.310569	4.62414	2.40528	1.2847	0.562362	3.18965	0.754358	0	0.607934	0.697047	0.00876283	0	1.70071	0	5.50541	0	0	1.37711	0	0.336383	0.94522
GSM786529	12.5396	2.90461	4.08943	0	1.93171	3.02575	3.04161	0.286114	0	4.41491	0.468131	0	1.72622	0	0.865491	0	0	0	4.89121	0	0	2.1132	0	0.390786	0.920799
GSM786530	10.935	2.16493	3.25054	0	8.61118	0	4.68569	0.270888	0	0	0	0.177217	0.936695	0	1.47186	0	4.30407	0	3.64164	3.70641	0	0.625533	0	0.469934	0.883237
GSM786531	9.82176	2.99691	3.2051	0	1.96412	5.60234	7.08736	0.67348	0.395767	2.20435	0.458704	0.20295	1.41274	0.679119	0.585366	0	2.00395	0	4.39583	0	0	1.67477	0	0.479994	0.878177
GSM786532	8.91326	3.71976	4.32163	0	2.87484	2.44497	2.80992	0.0965959	1.96301	2.84684	0	0.44425	0.596064	2.68443	0	0	4.28529	0	4.08701	0.226575	0	0.281902	0	0.375789	0.92716
GSM786533	18.2044	2.44282	2.10695	0.204534	2.78709	2.44623	2.47604	0	1.51852	1.92434	0.396367	0.337384	0.982951	0.552475	0.686735	0	3.51844	0	0.397172	0.0202308	0	2.1669	0	0.479877	0.877876
GSM786535	12.9547	3.34101	3.05292	0.461493	0	3.23524	3.41338	3.15207	0	1.98593	0.796	0	0.916722	0.0280669	1.57508	0	2.01024	0	3.49912	0	0.556662	3.06492	0	0.354065	0.937209
GSM786543	7.23415	2.86536	5.81392	0	5.10776	2.9194	4.70869	0.34027	0.902359	0.961215	0	1.78867	0	4.10916	1.03307	0	5.21462	0	3.06906	0.505779	0	0.408013	0	0.421122	0.907241
GSM786544	8.47288	5.55436	2.46544	1.11373	1.56043	7.37905	7.03655	0	1.50881	2.51827	0.728385	0.0771369	1.90604	0	0.982651	0	0.945789	0	4.91398	0	0.146267	1.0022	0	0.497564	0.869298
GSM786545	7.35048	2.9228	2.79665	1.29038	7.17418	2.25022	5.57071	0.00879055	1.85644	1.75153	0.00730261	0.490108	1.46129	0.966992	0	0	2.92683	0	4.04362	1.18476	0	0.934203	0	0.418702	0.909725
GSM786547	12.6453	2.63438	2.97977	0	1.47743	2.91585	5.53039	0	1.75	1.37925	0.411543	0.110808	1.70338	1.62322	0.548979	0	1.92905	0	3.09921	0	0	1.5711	0	0.431205	0.902364
GSM786549	6.51712	4.10445	2.41502	0	3.12265	6.36292	6.96102	0.337255	2.82049	2.81528	0.111394	0.321615	1.39517	0.834514	0.540122	0	1.79899	0	4.41441	0	0	1.67883	0	0.491325	0.872738
GSM786550	8.39569	4.18397	3.87958	0.169792	0	3.82119	2.12885	0	0	3.95829	0.340493	0.121912	0.930016	0	1.05586	0	3.25188	0	1.00769	0.914158	0	1.26011	0	0.332058	0.947138
GSM786551	6.43966	2.23531	7.36024	0	5.6523	0.996183	2.34082	0.780641	1.77982	1.56083	0	0.0310473	0	0	0	0	5.27891	0.327557	4.78624	0.878011	0	0	0	0.338887	0.943394
GSM786552	15.1878	3.31123	2.73207	0.0697975	0.621293	2.35772	5.08996	0.419275	0	2.85092	1.36219	0	1.09842	1.08421	2.03482	0	0.655323	0	5.52644	0	0	1.67421	0	0.442931	0.896552
GSM786554	18.5541	2.55879	4.56339	0.597545	0.106088	0.39665	1.05431	0.553615	1.82565	1.53402	1.16367	0	0	0	0	0	0	0	5.13763	0	1.17353	2.00682	0	0.411326	0.912714
GSM786557	6.26499	3.43208	6.1264	2.18833	2.35632	1.70901	2.86635	0	4.9439	0.0341876	0	0.464527	0	5.34032	0	0	2.64377	0	3.34572	1.06827	0	2.63333	0	0.340473	0.942709
GSM786560	5.8741	4.09807	4.23451	0	7.892	3.90453	6.72244	0.0563096	0	0.427613	0	0.984984	0	2.25709	1.97981	0	1.84717	0.100306	5.80855	0	0	2.46064	0	0.432582	0.903904
GSM786563	14.6015	3.34532	3.78099	1.69404	0	2.50654	0.966622	1.86636	0	1.44394	0.391866	0.17731	0.920696	2.73018	0	0	0.476004	0	5.55109	0	0	2.89105	0	0.339373	0.943722
GSM786564	16.9932	1.70768	4.22139	0	0	0	0.643573	0.308738	2.48725	1.58955	0	0.864443	0.757213	1.8683	0	0	0.877903	0	4.47815	0	0	2.52715	0	0.351584	0.940706
GSM786568	13.9412	3.53767	3.42015	0	1.33202	1.85195	4.42475	0.91103	0.329744	0	0.0618824	0.0671583	1.06877	0.661655	0.846503	0	3.21698	0	5.07142	0	0	1.90853	0	0.463495	0.88692
GSM786569	6.87479	3.75121	3.75443	0	1.89075	2.19662	6.12574	0.447959	2.92083	4.62604	0.380779	0	1.20631	0.670679	0.190163	0	4.05302	0	3.00428	0.811847	0	1.46063	0	0.37848	0.926823
GSM786570	23.1758	1.345	1.5006	0	0	0.252005	0.597329	0.67165	1.36669	2.20253	0.471346	0	1.74535	0	0	0	2.07328	0	5.32184	0	0	1.6238	0	0.405372	0.918875
GSM786571	8.95038	4.52493	4.02324	3.54348	1.33138	2.81959	4.86964	0.744336	1.32234	0.695349	0.778733	0	0.588053	0.0591928	1.46693	0	2.8301	0	4.08616	0	0	1.59516	0	0.38804	0.922521
GSM786576	17.7715	2.72692	5.27741	0	0.130711	0.294242	0.451822	0.391989	0	0	0.181033	0.470808	0	3.34838	0	0	0	0	4.0599	0	1.50426	3.34224	0	0.431003	0.903191
GSM786577	0.4784	2.87425	1.89078	0	11.655	4.6453	7.76979	0.92004	1.33412	0.322572	0.172869	0.295513	1.62284	2.00108	0.46697	0	2.34704	1.06331	3.28882	5.6874	0	1.72998	0	0.500817	0.868546
GSM786578	13.4997	2.77971	4.86514	0.221703	0	0.828348	0.734434	1.36732	2.10533	3.42194	1.12277	0	0	0.0987091	0	0	1.86434	0	4.30962	0	1.5672	1.62002	0	0.313394	0.954433
GSM786582	1.65489	2.83467	7.82521	5.5543	3.29264	1.83426	1.66971	2.59717	0	0.672817	0	1.02844	0	4.72113	0.638584	0	5.72702	1.18381	4.07291	2.60116	0	0.278243	0	0.317577	0.955817
GSM786494	5.37612	4.08413	4.5986	2.37109	4.50369	3.44389	3.46235	1.27353	3.70915	0.797771	0	0.263844	0.17261	0	1.56025	0	5.17208	0.579426	1.28597	1.37099	0	0.336782	0	0.380396	0.926706
GSM786495	25.9156	1.57102	1.68929	0	0.339558	0.0548398	0.921872	0	1.56983	1.4291	0.146386	0.077628	0.185986	0.786577	0.373095	0	1.1886	0	2.88757	0	0.916902	1.07124	0	0.524096	0.852651
GSM786504	5.174	3.11416	5.56659	6.10062	1.41942	3.95895	4.28058	0.318665	0	1.81714	0	0.942568	0.37762	1.06124	1.65865	0	2.81652	0	4.83624	0	0	1.10003	0	0.384417	0.924983
GSM786505	7.19801	2.90869	6.85961	0.687584	3.44765	2.33286	1.90872	0	1.64193	0	0	0.917491	0	4.95291	0	0	4.40701	0	3.91565	0.478194	0	0	0	0.337438	0.943697
GSM786510	23.753	2.62143	3.28894	0	1.01541	0.554644	1.7792	0	1.74564	1.54588	0.380912	0.00897468	0	0	0.579215	0	0.829183	0	2.59036	0	0	1.39431	0	0.473689	0.88131
GSM786511	2.65806	2.73985	3.56059	1.01503	10.5186	1.59704	3.53739	0.0149663	2.25696	1.08717	0.257764	0.434009	1.93992	0.472626	0.466216	0	4.49915	1.08348	1.55855	4.9862	0	0.353563	0	0.501645	0.865706
GSM786513	7.87024	3.64063	4.40278	2.86522	1.95241	3.45279	4.35903	0.194429	1.88595	1.21503	0	0.289513	0.142669	0	1.27024	0	4.07141	0	3.84707	0	0	0.948236	0	0.413524	0.91082
GSM786514	9.85382	4.15994	4.05601	1.0676	3.34121	2.97804	5.40383	0.23551	2.11274	1.61315	0	1.08414	0.942639	0.79558	0.947243	0	2.41869	0.126081	3.64029	0	0	1.45031	0	0.385428	0.924108
GSM786516	7.0301	5.22775	2.41012	1.25642	1.69708	6.12484	9.40753	0.576588	1.75722	1.46941	0	0.645371	1.53094	2.80001	0.822471	0	2.45938	0	3.72424	0	0	0.868235	0	0.505066	0.865439
GSM786520	6.45896	2.79582	5.72614	0.110582	4.25228	3.69198	4.84827	0.13359	0	1.92038	0	1.38311	0	4.33998	0.477523	0	2.27328	0.938378	3.15285	0	0	1.78478	0	0.41661	0.909779
GSM786521	9.0715	1.72542	4.41465	0	0.743815	1.81002	0.853223	0.24683	2.85809	2.87358	0	0.524469	0.372919	0	0	0	4.73359	2.27083	1.29957	0.814668	0	0.238575	0	0.259154	0.974588
GSM786525	16.0243	2.85386	5.53879	0	0.0971537	0.841559	0.869231	0.272019	0.864335	1.44097	0	0.877755	0	2.54582	0	0	4.11532	0	3.65937	0	0	0.882524	0	0.339823	0.94437
GSM786536	12.0065	3.76504	6.39425	0.687766	1.84874	2.18197	4.51705	0.739493	0	0.239093	0	0.708947	0	2.48783	0.243356	0	1.70277	0.242571	3.937	0	0	1.40328	0	0.460301	0.888709
GSM786540	19.014	2.48084	2.51439	0.433265	0	0.861529	2.20132	0	2.40288	1.73872	0.331776	0.233079	0.118914	1.99102	0	0	1.35997	0	4.41252	0	1.67054	1.37651	0	0.482031	0.87691
GSM786542	13.5998	2.90077	4.08779	0.415151	1.33263	0.7465	3.11914	1.15907	1.73023	1.4279	0.637426	0.00100311	0.624155	0.398702	0.661098	0	0	0	4.82702	0	0	2.24966	0	0.389571	0.921228
GSM786546	10.8957	4.2292	2.73314	1.63946	0	2.21639	2.67283	0.354089	2.50982	3.56367	0.26956	0.0243943	1.35037	0	1.96559	0	2.42917	0	4.98294	0	0	2.16492	0	0.367176	0.930629
GSM786553	13.8346	4.22271	4.15597	0	1.08902	1.33145	2.73403	0.34486	2.67975	2.48828	0	0.855897	0.497091	2.39913	0	0	2.0793	0	2.76336	0.214641	0	1.75425	0	0.386024	0.922678
GSM786561	5.11233	2.88249	3.99385	0	9.74914	3.66311	6.4009	0	0	0.399011	0	0.629268	1.10928	2.04445	1.4486	0	1.61164	0	4.15756	2.04252	0	2.39249	0	0.445469	0.897597
GSM786575	5.9078	3.02346	2.90053	2.6464	0.649413	5.69484	3.33083	1.00428	2.51146	3.15415	0	0.603869	0.722687	0	0.370092	0	6.10112	0.543878	2.42406	0.840515	0	0.182498	0	0.306848	0.960244
GSM786523	5.25809	4.64895	4.90434	1.64856	1.2836	3.23806	5.6533	0.679633	0	3.20769	0	0.732859	0.541623	0	1.98955	0	1.5222	0.712078	4.77408	0	0	1.92068	0	0.435663	0.90082
GSM786527	16.2754	3.9966	3.82784	0.427577	0	0.548886	1.22725	0.305289	1.33367	0.793801	0	0.543329	0.495378	1.61027	0	0	1.7439	0	6.3784	0	0	1.77816	0	0.431628	0.902238
GSM786539	20.4246	3.80284	2.95648	0	0.562263	0.719441	1.51877	0	0.910959	1.38989	0	0.354587	0.0519036	2.85922	0.918852	0	2.36431	0	2.13641	0	0.0826507	1.60682	0	0.445992	0.895238
GSM786541	23.2546	2.49737	2.18691	0	1.2268	0	1.39845	0.385516	0.0488537	0.986685	0.207641	0.116763	0.722651	0.146436	1.17511	0	0	0	2.93771	0	2.32609	1.4567	0	0.564374	0.828308
GSM786556	18.0522	1.89355	2.80498	1.95779	0.234505	0.646652	1.44929	0	0.796123	0.645022	0.512639	0.0627407	0.734941	2.13268	1.03184	0	0.491613	0	4.0263	0	2.50309	1.69931	0	0.420246	0.908153

## Sheet: IMvigor210
Mixture	Epithelial	Endothelial	B_memory	M1_macrophage	M2_macrophage	myCAF	iCAF	pDC	cDC1	cDC2	Natural_killer_CD56bright_cell	Natural_killer_CD56dim_cell	B_naive	Mon_Classical	Mon_NonClassical	Plasma_cell	CD4T_memory	CD4T_naive	CD8T_cm	CD8T_exm	CD8T_naive	Tregs	P-value	Correlation	RMSE
SAMf2ce197162ce	0.699179	0.895199	0	0.119356	0.00863323	2.49539	0.659101	1.47093	0.148816	1.31034	0	0.56927	1.01436	0.175404	0.579979	1.21745	0.444958	0.0439021	0.64706	0.233736	0.380909	0.867733	0	0.856999	0.605047
SAM698d8d76b934	0.0142521	0.822702	0.303434	0.076587	0.383161	1.47812	0.128972	1.04679	0.441803	1.1372	0.0205221	0.613931	0.730566	0.0414774	0.231108	1.80014	0.58357	0.197298	0.169727	0.045046	0	0.450924	0	0.770864	0.725933
SAMc1b27bc16435	1.30543	0.729478	0.295694	0	0.0242148	0.666264	0.0642865	1.16683	0	1.0039	0.0910226	0.310668	0.508042	0.208806	0.250389	1.10095	0.167955	0.227423	0.825083	0	0.231771	0.690161	0	0.629288	0.820554
SAM85e41e7f33f9	0.408935	1.2598	0.764287	0.185315	0.782095	2.09747	0.895328	1.51509	0.588154	1.7211	0.500544	0.610048	0.437967	0.0160109	1.31786	1.14515	0.365309	0.0774728	0.186164	0.321252	0.639942	0.585449	0	0.748099	0.720999
SAMf275eb859a39	1.52307	1.1383	0.274195	0	0.147753	0.141599	0.422964	1.07734	0.126054	1.35619	0.133833	0.33519	0.745979	0.255424	0.743264	1.00904	0	0.160696	1.38412	0	0.644927	0.783407	0	0.687063	0.801365
SAM7f0d9cc7f001	0.283415	1.35649	0.522192	0	0.11473	1.69769	0.861271	1.44207	0.831378	1.1645	0.234224	0.34654	0.927531	0.170715	0.459168	0	0.159732	0.618855	1.11734	0.457124	0.109216	0.397418	0	0.800313	0.68625
SAM4305ab968b90	1.75958	0.52865	0	0	0	0.0602329	0.00934107	1.57541	0	0.587846	0	0.383542	0.460067	0	0.607358	2.25094	0	0.125797	0.794664	0	1.08198	0.837148	0	0.630033	0.820032
SAMcf018fee2acd	0.666039	1.26546	0.608723	0	0.485358	0.287675	0.649345	0.836115	0.567745	1.39513	0.164331	0.422316	0.512493	0.163697	0.574344	0.954456	0.21032	0.600267	0.846605	0	0.364541	0.438036	0	0.676076	0.816679
SAMb2f1d0e54ece	0.177711	1.07087	0.275984	0.257195	0.583775	3.79264	1.12758	1.09876	0.721062	1.95857	0.415432	0.427141	0.324673	0.180271	1.38081	0.188889	0.251515	0.232844	0	0.517819	0.433324	0.274632	0	0.837114	0.562551
SAMcc4675f394a1	0.979245	0.730485	0.0573895	0	0.537531	1.25286	0.59643	0.774995	0	0.96599	0.01243	0.460685	0.820649	0.0705492	1.45211	0.974767	0	0	0.877776	0	0.305121	0.572746	0	0.44261	0.89694
SAM49f9b2e57aa5	0.932181	1.03786	0.20708	0.0145693	0	0.459935	0.260869	0.743084	0.568119	1.18808	0	0.433663	0.778847	0.0197868	0.697289	1.7214	0.107993	0.254632	0.663858	0	0.728088	0.82455	0	0.626268	0.840981
SAM2e7aa8fa0ab3	0.911977	0.595427	0	0	0.258011	1.16954	0.266937	1.31201	0.373575	0.816424	0.17839	0.387588	0.56346	0.0561781	0.716148	1.65791	0.405026	0.235082	0	0	0.89705	0.824345	0	0.642735	0.808431
SAMd0e47be700b0	0.969557	0.720869	0.0261855	0	0	0.228518	0.280538	1.78243	0.569213	1.03556	0.21279	0.287727	0.837035	0.0283576	0.451082	1.48586	0	0.77494	0.855047	0	0.580948	0.279682	0	0.563659	0.870035
SAMdf3e42c8672a	0.12267	0.50856	0	0	0.238473	0.662385	0.526021	1.41536	0.0470337	0.626704	0.170205	0.544353	0.778432	0.821565	1.08118	1.89066	0.209337	0.30832	0.227531	0.0495765	0.39586	0.571003	0	0.423412	0.910266
SAMd027124354ce	0.106895	0.703885	0	0.0184991	0.0481185	2.72461	0.96903	1.03451	0.58875	1.7312	0	1.02713	1.13299	0	0.0203829	1.93173	0.763768	0	0.354843	0.295173	0	0.290876	0	0.78036	0.650355
SAM36d87392593b	0.371429	0.859928	0.515919	0.0551731	0.0326265	0.616779	0.824017	1.34665	0.787281	1.23231	0.329264	0.414294	0.236825	0.412791	0.136584	3.37996	0.314336	0.0930245	0.15679	0	0.574047	0.473786	0	0.63508	0.830376
SAM4edbe45817b3	0.419263	1.07971	0.216849	0	0.306004	0.959785	1.05205	1.14782	0.234886	1.58549	0.485422	0.333081	0.443204	0.511659	2.01448	1.30246	0.297221	0	0.111148	0.111464	1.02675	0.656293	0	0.741505	0.753057
SAM36a9225b0222	0.0277431	0.783973	0.773299	0	1.24335	3.88644	0.696762	0.896127	1.64613	1.32216	0.614685	0.523331	0.738347	0.100017	0.477947	0	1.03905	0.0958034	0.251743	0.641022	0	0.508463	0	0.774202	0.643933
SAMe7bf6c015192	1.1767	0.727218	0.297582	0	0.386832	0.940982	0.42334	0.76811	0.834009	1.21603	0.45545	0.496494	0.774917	0.209749	0.375271	0.440123	0.451229	0.00701582	0.483493	0.296368	0	0.630332	0	0.814633	0.719633
SAM6dd7ad1d797d	0.125051	1.27392	0.728743	0.755404	0.663293	3.56653	0.168769	1.21741	0.378426	2.93296	1.08957	0.394998	0.650016	0.0219744	0.838695	1.11689	0.468701	0	0	0.853506	0.549412	0.405747	0	0.742808	0.69913
SAMc0d625a50eb8	0.472701	1.17914	0.202533	0.183967	0.223144	5.03368	1.95774	1.24815	0.756279	1.38515	0.104578	0.511385	1.14247	0.105017	0.502026	0	0.175075	0	1.48488	0.27457	0.0226242	0.28608	0	0.8732	0.492461
SAM18039827e1b9	1.27785	1.37016	0	0.160395	0	0.293006	0.167376	1.27214	0.161406	1.07703	0	0.360099	0.729175	0.104856	0.822653	1.65689	0.0953969	0.214567	0.797268	0	1.025	0.91053	0	0.605579	0.843208
SAM681e4bf7cf85	1.42857	0.889703	0.0532922	0	0.204346	1.61087	0.074108	1.09746	0.355282	1.4295	0	0.401326	0.718484	0.0586408	0.0190184	2.06897	0	0	1.30942	0	0.524597	0.658232	0	0.729986	0.745887
SAMc692536a795a	0.438385	1.12276	0.384065	0	0.278266	2.68348	1.0376	0.915285	0.205061	1.98881	0.122051	0.463231	0.674389	0.0744211	0.600927	0.54061	0.885055	0	0.726693	0	0.677778	1.11512	0	0.855701	0.589378
SAM9a2cf3c06fb3	0.170132	3.63793	0.0441039	0	0.603977	2.03606	0.348345	2.11475	0.498708	1.59214	0.498993	0.405106	0.962898	0.199673	0.567527	0.606558	0.359957	0.520672	0.624216	0.519158	0.0413134	0.35123	0	0.771187	0.709521
SAM557dde1b9f3e	1.03593	1.07206	0.122829	0	0.118023	1.77528	0.766601	1.45165	0.343912	0.9348	0.155728	0.0569488	0.703003	0.133166	0.597105	0.473028	0.170304	0	0.874545	0.163261	0.29275	0.832213	0	0.79269	0.666584
SAMb8f13a0525a6	0.0831806	0.68696	0.171633	0.00778337	0.365181	2.58385	0.0786024	2.33227	0.377927	1.45298	0.112602	0.762837	0.983227	0	0.0534803	1.44426	0.258818	0.589581	0.538785	0.461273	0.0110644	0.2432	0	0.722448	0.725183
SAM23aa15d4a0b0	0.883541	0.874696	0.192734	0	0.06284	1.30076	0.325048	1.15679	0.238988	1.42278	0	0.334457	0.748817	0.170498	0.458928	1.60266	0	0.148284	1.00618	0	1.24038	0.54015	0	0.728027	0.762894
SAM468a9e1dc821	1.09874	0.592187	0.347044	0.191508	0.0556398	0.846303	0.564193	1.46866	0.177902	1.54814	0.103535	0.238674	0.350952	0	0.242513	1.92058	0.145594	0.12046	0	0.253893	0.398732	0.3546	0	0.569549	0.83999
SAM81b71522417a	1.21106	0.883305	0.192198	0	0	0.225846	0.243617	1.75708	0.199538	0.972842	0	0.830542	0.997459	0	0.382098	2.99171	0	0.585684	0.521022	0	0.22814	0.44737	0	0.590698	0.862746
SAM6cb230f208a8	1.47716	1.09112	0.36214	0	0	1.04344	0.418489	0.891468	0.261581	1.36083	0.0493769	0.448288	0.485599	0.135435	0.359712	1.78782	0	0.0703503	1.28984	0	0.424804	0.520732	0	0.675506	0.784632
SAM0684af734db1	0.94725	0.860063	0	0.291794	0	0.540257	0.068834	1.27421	0	0.625464	0	0.166217	0.481491	0	0.603417	1.95609	0	0.151943	1.05169	0	0.749012	0.845197	0	0.596542	0.847256
SAMb963dda93cfd	0.102782	0.977565	0	0	0.266736	2.18252	0.494862	1.57635	0.436332	1.7505	0.161548	0.713909	1.16698	0.825102	0.398578	1.79732	0.323588	0.801297	0	0.063303	0.236145	0.356453	0	0.696056	0.753041
SAMa9ca8536d2b1	0.188772	0.955584	1.03134	0.427805	0.0584408	3.56128	1.20874	2.00549	1.38901	1.22157	0.223083	0.504002	0.699565	0.266073	0.54048	0.0979024	0.201366	0.826986	0.351846	1.29384	0	0.305207	0	0.8197	0.608829
SAM9fb814c22bdb	0.0263078	0.721208	0.13973	0	0.704815	2.71824	1.18934	1.62562	0.817926	1.72555	0.479867	0.369263	0.740075	0.42728	1.19981	0.268032	0.440383	0.657613	0.58507	0.959918	0	0.18578	0	0.84637	0.604147
SAMbcbc7957c264	1.34133	0.911105	0.366611	0	0	0.328195	0.384421	1.61779	0.264196	1.16451	0.0709416	0.55027	0.85625	0.0616755	0.891272	1.64325	0.227834	0.222129	0.441677	0	0.904424	0.836889	0	0.67487	0.820345
SAM7fb6987514a4	0.0806031	0.644404	0.592132	0	0.507254	1.41683	1.26465	1.8734	0.799249	1.14739	0.71538	0.222151	0.622273	0.501917	0.939144	0.166789	0.624537	0.00961092	0.152653	2.12335	0	0.544834	0	0.841935	0.680682
SAM63405b04ab2d	0.374724	0.972754	0.586916	0	0.214605	3.71348	0.92928	1.27656	0.791844	2.04308	0.473725	0.835129	0.919854	0.185675	0.393069	0.92776	0.432967	0.271139	0	0.169661	0.312402	0.93414	0	0.803129	0.620274
SAM18bc1078bc15	0.690979	0.39139	0.0655739	0	0.211747	0.928931	0.184948	0.640456	0.128968	1.80707	0.147667	0.430405	0.55481	0.267978	0.196443	2.94983	0	0.352581	0.957028	0	1.18657	0.666208	0	0.688208	0.811612
SAM7d2dfba6cd84	0.017461	0.784788	0.789138	0.418905	0.0822342	1.93647	0.850153	0.736877	0.278084	0.95534	0.481455	0.320218	0.550141	0.194027	1.13901	0	0.368996	0.271908	0.208035	0.709336	0	0.406482	0	0.858612	0.595968
SAMd1bd63734394	1.24482	0.732016	0.358602	0.0145241	0	0	0.312554	1.2916	1.0079	1.34096	0.313657	0.407757	0.195161	0	0.703182	1.60921	0.0984121	0.00829825	0.203649	0.0164997	0.509894	0.527777	0	0.52579	0.8743
SAMe9ae8beb82fa	0.442548	1.31961	0.770191	0	0.346534	2.96704	1.23654	1.06784	0.400435	2.43531	0.0765827	0.550681	0.783656	0.446946	0.373753	0.770768	0	0.203989	0.921727	0	1.19594	0.857162	0	0.812694	0.632296
SAMb0a83e5fbde9	1.82746	0.672558	0.369316	0	0.00301959	0.628138	0.326169	1.14796	0.0241268	1.23575	0.0985436	0.426138	0.845156	0.0115232	0.790338	0.655674	0	0	0.723738	0	1.41199	0.71009	0	0.812776	0.711546
SAMba7176afe070	1.44401	0.72151	0.277211	0	0.0324234	0.0847485	0.0075913	1.29538	0	0.751455	0.0581729	0.422839	0.924816	0	0.416989	1.32971	0	0.424333	1.50002	0	0.133234	0.383842	0	0.740782	0.785929
SAMae1690469964	1.60014	0.762252	0	0	0.00297701	0.0772413	0.113075	1.13387	0.281542	1.18915	0.0560625	0.505909	0.932587	0.119516	0.650052	1.61087	0	0.582306	1.12847	0	0.355936	0.600343	0	0.74234	0.786035
SAMbe83eae4026e	0.624238	0.698235	0.286918	0.267864	0	1.31708	0.174857	2.03452	0.369651	0.657747	0.0332133	0.242171	0.724996	0.431936	0.0716684	1.5376	0	1.10732	1.2383	0	0.544454	0.373223	0	0.680004	0.800342
SAMe5bc41772bc9	1.48978	1.33171	0.33586	0.0183036	0.593265	1.69329	0.522229	0.943764	1.24638	1.08912	0.236031	0.461764	0.375392	0.207941	0.74065	0.783429	0.229194	0	0.0884337	0.102871	0.784085	0.603397	0	0.649534	0.780557
SAM23095936e611	1.70113	0.968497	0.0382159	0	0	0.839441	0.176798	1.24564	0.31453	1.15718	0.0584259	0.41508	0.845995	0	0.316676	1.69501	0	0	1.42453	0	0.879341	0.575662	0	0.626976	0.815748
SAM7114d99032ec	1.53315	0.77925	0	0	0	1.26265	0.795346	1.17847	0.143893	1.25982	0.0847269	0.377123	0.914274	0.0281657	0.392426	1.556	0.107578	0	0.0224598	0	0.584362	0.48372	0	0.790221	0.680044
SAMd215b503f99a	0.381115	1.32939	0.556853	0.0615783	0.139569	5.79987	1.00407	1.86063	0.433003	1.58014	0.0543892	0.74104	1.003	0	0.432387	0	0	0	0.870802	0	1.08763	0.86051	0	0.875878	0.487031
SAMdb3f50c9129c	0.0534409	0.506902	0.133291	0	0.0864625	1.5219	0.351722	1.5725	0.333789	0.765158	0	0.629925	0.776461	0.0157946	0.297381	2.01353	0	0.338936	0.280604	0.506221	0	0.176314	0	0.738822	0.733091
SAMbf1a3ae828e6	0.470985	0.88499	0.369308	0	0.331104	3.34316	0.635118	1.11996	0.666804	2.33622	0.0347637	0.407506	0.691721	0.142002	0.495616	0.654457	0.292781	0.065216	0.977126	0.350202	0.604268	0.523483	0	0.814268	0.615372
SAM52e3fa3ad574	0.422743	0.353114	1.63075	0	0.304737	0.0901164	0.180052	0.812592	0.544407	0.769293	0.487948	0.160654	1.0747	0.231962	0.228644	0.0959643	1.30746	0	0.20243	1.00192	0	0.413568	0	0.714931	0.844083
SAMd4c0837b0997	0.500935	0.686562	0.225511	0	0.0390347	0.553191	0.479454	2.03346	0.803164	1.30906	0.00322137	0.805018	0.908371	0	0.132984	1.5009	0	0.559433	0.584075	0	0.906486	0.5914	0	0.647287	0.840343
SAM9cafb905b36a	0.029591	0.632046	0.329803	0.142152	1.50465	0.466848	0.15522	0.566499	1.19298	1.44057	0.623399	0.620646	0.381697	0	1.67445	1.14266	0.541998	0.573661	0.317052	0.369039	0	0.377247	0	0.56273	0.853434
SAM3f2033c90438	0.053704	0.872338	0	0.0512493	0.38889	1.25861	0.27886	1.68387	0	1.30809	0.143568	0.730809	0.772054	0.294357	0.190783	2.60005	0.136202	0.761352	0.10679	0.103253	0.245638	0.166651	0	0.640986	0.813077
SAM032c642382a7	0.145853	0.753193	0.631701	0.263345	0.700006	0.443391	0.224695	0.866272	0.614935	1.86359	0.299227	0.404957	0.479329	0.107382	0.476652	2.09895	0.324779	0.500646	0.436951	0.478478	0	0.709771	0	0.482338	0.89561
SAM5ffd7e4cd794	1.07874	0.702005	0.128601	0	0.629596	0.823039	0.227731	0.964056	0.212516	1.08663	0.0159666	0.540329	0.508733	0.0308061	0.668159	1.9878	0.175216	0.14877	0.0205058	0.183784	0	0.321345	0	0.410941	0.912029
SAMb419a8fcbfcd	0.0839714	0.353889	0.160135	0	0	0.708325	0.161456	1.66261	0.200885	1.06739	0	0.926331	1.12245	0.0523192	0.0685246	2.50685	0.174603	0.783617	0.364789	0	0	0.455974	0	0.511812	0.891463
SAM8884fe446d20	0.107662	0.875253	0.43263	0.0706532	0.23019	1.94369	0.812585	1.64526	0.0893268	1.37788	0.623778	0.409003	0.385434	0.845652	1.53284	0.308264	0.488949	0	0.204791	0.845328	0.663058	0.860986	0	0.78141	0.698713
SAM17c45bf16bb6	1.38882	0.511749	0.10515	0.0129796	0	0.100559	0.17197	0.52934	0.210503	0.415673	0.0411817	0.269418	0.617372	0	0.950028	0.86551	0	0.0147087	0.940663	0	0.995782	0.270566	0	0.786648	0.728463
SAM2070b416069c	1.44376	0.77332	0.291154	0	0.0830904	0.131298	0.438404	1.38522	0.207045	1.13415	0	0.572792	0.997726	0.140331	0.621432	1.37763	0.260246	0.343093	0.675903	0.0839572	0.0171086	0.453983	0	0.692221	0.807591
SAM0ce9c983b20f	0.260323	0.832238	0.394857	0.13512	0.208931	1.77144	0.666311	0.722272	0.906527	1.83759	0.103431	0.4288	0.656737	0.314282	0.316284	0.984244	0.684502	0	0.352757	0.611505	0.470245	0.314539	0	0.750913	0.719465
SAMa1e62d323e1d	0.985606	0.913037	0.265307	0	0.303929	1.73033	0.309437	0.888308	0.681106	1.40975	0.339967	0.22517	0.928798	0.076739	0.219508	1.13908	0.0356475	0.720798	1.50572	0	0.244836	0.457885	0	0.741172	0.740695
SAM61baf919bb01	1.61802	0.944697	0.789299	0	0.438359	1.94842	0.477573	0.556364	0.429038	1.60994	0.332851	0.246464	0.44751	0.0781763	0.222747	0.425225	0.750267	0	1.0412	0	0.171776	0.622462	0	0.862313	0.618032
SAM97a00e0929fb	0.794076	0.585111	0.338137	0	0	0.209024	0.311236	1.26987	0.240538	1.05127	0	0.528964	0.660961	0.0654785	0.243777	1.88588	0.552839	0.561785	0.382314	0.0693313	0	0.798675	0	0.539676	0.883838
SAM2f228939632f	0.192758	1.02669	0.0812465	0.234724	0.576989	2.86963	0.401291	1.78067	0.828689	1.26487	0.220074	0.387448	1.00561	0	0.216588	1.21734	0.300509	0.397699	0.263211	0.608058	0	0.512351	0	0.812097	0.635781
SAM9539a4f19ebc	1.81235	1.29394	0.37906	0	0	0.779972	0.63726	1.77131	0.369476	1.50244	0.136387	0.491211	0.73564	0	0.783364	1.30312	0	0.101148	0.553151	0	0.93284	0.736213	0	0.760221	0.747106
SAM36851bc8b9ae	1.39021	0.933365	0.386992	0	0	0.471663	0.371303	0.830496	0.246578	1.26973	0.0328739	0.259245	0.584931	0.250416	0.508699	1.09608	0.0614689	0.129818	0.687601	0.149536	0.536973	0.515451	0	0.770891	0.751235
SAM297c0301e861	0.0665968	1.23457	0.422918	0.972039	0	3.63233	0.796427	2.14353	1.31659	2.66503	0.704076	0.515564	1.0391	0.246284	0.149817	0	0.647781	0.168936	0.0252162	0.491214	0.417578	0.625704	0	0.807177	0.632504
SAM1fa6bcb7fc48	1.22594	1.01842	0.114722	0	0.082382	0.694218	0.0836149	0.924389	0.296967	1.3729	0	0.418181	0.796553	0.0679506	0.691657	1.57572	0.291019	0	0.96049	0	0.932722	1.21735	0	0.560912	0.859616
SAM075e037d95bc	1.04733	0.499648	0	0	0	0.0612475	0.0917723	1.02506	0	0.574448	0	0.350255	0.463199	0.0217271	0.590971	1.01034	0	0	0.82661	0	0.70952	0.780649	0	0.504294	0.879221
SAM6d2ae0c39b96	1.02269	0.827725	0.125578	0	0.0371884	0.170616	0.121566	0.972025	0.345471	1.01415	0.131845	0.352636	0.542919	0.0227116	0.544141	1.89311	0.239089	0.558172	0.191577	0	0.610515	0.397759	0	0.633564	0.842885
SAMcabb6d58ff55	0.123373	0.715136	0.346615	0	0.0963954	1.36608	0.638679	1.50687	0	1.65297	0	0.578846	0.518929	0.165693	1.7279	2.27158	0.416179	0.226689	0.155313	0.378953	0.328984	0.61275	0	0.542336	0.853607
SAM716f54e468f4	0.308118	0.970883	0.984963	0	0.14909	2.31431	0.596586	0.841379	0.416375	2.12921	0.178288	0.305465	0.633659	0.119381	0.31499	1.36779	0.62576	0.67794	0.969986	0.561205	0	0.277351	0	0.821193	0.664675
SAMeff2ce356ccb	1.28341	0.960615	0.680639	0	0	0.0767476	0.176525	1.12826	0.189939	1.0217	0	0.547538	0.723571	0	0.441737	2.34355	0	0.534758	0.517761	0	0.534063	0.331068	0	0.636784	0.840818
SAM110501d0eedb	2.2102	0.51574	0.543534	0	0.394911	0.626555	0.457962	0.99204	0.925551	1.35051	0	0.668826	0.614294	0.149865	0.164008	1.86932	0.20801	0	0.5668	0	0.0603539	0.719912	0	0.75493	0.739543
SAM2e9ac0b1b250	0.0198587	0.803122	0	0	0.453909	1.22417	0.258783	1.63192	0	1.11092	0.528133	0.391485	0.497353	0.386783	1.38222	2.58707	0.386541	0.7663	0.0683026	0.0609062	0	0.288781	0	0.659567	0.807873
SAMc0ef41aa6c8b	1.15983	0.918626	0.0658963	0	0.004571	0.513703	0.234677	1.38961	0.0278527	1.08137	0	0.503042	0.855703	0	0.34517	1.46002	0	0.805806	1.40289	0	0.133006	0.387222	0	0.553591	0.863664
SAMd636e3461955	0.0298209	1.38258	0.234703	1.45434	0.609327	4.90684	2.41663	2.17916	0.714727	2.35657	0.229448	0.850009	1.28439	0.373292	0.669605	0	0.671302	0	0	1.15652	0	0.155931	0	0.804952	0.6001
SAMe712352fb82a	0.724786	0.327366	0.230678	0	0.0401042	0.312374	0.199778	1.32801	0.429553	1.0372	0.00939537	0.550415	0.663005	0	0.272655	2.42817	0	0.607958	1.02355	0	0.744387	0.376649	0	0.554494	0.880498
SAM30b5c6c54cf7	0.356598	0.599464	0.384595	0	0.369629	0.564451	0.385346	0.738983	0	1.13767	0.142774	0.253276	0.136673	0.270233	1.01203	2.5524	0.127205	0.610262	0.000904797	0	0.707082	0.262602	0	0.632525	0.834573
SAMd98bac0a070f	1.48161	1.56278	0.378722	0	0.109529	0.668515	1.19894	1.79151	0.656225	0.783589	0.314305	0.303861	0.477	0.141774	0.889283	0.782157	0	0	0.219289	0.0688282	0.877287	0.572908	0	0.750685	0.73136
SAM8e8ef2368dfa	0.38368	1.37012	0.698933	0	0.388441	3.53405	1.25757	0.890254	0.143004	1.30907	0.167062	0.297874	0.624227	0.23323	1.2518	0	0.43101	0.0556576	0.560464	0.0736815	0.360172	0.635705	0	0.850846	0.541294
SAM08cce2fa88f2	2.10303	0.806788	0.223721	0	0	0.146028	0.258506	1.41877	0.220957	0.615906	0.0222316	0.434729	0.38373	0	0.747933	1.11397	0	0	0.881539	0	0.238527	0.398902	0	0.768585	0.715874
SAMb4c7a001537d	1.75321	0.888702	0	0	0.379204	0.263825	0.0341679	1.57612	0.423872	0.711382	0.264778	0.205152	0.622342	0.0468654	0.643145	1.8545	0.0281483	0.386494	0.934473	0	1.24414	0.909883	0	0.481903	0.886869
SAMfd947610629d	0.455562	1.56934	0.458208	0	0	3.9855	1.4048	1.33903	0.338426	1.90707	0	0.668371	0.647339	0.110277	0.563915	0.722963	0.359515	0.138194	0.216516	0	0.542699	0.619924	0	0.865463	0.517237
SAM943df5cf15df	1.00654	0.887599	0.249684	0.133447	0.0514473	1.89838	1.18971	1.74147	0.639877	1.48756	0.217959	0.468437	0.557402	0.066966	0.478797	0.650304	0.289441	0	0.342293	0.117338	0.788105	0.810684	0	0.798526	0.663958
SAM31f41dd0d6ca	1.04797	0.947546	1.07261	0	0.28117	1.56241	0.690752	0.907428	0.579401	1.4881	0	0.578811	0.724214	0.29775	0.281803	1.24421	0.777836	0	0.286124	0.653534	0	0.537531	0	0.835566	0.68629
SAMb3c02294aba7	1.96138	0.988026	0.10148	0.099813	0	0.399784	0.440588	1.42307	0.335438	1.52878	0	0.710967	0.640505	0	0.433438	2.30718	0	0	0.884558	0	2.05743	0.864503	0	0.715394	0.781831
SAM39eb94fa504d	0.117147	0.919676	0.530574	0	0.424196	1.36988	0.204904	1.18858	0.136409	1.36074	0.114963	0.536445	0.339889	1.01455	0.0374843	1.51025	0.518447	0.461529	0.0657001	0	0.280278	0.253231	0	0.698059	0.769617
SAM62fb1388c871	1.16792	1.07701	0.249462	0	0.226826	0.695306	0.540895	1.3535	0.111326	1.32704	0	0.546946	0.644054	0.864852	0.4601	1.73474	0.377242	0.110923	0.164084	0	0.646568	1.03957	0	0.610806	0.831819
SAMc0da5d48686d	0.128162	0.987815	0	0.0983254	0	1.1278	0.0468914	2.15081	0.347016	1.31218	0	0.805465	0.482822	0	0.616458	3.62889	0.0194133	0.800301	0.241203	0.375507	0	0.121596	0	0.472573	0.894658
SAMe7bcab05402e	0.565201	1.17838	0.500184	0	0.227345	4.3489	1.53718	1.20704	0.382627	2.03243	0.250629	0.346629	0.876572	0.365305	0.561205	0	0.0476067	0.110855	1.108	0.200262	0.671388	0.470627	0	0.876578	0.497551
SAM2570ff4aae6e	0.859402	1.00046	0.342408	0	0.587496	1.84781	1.52845	0.777583	0.0682291	1.72292	0	0.548524	0.586318	1.57327	0.379261	1.02827	0.393383	0.430651	0.604865	0.44181	0.155978	0.685544	0	0.776902	0.680893
SAM2dc3f04e45e9	0.047898	0.61297	0.105528	0	0.987386	0.512897	0.285989	0.222625	1.30386	1.12413	0.231322	0.325434	0.837154	0.0190143	0	1.13179	0.31015	0.318405	0	0.43346	0	0.439593	0	0.597257	0.836379
SAM9448d858692c	0.137847	1.10442	0.156855	0	0.198999	1.26695	0.963728	1.68465	1.56626	1.44121	0	0.587417	0.84839	0.15223	0	0.637023	0.226114	1.20008	1.15393	0.768978	0.107332	0.429577	0	0.692942	0.783558
SAM4501e41e4751	0.0861359	1.15518	0.313123	0	0.228465	1.10534	0.98874	1.35702	0.377719	1.78679	0	0.618053	1.16144	0.151027	1.83117	0.446199	0.109585	0.457784	0.519139	0.602815	0.278079	0.537045	0	0.702922	0.775297
SAM714285adf612	0.0546031	0.790117	0.598148	0	1.70288	0.549128	0.390242	0.672005	0.645436	1.459	0.909209	0.347092	0.423582	0	1.21858	0.348036	0.772543	0.332396	0.247899	1.40996	0	0.457366	0	0.696835	0.794063
SAM5b57e47fdcb3	0.810205	0.674496	0.708635	0	0.0602875	0.212624	0.428868	1.18881	0.460673	1.09395	0.0889691	0.51751	0.623369	0.154062	0.535037	1.13003	0.0273986	0.604842	0.497103	0.0623929	0	0.386257	0	0.40283	0.922034
SAMae4da274eded	1.14178	0.782053	0.875748	0	0.242357	0.635292	0.842585	0.71303	0.638166	1.58466	0.302764	0.248514	0.493012	0.34521	0.648911	1.42867	0.556858	0	0.545332	0	0.552071	0.596888	0	0.700726	0.788995
SAMd35318127278	1.98531	0.599213	0.0871085	0	0.558188	0.112354	0.0506763	1.19987	0.392882	1.50417	0.254398	0.625125	0.974834	0.693395	0.133881	3.44111	0.489635	0.172134	0.0958457	0.260623	0	0.551776	0	0.706278	0.79584
SAMa913c6139ec8	0.512346	0.974776	0.659478	0	0.420036	0.434598	1.00786	1.44675	0.9076	0.956458	0.45858	0.321751	0.606321	0.40752	1.06644	0.553408	0.537919	0.304926	0.183773	0.563943	0.20953	0.416369	0	0.682597	0.806167
SAM75142fcab9df	0.493334	1.36038	0.730212	0	0.486921	0.799118	1.04704	0.603197	0.794974	2.22429	0.331271	0.545501	0.740809	0.232298	0.466224	0.456517	0.324453	0.871659	0.52202	0.444894	0.108244	0.334281	0	0.715456	0.777451
SAMd697ba701077	0.802572	0.938143	0.0426743	0	0.111237	0.872744	0.13054	0.780552	0.176001	1.54517	0.315741	0.214186	0.80198	0.012863	0.391937	0.773956	0	0.348938	1.15747	0	0.5176	0.664114	0	0.699971	0.793762
SAM166a419a4e5a	0.281789	1.08185	0.204834	0	0.367806	6.15028	1.34715	1.70926	1.22842	0.68398	0.134851	0.927221	1.11905	0.364602	1.04405	0	0.994548	0	0.453859	0.285386	0.161643	0.147133	0	0.850273	0.531643
SAM025b45c27e05	0.782606	1.21659	0.383357	0.16843	0.0123852	3.86913	1.5816	1.66054	0.533034	1.94286	0	0.924954	0.952789	0.288727	0.237422	0.580315	0.203646	0	0.258227	0.243903	0.172852	0.858284	0	0.848102	0.549591
SAMe07c4560772d	1.9602	0.838576	0	0	0	0.195715	0.0576284	1.42587	0	0.914959	0	0.317224	1.04963	0	0.568851	1.33848	0.218938	0	1.24256	0	0.367222	1.00394	0	0.786943	0.739432
SAM2dc578e0165f	0.563338	0.801446	0.360413	0	0.0547059	0.756589	0.443878	1.33862	0	1.9771	0.0184138	0.706694	0.644142	0.44754	0.24955	2.75361	0.154353	0.441419	0.369553	0	0.475461	0.453079	0	0.634768	0.835931
SAM3785587846ce	1.36092	0.652977	0.386651	0	0	0.175656	0.285409	1.50297	0.00244451	0.884344	0.0740467	0.383798	0.883803	0	0.306629	1.25212	0	0.255964	1.0974	0	0.511343	0.736813	0	0.509547	0.879175
SAM560f23d6a3ad	0.152232	0.562113	0.301657	0.647959	1.46272	0.322817	0.076551	0.455518	0.863692	1.1315	0.722634	0.236253	0.508357	0.240933	0.361725	3.20144	0.398395	0.236793	0.229659	0.601469	0	0.445454	0	0.602475	0.841028
SAM52500cabdd36	1.65115	0.649344	0.262994	0	0.0236161	0.362826	0.431741	1.40313	0.0714403	1.17908	0.123164	0.447703	0.636489	0.0225668	0.356885	1.79693	0.194467	0.094992	0.335397	0	0.274908	0.438836	0	0.466702	0.888323
SAM14df63a65411	0.979971	1.08729	0.220264	0.0331557	0.120257	0.667554	0.495985	1.20659	0.417645	1.33554	0.210234	0.391652	0.607774	0	0.591092	1.71941	0.0590173	0.351027	0.821934	0	1.0315	0.330748	0	0.69326	0.800585
SAMf3a9bce50099	1.09134	0.794322	0.606849	0	0.288284	1.54984	0.788366	0.996558	0.527471	1.13113	0.0427022	0.252695	0.449941	0.0609968	0.403694	0.691758	0.0892093	0	0.504808	0.0861514	0.908357	1.03834	0	0.820781	0.662368
SAMffa5c7cad0e5	0.329686	1.62646	0.483383	0.282866	0.458457	5.26386	1.56863	2.26908	1.47958	1.89791	0.435775	0.718304	0.601185	0.813234	0.0461456	0	0.107081	0.137112	0.247207	0.837449	0.382846	0.245563	0	0.849121	0.538986
SAMdab9ca8fb5de	1.61896	1.21227	0.509964	0	0.342216	2.07798	0.368193	1.53573	0.893217	0.717275	0.247877	0.279118	0.687031	0.0231216	0.567103	0.408231	0.170924	0.209508	1.10346	0.0152473	0.0261731	0.497811	0	0.865768	0.615288
SAM34430ef08e5b	0.320299	0.973392	0.621865	0	0.162781	0.767815	0.552379	1.20251	0.29012	1.02772	0.140667	0.447086	0.98723	0.666292	0.37512	0.52319	0.126458	0.647485	0.372152	0.73439	0	0.522906	0	0.711378	0.796371
SAM4b0175e8db6e	0.430261	0.812999	0.673855	0	0.064873	1.25192	0.73291	0.987624	0.319723	1.82073	0.133467	0.478402	0.903729	0.170659	0.483557	0.370678	0.0653319	1.13369	0.436035	0.189346	0.160208	0.453418	0	0.820068	0.70548
SAMf28c01545593	0.929825	0.550094	0.0257132	0	0.0100959	0.164304	0.178225	1.52092	0	0.604761	0	0.374158	1.19446	0.00308563	0.402211	1.13659	0	0.388105	1.19455	0	0.9402	0.50891	0	0.656411	0.836384
SAMaec7380f9ab0	0.0634203	0.410603	0	0.0852167	0	0.67933	0	1.22034	0	1.67359	0	1.19788	1.71518	0.0545138	0.384479	3.05839	0.294199	0.442838	0.481198	0.113732	0	0.253164	0	0.475285	0.907101
SAMaf7578d55754	0.584595	1.17826	0.174812	0	0.978286	1.71225	1.16621	0.960318	0.30926	1.50784	0.13373	0.511582	0.652045	0.43049	0.196739	2.59481	0.332827	0.361522	1.14894	0.096102	0.191883	0.515403	0	0.756536	0.718237
SAMbd8ee73983b8	0.653181	1.16078	0.171535	0	0	1.66034	0.387243	0.947621	1.04188	0.786724	0.130441	0.359591	0.362574	0.0407686	0.355286	0.872608	0	0	0.2824	0	2.01572	0.764149	0	0.782596	0.69608
SAMe94c30c30616	0.900465	1.16962	0.172842	0.497166	0.0041004	2.27228	0.178793	1.99927	0.399997	0.994152	0.198639	0.390113	0.709841	0.142559	0.528715	0.655546	0.366691	0	0.781778	0	0.286786	1.18143	0	0.801468	0.677724
SAM54e58f1b0230	1.59653	0.85905	0.058881	0	0	0.427517	0.243639	1.75672	0	1.06013	0.18671	0.322897	0.463895	0	0.168916	2.85644	0	0.571582	1.03396	0	1.39515	0.440985	0	0.602145	0.840134
SAM5e3bae090b8c	0.771636	1.15086	0.120774	0.120721	0	0.419783	0.714804	0.939737	0.307831	1.74203	0.323497	0.4803	0.686668	0.197322	0.288554	0.958514	0	1.02553	0.967738	0	1.05185	0.536758	0	0.682557	0.812303
SAM3cb94b0d5297	0.910199	0.757643	0.437106	0	0.658815	0.78274	0.562008	0.469503	0.905281	1.43026	0.0998141	0.341797	0.594959	0.545037	0.512513	0.67978	0.272656	0	0	0.294078	0.915171	0.649058	0	0.660425	0.798496
SAM61b9d4d84c64	1.74001	0.596954	0.181341	0	0.116786	0.144993	0.195811	1.91605	0.760698	1.21693	0.244302	0.340383	0.72064	0.0586699	0.455798	2.00927	0	0.593766	1.12094	0	0.367439	0.781292	0	0.489684	0.887898
SAM8a42c0d59187	1.04683	0.917786	0	0	0	0.689924	0.286903	1.29808	0	0.914277	0	0.504484	0.97121	0	0.365631	1.47862	0.156101	0.516737	1.15934	0	0.452276	0.844353	0	0.623168	0.834025
SAMcb132b0cdd2c	0.55072	0.736942	1.27638	0	0.104338	1.11737	0.0977754	1.42412	0.61707	1.19298	0.225295	0.307015	0.934213	0.0506106	0.0753666	0.85095	0.888886	0.657771	0.954061	0.560973	0	0.364333	0	0.716766	0.809521
SAMe97af0feefdf	0.800386	0.971555	0.364231	0	0.00316246	0.979596	0.608413	1.23022	0.703041	1.22565	0.234111	0.389307	0.42283	0.0676614	0.505004	1.28563	0.172161	0.194619	0.321067	0	0.748116	0.527656	0	0.751461	0.752471
SAMee3844cc0b9f	0.156283	1.14699	0.737838	0.0578818	1.49865	4.51303	1.29219	0.767032	0.943051	1.67212	0.537865	0.697037	0.863467	0.0671533	0.16145	0.0530826	0.973522	0	0.0959933	0.496769	0	0.258589	0	0.843634	0.545474
SAM73b653ae20d1	0.163419	1.01994	0.156935	0.117964	0.367655	2.69104	0.446383	1.43915	0.674229	2.03438	0.387102	0.568725	0.54837	0.197459	0.961181	1.66369	0.176812	0.110468	0.370181	0.124656	0.607708	0.518358	0	0.583236	0.814994
SAMdcae54fcd7fa	0.141661	1.36388	0.815482	0.226885	0	0.812359	0.959582	1.22591	0.8621	0.760498	0.356581	0.311936	0.567246	0.40732	0.469777	1.5932	0.169804	0.661928	0.626309	0.34808	0.16582	0.319121	0	0.702024	0.788732
SAMdad5c29dc105	1.64043	0.693377	0.309533	0	0.0354712	0.968826	0.475983	1.28843	0.486717	1.44458	0.226702	0.568995	0.773579	0.0694567	0.258472	2.04777	0.129592	0.248459	0.384425	0	0.183828	0.474198	0	0.781511	0.733296
SAMa424c75831b4	1.76838	0.52351	0.320923	0	0.0857786	0.955612	0.798581	1.48637	0.0722574	1.10828	0.0939896	0.536431	0.634809	0.363816	0.144318	2.19547	0.0610527	0.276961	0.701963	0	0.858382	0.753954	0	0.768764	0.731828
SAM28687037e4ff	0.205979	1.14983	0.536527	0	0.7292	2.11321	0.954015	0.871723	0.813404	1.30512	0.834601	0.412945	0.333353	0.108951	0.956966	0.126151	0.434788	0	0.229808	0.319799	0.563584	0.633792	0	0.828101	0.632192
SAMe50d15fde368	1.28242	1.02299	0	0	0	0.226119	0.0700464	0.864216	0.538184	1.39622	0.074884	0.295895	0.926327	0.0983447	0.370627	2.0891	0	0.433806	1.31862	0	1.25485	0.537088	0	0.515757	0.880681
SAM45c8e6412c66	0.150577	0.390447	0.189744	0	0.808541	1.00481	0.663623	0.988519	0	1.49168	0.541738	0.332163	0.442029	0.674196	1.01236	1.64123	0.650032	0	0.00439284	0.0589094	0.527729	0.65812	0	0.516813	0.864484
SAM8533e5e261d6	1.90691	0.76118	0.468644	0	0	0.206065	0.390271	1.54553	0.111077	0.938376	0.0479816	0.796013	1.04425	0	0.494889	1.78315	0	0.399949	0.289361	0	0.274914	0.657697	0	0.725722	0.777356
SAMaaf505c36f93	1.33145	0.783639	0.091958	0.0200669	0.0573431	0.875344	0.37391	0.97039	0.234362	1.08875	0.0706405	0.368377	0.739205	0.0520222	0.322559	1.10784	0	0	0.658608	0	0.908259	0.764738	0	0.699565	0.771926
SAM73663ee4a96e	0.996408	0.802439	0.798926	0.064151	0.234041	0.901538	0.539132	0.758766	0.34574	1.57933	0.584004	0	0.44114	0.0297448	0.233115	1.20625	0.0851307	0	0.511068	0	1.03503	0.701437	0	0.669183	0.796358
SAM0bdb3428bd13	0.394398	1.90731	0	0.146031	0.889613	4.25579	1.08918	1.32693	0.634417	2.7873	0.184019	0.564377	1.1417	0.17587	0.116332	0.8324	0.175206	0.0618671	1.33281	0	0.984992	0.302876	0	0.817185	0.600001
SAM3330c03fdf00	0.0508112	0.708239	1.59152	0	0.375225	0.459497	0.17753	0.988833	0.565327	1.24037	0.490671	0.190408	1.05481	0.0574846	0.296016	0.096905	1.19505	0.19683	0.357079	0.728136	0	0.252317	0	0.694255	0.837425
SAM0a7c2091dd56	0.105714	0.949544	0.289583	0.000862994	0.100256	1.84743	0.647468	2.36563	0.677752	0.689338	0.18983	0.484846	0.408207	0.408407	0.4983	1.72194	0.279746	0	0.385602	0.163837	0.714776	0.596043	0	0.540124	0.845336
SAM7bff231634e9	1.00331	1.09636	0.360359	0	0.0102449	0.0922905	0.153361	0.924831	0.9298	2.03864	0	0.7522	0.442108	0.131918	0.645754	2.4529	0.316545	0.500164	0.288537	0.0154178	0.895963	0.579682	0	0.449124	0.90951
SAM5d1dfd5207f5	1.51382	0.982173	0.396552	0	0	0.362342	0.22334	1.46302	0	0.804565	0	0.419497	0.693525	0	0.920433	1.59593	0	0	0.839565	0	0.896851	0.846872	0	0.775775	0.763295
SAMeb587a68006b	0.284463	1.04123	0.46918	0	0.266746	4.12717	0.599291	1.25686	1.15077	1.43732	0	1.04531	1.12146	0.113726	0.414868	0.198443	0.294385	0.255371	0.176176	0.283642	0.289428	0.599652	0	0.886373	0.497276
SAM99a46b9eec27	0.717418	1.53703	1.10544	0	0.503615	1.6128	1.0211	0.997116	1.04518	1.65094	0.336866	0.52943	0.665944	0.0440102	0.781515	0	0.439321	0.318846	0.455299	0.663559	0.0273109	0.636748	0	0.812166	0.690478
SAM1ac4e3dee297	1.69388	0.477834	0	0	0	0.132642	0.047518	1.18367	0.0457641	0.51129	0	0.269508	0.476526	0	0.871515	1.72229	0	0	0.949142	0	0.782863	0.69277	0	0.726275	0.766105
SAM553c3c35b847	0.207799	0.944893	0.806145	0.277071	1.43755	1.76862	0.583303	1.06896	0.889434	1.8445	0.910535	0.342884	0.440171	0.778834	1.32938	0	0.846611	0.188264	0.346903	0.845288	0	0.51224	0	0.728504	0.744448
SAM3e04eb914f3d	0.545462	0.71887	0.435794	0	0.378468	1.75107	0.52379	0.964807	1.0811	1.34287	0.269621	0.624547	0.764214	0.325247	0	1.4199	0.531091	0.0882579	0.0318589	0.410441	0	0.680535	0	0.81996	0.68227
SAMc2a1820d4e6b	0.53906	0.758949	0.480068	0	0.319604	1.59529	0.497509	1.16995	0.975022	1.26118	0.238109	0.372717	0.623448	0.121529	0.401975	0.307784	0.715271	0.650286	0.444638	0.794982	0	0.169146	0	0.799136	0.705851
SAM822b226466a1	1.15763	0.473296	0.124781	0	0	0.156795	0.247815	1.48428	0	0.683561	0.00991173	0.317914	0.930169	0	0.61641	1.86803	0.174683	0.310226	0.772338	0	1.00397	0.813293	0	0.600735	0.853154
SAMabc151b01ea3	0.207269	0.677407	0	0	1.03231	0.853629	0.539524	1.05011	0	0.567543	0.177468	0.426435	0.520698	0.201724	1.76748	1.79028	0	0.728959	0.379373	0	0	0.256163	0	0.3222	0.949111
SAMe1eb5d988760	0.730133	1.08052	0.496897	0	0.448642	2.56516	0.617455	0.926128	0.79625	2.2146	0.325308	0.422615	0.837135	0.135393	0.741434	0.183208	0.84434	0	0.925047	0.049247	0.670815	0.894433	0	0.85675	0.62611
SAMe3210d3632b4	0.101149	0.754412	0.36802	0.0456599	1.00212	2.10407	0.912311	1.15767	0	1.16714	0.502973	0.354672	0.53297	0.513915	1.12823	0.493645	0.620041	0.0110272	0.297652	0.188902	0.756258	0.580245	0	0.746191	0.698826
SAMb15ad09d6e24	0.473418	0.79796	0.794495	0.431715	0.466078	1.75864	1.14476	1.5167	1.39232	1.72699	0.49326	0.36389	0.378261	0.409145	0.280415	0.41828	0.918928	0.196285	0.139513	1.29378	0.282736	0.647086	0	0.793243	0.704465
SAM7893196e0e89	0.657876	0.508546	0.0979941	0	0.322521	1.2552	0.302054	1.19651	0.854715	1.34206	0.12671	0.730367	0.972298	0.142618	0.153318	2.41847	0.00709646	0.103964	0.374779	0	1.02067	0.37168	0	0.69017	0.793315
SAM3f446449bf81	0.487116	0.764222	0.719956	0	0.0391282	0.906313	0.378992	0.927538	0.783234	1.57659	0.315723	0.495218	0.501708	0.0298752	0.324443	1.69639	0.325045	0.295453	0.437474	0	0.250912	0.508517	0	0.602105	0.842331
SAM961d04c42bd9	1.11487	0.827292	0.321392	0	0.196083	1.01677	0.486189	1.42432	0.563005	1.30291	0.184929	0.378778	0.653107	0.105001	0.432314	1.41634	0	0.495581	0.691677	0.0663049	0.431524	0.439275	0	0.710389	0.778599
SAMb0d11db9aa79	1.3862	0.610415	0.278209	0	0.433503	0.244456	0.518022	0.674808	1.19493	1.74375	0.424149	0.437507	1.30251	0.220167	0.0762156	1.45965	0.649815	0	0.577702	0.0908939	0.0475742	0.756657	0	0.677552	0.81567
SAM19fec8f3b3bd	0.132303	0.854624	0.71397	0.249367	0.228868	1.86659	0.69739	1.44155	0.528751	1.09352	0.112633	0.552326	0.478201	0.0373706	1.20071	0.38769	0.184643	0.119151	0.393811	0.270185	0.220333	0.450944	0	0.710631	0.732559
SAM6083aac8db99	1.36357	0.750712	0.61718	0	0.627246	0.597862	0.486018	1.33882	0.848029	1.91558	0.288271	0.717972	0.766865	0.231543	0.167768	2.09764	0.456516	0	0.217862	0.215796	0.419091	0.560002	0	0.615021	0.837137
SAM7ee2b6e4d6b3	1.05196	0.890031	0.541704	0	0	0.439248	0.120434	1.13494	0.0679518	0.914875	0.096225	0.463141	0.903268	9.1129e-05	0.458728	1.48927	0	0.276016	1.05189	0	0.766804	0.425534	0	0.739961	0.79909
SAMa90d73f8d891	1.05659	1.07193	0.372364	0.110786	0.0454856	0.801611	0.228572	1.27571	0.412928	0.872578	0.0558623	0.462908	0.325415	0	0.234536	1.67777	0.129585	0	0.445747	0.00294705	0.375574	0.306266	0	0.670017	0.797561
SAMaff272833538	0.998248	0.835126	0.404707	0	0.302197	1.45773	0.905479	1.18095	0.37833	1.40136	0.298555	0.295847	0.69966	0.627337	0.200299	1.08908	0.105521	0	0.21256	0.329456	0.336784	0.650383	0	0.801377	0.683463
SAM415f36ad349e	0.110739	0.878933	0.682716	0.258479	0.254892	2.50042	0.240212	1.91834	1.08963	2.16414	0	0.736829	0.409946	0.32065	0.025564	0.597687	0.243207	0.488181	0.134887	0.763112	0.364788	0.580954	0	0.778525	0.692484
SAM7c67b05aa109	1.56011	0.916955	0	0	0	0.0715136	0.121899	1.45211	0	0.959581	0	0.267058	0.76802	0	0.685103	1.95072	0	0.366382	1.23794	0	0.776042	0.792973	0	0.647932	0.823542
SAMad83c9c53537	1.05944	0.917741	0.380518	0	0.037421	1.87723	0.615846	1.4583	0.422218	1.47695	0.159546	0.524362	0.706388	0.00792936	0.646343	0.54512	0.391782	0	0	0	0.957624	0.867836	0	0.835325	0.649645
SAM3e8baff50d7a	0.378553	1.11336	0.191635	0.748013	0	0.207412	0.192248	1.31741	0.242574	2.34622	0.11454	0.480144	0.635721	0	0.304842	2.51414	0	1.69994	0.601183	0	0.0328501	0.0954926	0	0.61757	0.858336
SAM3ee5dcd894f0	1.02998	0.509585	0.183727	0.109173	0.0225392	0.60098	0.138305	0.57031	0.381276	0.819656	0.167423	0.348656	0.301387	0.20974	0.391122	0.705511	0.238379	0	0.0781301	0.107535	0.232858	0.287289	0	0.7213	0.761843
SAM8a1b0e02ee42	0.588345	0.40106	0.403498	0	0	0.528437	0.149706	1.48833	0.702505	1.1096	0	0.586353	0.652145	0.021504	0.115898	3.79708	0.0679511	0.818068	0.219172	0	0	0.293664	0	0.50492	0.895872
SAMd7d57ee3a863	0.0912336	0.599374	0.630975	0.416205	0.374874	1.86211	0.549419	0.609173	0.224211	2.04745	0.596252	0.33773	0.677869	0	0.200444	0.275237	0.82542	0.235461	0.0807087	0.630696	0.0371206	0.567633	0	0.800345	0.672499
SAMeb29625f76a5	1.62471	1.17417	0.341971	0	0.0502174	0.418358	0.450034	1.29568	0.598834	0.897674	0.107118	0.35003	0.791864	0.0763593	0.789966	1.03185	0.0322724	0.0616238	0.513092	0.0674752	0.28547	0.641914	0	0.70591	0.779984
SAM563d6233dfa2	0.187446	0.854737	0.645044	0	0	0.584594	0.390859	1.04875	0.209493	0.505935	0.179527	0.380646	0.736141	0.0315694	1.02586	0.492963	0	0.329099	0.445304	0	0.628131	0.189666	0	0.567261	0.854339
SAM4581bac493af	0.587348	0.731766	0.501575	0	2.24443	0.302904	0.397054	0.301069	0.899164	1.05295	0.544438	0.464855	0.413166	0.110615	0.294607	1.88123	0.549771	0.163115	0.241532	0.402755	0.00723432	0.511308	0	0.671958	0.792587
SAMa1871f491b02	1.17647	0.862818	0.526165	0	0	0	0.281104	1.68739	0.354577	1.4375	0.176681	0.656096	0.697178	0.116486	0.914806	1.84605	0	0.770759	0.592328	0	1.00316	0.574106	0	0.441999	0.911476
SAM30cf07d4874f	0.132112	0.967467	0.513013	0	0.195462	2.08629	1.64562	2.60517	0.306565	1.03584	0.207579	0.457143	0.868058	0.407092	0.793177	0.751033	0.278333	0.455571	0.325608	0.983883	0	0.552429	0	0.767844	0.684928
SAM31291c256373	1.15441	0.740922	0.371737	0.0364846	0.537903	2.71719	0.542223	1.52573	0.586347	1.76485	0.3787	0.536724	1.02026	0.141811	0.105642	1.17833	0.310927	0	0.031948	0.28661	0.245339	0.781239	0	0.772121	0.676435
SAMd135d5867fe3	0.0322725	0.847342	0.600287	0.212679	0.438659	2.46292	0.414669	1.28348	0.858544	2.92102	0.287061	0.585555	0.398217	0.0423006	1.22317	0.438214	0.566041	0.136397	0.296263	0.544999	0	0.427294	0	0.696186	0.743751
SAM9e11ec6bea80	0.135376	0.658059	0.20865	0	0.536067	1.11365	0.581482	1.71066	0.852481	1.66335	0.659346	0.530277	0.385384	0.47968	0.490535	1.82347	0.359822	0.582272	0.367618	0.0275301	0.855531	0.852925	0	0.595251	0.840818
SAM065890737112	1.07693	0.604773	0.473009	0	0.0907648	0.00565653	0.190979	1.03266	0.702944	1.27709	0.0938446	0.460459	0.493269	0.287668	0.331514	1.93729	0	0.6425	0.775968	0	0.305248	0.540873	0	0.576511	0.867098
SAMb470eb8f04be	0.955845	0.77493	0.649871	0	0.0359232	0.541767	0.483588	1.37216	0.347371	0.926484	0.0300111	0.461112	0.578075	0.107956	0.609035	1.05166	0.423964	0.340921	0.330644	0	0	0.633895	0	0.703465	0.79988
SAM675a12a09c15	0.419058	1.24737	0.0583489	0.00385771	0.101549	2.4178	0.198936	0.871533	0.459779	0.985186	0.000902653	0.348966	0.918075	0.0986467	0.497541	0.905004	0	0.561824	1.39674	0	0.633775	0.454706	0	0.805544	0.650455
SAM1e9c4d1d39ae	1.03061	1.08019	0.766858	0	0	0.176984	0.345403	1.41254	0.805322	1.87375	0.208462	0.564655	0.748767	0.0859719	0.431558	2.14279	0.196885	0.435909	0.134918	0.0145368	0.567692	0.691959	0	0.584453	0.866736
SAM5a2347c0498a	1.42581	0.535536	0	0.052093	0	0.21299	0.131061	1.63593	0	1.48401	0	0.539174	1.07872	0.129191	0.503595	2.46763	0.388718	0.390134	1.21837	0	0.302287	0.90181	0	0.522119	0.883383
SAM0571f17f4045	0.175967	0.367345	1.66466	0	0.483736	0.101866	0.200812	0.643134	0.672799	1.04015	0.491441	0.179693	1.1852	0.259366	0.0411874	0.43721	1.13307	0.148104	0.217649	1.01952	0	0.44124	0	0.662614	0.857333
SAM4b7ea015fd9e	1.02624	0.296538	0	0	0.0330548	0.0655588	0.0755622	1.3154	0	0.427344	0	0.338608	1.31931	0	0.244156	0.816611	0	0.468891	1.42138	0	0	0.408636	0	0.325843	0.945923
SAM9306c5c92444	1.00473	0.76603	0	0	0	0.183627	0.264937	1.48276	0.319902	2.07055	0.00448794	0.558838	0.998342	0.177679	0.212261	2.71707	0	0.738001	1.24957	0	0.482649	0.676258	0	0.56005	0.876911
SAMb15ac6e4c4ef	0.871147	0.688813	0.165707	0	0.290273	0.59304	0.438954	0.788734	0	2.36318	0.280477	0.333716	0.703367	0.185565	0.638233	1.69521	0.214754	0.628636	0.782743	0	0.659544	0.761164	0	0.636289	0.834525
SAM28e6031ac18b	2.22469	0.540317	0.400667	0	0	0.213479	0.171813	1.65045	0.0874506	0.567284	0	0.577877	0.820899	0	0.722683	1.62483	0.00429662	0.254847	0.655968	0	0	0.559725	0	0.69577	0.771205
SAMd86389d0d768	1.34121	0.456636	0	0	0.0205915	0.470266	0.0971173	1.10879	0.19819	1.06119	0	0.389164	0.884134	0.0232675	0.914072	1.94663	0	0.487993	1.10023	0	0.724001	0.563598	0	0.430282	0.909285
SAM63b2189c36d7	0.929552	0.586423	0.0890926	0.0476614	0	0.333757	0.0785635	1.50617	0.462626	0.828645	0	0.494459	1.00559	0	0.314826	2.03982	0	0.564355	1.03355	0	0.698174	0.466811	0	0.548642	0.879212
SAM18be5b395318	0.635264	0.612429	0.189308	0.218338	0	0.442009	0.183323	1.09036	0.212058	1.54688	0	0.575583	0.793485	0.107945	0.226114	1.98274	0	0.588299	1.58969	0	0.433316	0.614037	0	0.584532	0.867793
SAM0d855cff64e6	0.178752	0.435152	0.132838	0.0105674	0	0.494232	0.102429	0.922503	0.332348	1.3564	0.0418736	0.620448	0.861231	0.183584	0.132714	2.39779	0.0349314	0.310591	0.568201	0	0.636299	0.283834	0	0.542561	0.883948
SAM6cbc10abddb0	0.152852	0.509348	0.320186	0	0.500287	0.517969	0.487333	0.752314	0.911108	1.3014	0.150467	0.550708	0.23595	1.05569	0	1.13001	0.272709	0.483311	0.517225	0.04716	0.916271	0.33513	0	0.452738	0.897873
SAMdee1011782cd	0.380032	0.867612	0.918537	0	0.456752	3.23851	1.71433	0.713512	0.290841	1.98874	0.481934	0.349221	0.604725	0.0767872	0.274925	0.836035	0.46067	0	0.751535	0.155815	0.523968	0.570189	0	0.881132	0.514662
SAMe9475f77504b	0.0312494	0.78863	0.449071	0.0910761	0.041782	3.82437	0.789716	1.94494	1.31086	1.29925	0.113888	0.765633	0.773157	0.0789437	0.089847	0.666578	0.35739	0.562771	0.304323	0.242079	0	0.628669	0	0.869668	0.52624
SAMa535fcdf18a0	1.23355	1.07102	0.303946	0	0.0312625	0.984633	0.56647	1.72994	0.367962	0.725362	0	0.546059	0.546289	0.243089	0.504368	0.907117	0.0107581	0.129595	0.362354	0	0.694294	0.781802	0	0.700822	0.769555
SAM7746b76437e6	0.781823	0.72858	0	0	0.0198275	0.177629	0.0669908	1.55446	0.214806	0.364422	0	0.541414	0.771534	0	0.837822	2.45012	0.208533	0.518175	0.489944	0	0.319716	0.641146	0	0.52705	0.890555
SAM548551ef782c	0.452565	0.630962	0	0.0154912	0	0.790689	0.180519	1.88428	0	1.86659	0	0.865853	0.961008	0.153821	0.322561	3.88328	0.0636167	1.0389	0.691756	0	0.0553214	0.656259	0	0.394177	0.92713
SAM203dcf14f927	0.544678	0.656071	0.536904	0	0.853902	0.745725	0.580071	0.468236	0.767865	2.40407	0.511569	0.394665	0.638971	0.257539	0.122281	1.71255	0.680417	0.476972	1.04184	0.0311898	0.2843	0.841891	0	0.596828	0.84516
SAMe41b1e773582	1.09599	0.980175	0.557947	0	0	0.868386	0.472185	0.977169	0.746832	1.25912	0.358484	0.44732	0.606822	0.0398998	0.531895	1.75724	0.0884749	0	0.296291	0	0.580649	0.648611	0	0.762529	0.760126
SAM978a587b207e	0.449734	1.21347	0	0	1.04481	2.25786	0.958304	1.04403	0.424279	1.74227	0.366855	0.373283	0.562449	0.191103	0.225206	1.06945	0.590037	0	0.486882	0	1.07311	1.19027	0	0.790321	0.670108
SAM5234688806a7	1.72003	0.833678	0.22065	0	0	0.107443	0.329025	1.11371	0.037335	0.681757	0.108509	0.307739	0.506253	0	0.787108	0.848282	0.0833475	0	0.507366	0	0.446031	0.646184	0	0.84263	0.684698
SAM2c9586161ce6	0.971772	0.680656	0	0	0	0.138244	0.181371	1.63147	0	0.932634	0	0.394979	0.877734	0.0637378	0.473407	2.52423	0	0.761447	0.945202	0	0.988764	0.763638	0	0.54972	0.879871
SAM76a431ba6ce1	0.30682	0.87613	0.389795	0.465542	0.459357	2.49255	1.00765	1.10703	0.238902	2.01791	0.0841433	0.558934	0.754547	0.722078	0.699401	0.854616	0.547323	0.563637	0.371689	0.178354	0.355203	0.371895	0	0.803717	0.651088
SAM7a9093b9c7e9	0.185224	1.62113	0.435544	0.0125666	0.507939	2.51392	0.908387	1.28586	0.685309	1.75102	0.109684	0.514046	0.700703	0.0549389	0.775053	0	0.448461	0.858508	1.20311	0.329143	0.312283	0.229895	0	0.836065	0.626547
SAM8f2275c36e8c	0.637362	0.708455	0	0	0	0.950372	0.271937	1.2352	0	1.5891	0.0100906	0.515449	0.825501	0.134482	0.89022	1.47066	0	0.697844	0.968611	0	1.46938	0.470496	0	0.69043	0.807098
SAMab8052a03398	0	0.944008	0.649934	0	1.41336	3.37144	1.58532	1.09154	0.587732	1.93194	0.380398	0.767604	0.484086	0.359193	0.169944	1.48857	1.34088	0	0.256106	0.738431	0	0.193869	0	0.773376	0.651352
SAMd3bd67996035	0.588291	0.528941	1.33317	0	0.129853	1.0861	0.0132726	0.727457	0.541275	1.465	0.0833296	0.389634	0.865825	0.64261	0	0.853677	0.712605	0.25081	1.13019	0.655752	0	0.475696	0	0.740882	0.796285
SAMfddc359e862b	0.366806	0.863203	0.522485	0	0.263872	1.4887	0.711538	0.937206	0.303231	1.86721	0.22825	0.403677	0.764611	0.00913025	0.457543	1.30723	0.488955	0.453246	0.829695	0	0.0705391	0.373565	0	0.802606	0.702428
SAM753d4bb52dbe	0.880244	0.829026	0.738197	0	0.208293	1.57315	0.733413	1.00721	1.02175	1.04821	0.116319	0.404978	0.540256	0.140168	0.553077	0.986915	0.495152	0	0.403153	0.302541	0	0.479492	0	0.806438	0.683553
SAMd3601288319e	0.821203	0.904354	0.347639	0	0.246853	1.33231	0.239268	0.77052	1.128	2.30585	0.135408	0.37654	0.980099	0.0735718	0	1.23153	0.377551	0.654978	1.1328	0.394045	0.120167	0.726919	0	0.641928	0.819156
SAM59f392864f5d	0.479346	0.974377	0.0140754	0	0.246894	1.67887	0.87401	1.92197	1.18549	1.09008	0.254756	0.541348	0.892336	0.211894	0.372081	0.757349	0.111131	0.988637	0.31595	0.680097	0.0399773	0.485712	0	0.764937	0.721382
SAM26104d5adc89	1.41738	1.06424	0.0495926	0	0	2.0687	0.873668	1.75502	0.73513	0.84678	0.215485	0.498158	0.848124	0	0.602596	0.647653	0.206314	0	0.638272	0	0.436424	0.583057	0	0.838943	0.619311
SAMba1a34b5a060	0.866259	0.729037	0.570202	0	0.181667	1.36245	0.755304	1.04309	0.502358	1.53505	0.052224	0.587587	0.603535	0.70571	0.3211	1.36129	0.693686	0	0.116657	0.18879	0.201076	0.720997	0	0.801072	0.706796
SAM18a4dabbc557	0.859518	0.718127	0.206416	0.347909	0.526338	0.35071	0.09287	1.30277	0.494189	2.0689	0.0830632	0.664243	0.355199	0.128086	0.351478	2.72532	0.0604234	0.450139	0.404359	0	0.387329	0.690564	0	0.492032	0.890852
SAMfb7aec7cb0e2	0.3499	0.548033	0.535908	0.190538	0.839014	0.970758	0.497733	0.691318	1.03111	1.75146	0.38489	0.559232	0.824926	0.334287	0.256032	1.64536	0.679985	0	0.095108	0.326592	0.773273	0.680898	0	0.692104	0.79871
SAMfed609955db9	0.752626	1.39168	0.340273	0	0	1.89266	0.597137	1.74298	0.516335	1.91447	0.129843	0.659725	0.791946	0.137451	0.590318	1.27451	0	0.676024	0.839434	0	0.66267	0.438707	0	0.769796	0.72164
SAMb8070b7937e7	1.20095	0.522091	0.24169	0	0.0384199	0.857058	0.155265	1.16094	0.482975	1.21919	0	0.270264	0.715654	0.325497	0.421161	2.03382	0	0.336754	1.34774	0	0.569619	0.657548	0	0.447281	0.901146
SAMf2aae1443f67	1.79148	0.789148	0.508733	0.0336367	0	0.24224	0.410503	1.27514	0.522306	0.941053	0.0609849	0.529931	0.557488	0	0.669378	1.53434	0.178658	0.111433	0.71095	0	0.290767	0.356542	0	0.719522	0.775314
SAM2bba8cb35e48	1.06243	0.942533	0.130733	0.265186	0.117284	3.37439	0.796163	1.81819	1.25833	0.519753	0.114559	0.561367	1.11371	0.026719	0.221758	0.423302	0.508897	0	0.270129	0.181445	0.0460187	1.11614	0	0.81889	0.599235
SAMcee0fa8c05b4	0.859282	0.654923	0	0	0.111794	0.773985	0.50762	1.2672	0.140506	1.60787	0.01761	0.725214	1.00132	0.0625936	0.405217	2.14578	0.162211	0.63404	1.16097	0	0.475186	0.567003	0	0.675153	0.818098
SAM5c139c5c1c4f	1.087	0.956331	0.62664	0	0	0.341474	0.57911	1.38594	0.922807	0.926299	0.165692	0.611219	0.580102	0.204014	0.441292	1.00704	0.254144	0.28156	0.315988	0	0.500458	0.40007	0	0.695025	0.806423
SAMc1251c7bfee2	0.111244	0.789297	0	0	0.12518	0.843743	0.259796	3.55877	1.03652	0.834087	0.0887005	1.06738	0.423519	0.422581	0.597697	4.30066	0.377481	1.70338	0.0213976	0	0.202639	0.156368	0	0.355088	0.938716
SAM6780ed436b55	0.900136	0.96651	0.585163	0	0.414377	1.5615	0.304287	1.446	0.680283	1.25777	0.209823	0.514809	0.477806	0.494904	0.189175	0.740379	0.444925	0	0.27517	0.63315	0.358489	0.455231	0	0.766604	0.730446
SAM85f0a3ac1c45	1.54702	0.87607	0	0	0	0.302126	0.106561	1.80591	0.360373	0.443939	0	0.326649	0.777628	0.0236344	0.772124	1.57104	0	0	1.07914	0	1.08376	0.976157	0	0.617837	0.833005
SAM9d2494119c05	0.849711	0.595296	0	0	0.268177	0.368457	0.562117	0.931612	0	0.983397	0.0185073	0.352405	0.510475	0	1.03488	2.08384	0	0.0739033	0.393573	0	0.818999	0.460421	0	0.294267	0.956991
SAM9410b866974a	0.0558804	1.15958	0.636755	0.433609	0.827473	2.92872	0	0.922422	0	1.94113	0.128096	0.644573	0.90993	0	1.2631	1.12335	0.533626	0	0.0354907	0.436143	0.105538	0.108142	0	0.771453	0.670994
SAM5d989c86255e	0.767977	0.490012	0.155878	0	0.156369	1.99521	0.477731	0.988826	0.710209	1.11571	0.136719	0.448016	0.549036	0.145556	0.281174	0.898598	0.0806163	0.0856478	0.965459	0	0.364884	0.474738	0	0.836805	0.62526
SAM27299aed7681	0.967984	0.620171	0	0	0	0.684855	0	0.976747	0.434236	1.10401	0.0227697	0.463693	0.882812	0.305945	0.25382	2.12627	0	0.624747	1.4942	0	1.07951	0.393773	0	0.56224	0.866156
SAM49d48750e294	0.238939	1.09753	0.0152467	0	0.0647042	4.12884	1.04841	2.04069	0	1.81104	0	0.728151	0.930209	0.172786	0.439924	1.17016	0	0.0680715	0.513207	0.228452	0.44001	0.797266	0	0.845406	0.547841
SAMd43f8933066b	0.5056	0.733621	0.11097	0	0.275357	1.46734	1.05002	1.64331	0.423321	1.44328	0.360295	0.0565505	0.67559	0.0847017	0.473777	0.193736	0.0933386	0.427117	0.800786	0.851902	0.701746	0.384842	0	0.744681	0.723228
SAM7aa01fc49a80	0.4958	1.42069	0.671672	0	0.228822	1.65048	1.12614	1.91347	0.887945	0.938862	0.296211	0.297956	0.720064	0.188678	0.300361	0.0367891	0.103404	0.389512	1.06956	0.56528	0.52906	0.212426	0	0.744002	0.720549
SAM0257bbbbd388	1.28077	0.852826	0	0	0.0236151	0.300006	0.347874	1.08067	0.80366	1.65005	0.132008	0.584067	1.02958	0.327899	0.651541	2.46445	0	0.6908	1.16439	0	0.678618	0.565862	0	0.55557	0.871245
SAMc919aebc7fdd	0.926704	0.553833	0.808326	0	0.326367	1.31217	0.712947	1.30084	1.13268	0.654077	0	0.300261	0.728537	0.994407	0	0.450539	0.72346	0	0.338775	0.742818	0.191769	0.573497	0	0.782568	0.719384
SAMa321770ac31c	1.10577	0.783434	0.0368271	0	0.211703	0.698258	0.289083	1.46743	0.288995	0.977834	0	0.644436	0.571555	0.255888	0.583261	2.50216	0.274953	0	0.4763	0.199185	0.153612	0.287385	0	0.400875	0.918135
SAM3894ac3956a5	0.751676	1.14087	0.29251	0	0.0775015	2.05923	0.549256	1.16215	0.58423	1.70461	0.0384207	0.64584	0.815579	0.136638	0.392538	1.0985	0.131625	0.292827	1.0295	0	0.253366	0.582363	0	0.785488	0.689238
SAM3779e979db6b	1.00008	0.920429	0.236778	0.0391504	0.211721	1.71537	0.716321	1.09705	0.676576	0.945029	0.167312	0.371848	0.860769	0.19445	0.564108	0.332718	0	0.29034	0.766743	0.1509	0.481523	0.429785	0	0.872756	0.613531
SAM1c0ecfb3eb63	0.651711	1.00116	0.410864	0	0.312015	2.81883	0.806404	0.799711	1.48597	1.22569	0.200817	0.417619	0.830229	0.905743	0.0221013	0.105496	1.08369	0	0.577117	0.401424	0.354052	0.599487	0	0.839973	0.606126
SAMbf91f27e7f9b	0.57081	0.815584	1.06873	0	0.260323	1.57939	0.816522	1.08676	0.893313	1.2114	0.0820619	0.35269	0.682597	0.0344889	0.460524	0.700913	0.43227	0.173718	0.820411	0.507246	0	0.361042	0	0.834625	0.673007
SAMbcb07ba81cee	0.159353	0.480845	0.370029	0	0.114225	1.02302	0.807097	1.97143	1.07784	1.37781	0.381633	0.505426	0.967977	0.424261	0	0.956095	0.000557488	1.31045	0.274652	0	0.0971982	0.676589	0	0.618085	0.827111
SAM9aa6a095a9d6	1.17804	0.908748	0.464553	0	0.149056	1.47203	0.407597	1.05928	0.416771	1.65792	0.0914849	0.540577	0.822093	0.404562	0.33844	0.926886	0.287166	0.07984	0.578367	0.0642099	0.167922	0.751621	0	0.800874	0.706678
SAM957378bd907f	0.123826	0.617052	1.53	0	0.346434	0.117716	0.24684	0.855273	0.656121	1.44508	0.423767	0.243141	1.03992	0.150565	0.359786	0.249688	1.09983	0.591198	0.008089	1.04044	0	0.356215	0	0.701669	0.845317
SAMf82bbdc267c8	1.30636	0.837615	0	0	0	0.162726	0.246939	1.37912	0	0.515912	0	0.389288	0.854561	0	0.961317	1.60854	0.0754325	0	0.337478	0	0.686761	0.803138	0	0.484153	0.886456
SAM2624229effe8	0.565042	1.26584	0.415868	0	0.123529	4.97764	1.18329	1.9791	1.04293	0.868368	0	0.718127	0.979255	0.0652809	0.362289	0	0.734142	0	0.405671	0.664172	0	0.241026	0	0.856115	0.520829
SAMd2492b2a31bb	0.0570848	1.03561	0.194026	0.73242	0	4.57586	2.16407	2.34939	0.886547	2.54919	0.363562	0.753958	0.85904	0.0217045	0.312127	0.753902	0.63023	0	0.499182	0.280446	0.154935	0.699024	0	0.792708	0.614965
SAM670649e105b5	0.81294	1.1037	0.404422	0.260617	0.308224	2.44858	0.547129	0.890771	0.800879	1.31584	0.305824	0.37908	0.901787	0.650395	0.0976443	1.46241	0.462646	0	0.289893	0	0.959038	0.655739	0	0.78609	0.678137
SAM91c47b054ffb	0.487784	0.338713	0.625286	0	0.253534	0.953172	0.20669	1.18438	0.276953	1.64441	0.138003	0.577146	0.704562	0.197535	0.0928141	2.20839	0.298106	0.694906	0.186348	0.131868	0	0.706722	0	0.627539	0.838303
SAM491e341d5a82	1.31273	0.629113	0.200178	0	0	1.29649	0.478309	1.50935	0	1.54975	0.0763581	0.506814	0.771328	0	0.136032	1.83551	0.142103	0.166784	1.13468	0	0.316086	0.609319	0	0.694776	0.772802
SAM5fe7a81a39dd	1.32395	0.997323	0.669638	0	0.194909	0.244609	0.770353	1.52223	0.717351	1.65427	0.184729	0.734783	1.04074	0.546188	0.079932	0.742791	0.330902	0.136181	0.435351	0.0416734	0.252275	0.955695	0	0.614204	0.837733
SAM29da928587ad	0.985643	1.06943	0.515	0	0	0.716615	1.12563	0.718435	0.620077	1.04586	0.143214	0.362923	0.580707	0.146072	0.458032	0.770081	0.096627	0	0.500022	0	0.404318	0.554625	0	0.7662	0.717063
SAM0a0f2bac4b20	0.15717	1.04986	0.313882	0.147465	0.00671479	1.20244	0.894521	1.6962	0.0899822	1.75264	0.0784045	0.694939	0.429811	0.535914	0.647112	1.97027	0.258585	0.497863	0.222146	0.223342	0.310472	0.538992	0	0.711331	0.769866
SAM8e469834acc1	0.498829	1.26066	0.23811	0	0	2.73784	0.565549	0.839177	0.221063	1.10708	0.101302	0.416034	0.844419	0.11676	1.05137	0.333646	0.15095	0.176247	0.877571	0	0.656845	1.04881	0	0.829698	0.603993
SAM8e43e9caf307	1.00454	0.942929	0.0677045	0	0	0.242294	0.354591	1.36365	0	1.28327	0	0.491343	0.76207	0.152052	0.543288	2.39488	0	0.81664	1.1296	0	0.558474	0.427187	0	0.592096	0.860313
SAM99b1f6a9534e	1.19114	0.845878	0.236795	0	0	0.744224	0.506264	1.03436	0	1.29302	0	0.27389	0.447745	0.125718	0.673613	1.26949	0.425521	0.0124027	0.934424	0	1.05222	0.887115	0	0.693482	0.787744
SAM12502d970c10	0.765963	1.47977	0	0.111347	0	1.09415	0.251566	1.3139	0	1.51404	0	0.426671	0.890435	0.141821	0.714986	1.30619	0	0.268613	1.12431	0	0.653164	0.852139	0	0.714331	0.782326
SAM9681450bbc90	0.270164	0.852854	0.421121	0.00328185	0.726073	2.5713	1.23983	1.35974	1.53653	1.21772	0.699881	0.643934	1.04744	0.136431	0	0.0225282	0.60105	0.00661824	0.457986	0.454716	0.615138	0.975921	0	0.839846	0.618662
SAM7d7c54623618	0.345312	1.07292	0.431948	0	0	0.504764	0.163379	1.65707	0.214909	0.916	0	0.686126	0.782489	0.0765191	0.220604	3.20018	0.139375	0.626613	0.22921	0.0484953	0	0.29912	0	0.519381	0.891009
SAM181b638b8248	0.045701	1.27451	0.696551	0.128638	0.41707	1.20333	1.25198	1.19474	0.678511	1.3182	0.128754	0.378779	0.253341	0.0633183	1.5977	0.41484	0.351705	0.597375	0.0742788	0.836192	0.0793027	0.43892	0	0.709478	0.75062
SAMbfdffb97c446	0.30062	0.988737	0.575398	0	0.406758	1.88536	0.590245	2.10995	0.923758	1.29209	0.267385	0.787473	0.565863	0.467036	0	1.45309	0.640465	0.428601	0.598626	0.197799	0	0.577484	0	0.799595	0.708102
SAM3b15b4c6311d	0.424077	0.889257	0.399887	0.112141	0.310956	0.866486	0.689254	1.71542	0.657865	1.21532	0.287845	0.497206	0.196236	0.27542	1.44908	1.80976	0.302102	0	0.0442452	0.368928	0.786225	0.615393	0	0.489328	0.883002
SAM00b9e5c52da9	0.793445	0.463356	0.70598	0	0.584402	1.69367	1.4621	1.09476	0.337027	1.47396	0.00934811	0.692667	0.98046	1.00704	0	0.510226	0.480431	0	0.435222	0.206713	0.039652	0.638969	0	0.808347	0.652688
SAM59b825252c0d	0.0840647	0.617805	0.186339	0	0.469767	1.59899	0.174977	1.66858	0.70535	1.08056	0.230719	0.742149	0.774285	0.632937	0.65705	1.52949	0.0129382	0.455946	0.454308	0	0.969482	0.560539	0	0.65859	0.800239
SAM1c8b086175ca	0.230068	1.47589	0.609097	0.230021	0.135631	5.26963	1.26066	0.963213	0.118403	1.6366	0.107955	0.491135	0.791282	0	0.3584	0.165432	0.230161	0	1.01503	0	0.510212	0.610223	0	0.86585	0.506239
SAMeaa477a5384b	1.38546	0.382283	0.6846	0	0.746791	0.460069	0.346882	0.447262	0.640326	1.16059	0	0.579997	1.06341	0.892915	0.20887	1.37838	0.717846	0	0.358713	0.507954	0.300812	0.851491	0	0.69101	0.804068
SAM1dda30f1c5be	0.483559	1.96583	0.502193	0.251729	0.207792	4.01782	0.654576	1.68818	0.361382	1.62548	0.268734	0.638585	0.838304	0.0442322	0.578248	0.149297	0.516422	0.0476352	0.513056	0.216059	0.236393	0.374055	0	0.862576	0.537172
SAM9eebdef2858a	0.473482	1.0925	0.703356	0	0.044009	0.989617	0.267077	2.03881	0.177378	0.930216	0.156027	0.616105	0.653524	0.115129	0.403963	3.14038	0	0.817299	0.760764	0.00496051	0	0.40425	0	0.521527	0.879485
SAM9daccafc18db	0.316426	0.983423	0.271019	0.145233	0.0234849	2.86193	0.676795	1.43739	0.239862	1.68184	0	0.654317	1.2546	0.0770827	0.16268	0.622423	0.77545	0	0.481889	0	0.174626	1.1661	0	0.769598	0.664513
SAM2eb07dedf07f	0.0327977	0.307191	0.566195	0	0.694142	1.56148	0.364461	0.959273	0.600714	0.818153	0.300861	0.228522	0.640096	0.144228	0.296126	2.12503	0.431957	0.402911	0.745072	0.879572	0	0.23429	0	0.824316	0.702561
SAM25510f300d79	1.6327	0.761486	0.321174	0.225427	0	1.43008	0.71264	1.94059	0	1.7738	0	0.792776	0.413811	0	0.317782	2.74736	0.295778	0	0.617207	0.0912696	0.15744	0.787475	0	0.69946	0.767516
SAMbda79f955628	0.538224	0.540688	0.189307	0	0.286403	1.3179	0.369342	0.688889	0.717445	0.641079	0.543278	0.416056	0.523914	0.297065	0	0.404399	0.787768	0.00327093	0.135367	0.866372	0	0.414846	0	0.809826	0.692364
SAM9b9d48b0b02c	1.23686	0.865376	0.76992	0	0.0135172	0.283155	0.251847	1.41989	0.113941	1.21834	0.100382	0.583075	0.707698	0.213134	0.339285	2.26041	0	0.473671	0.845175	0	0.531783	0.641395	0	0.565836	0.868576
SAMff41c4e8c08f	1.04015	0.707464	0.634083	0	0.333032	0.995324	0.761605	1.06186	0.545888	1.35526	0.164845	0.463362	0.779937	0.116628	0.692446	0.641038	0	0.0971948	1.10576	0	0.178008	0.565317	0	0.738065	0.752932
SAMc97f35a29d16	2.21731	1.26012	0.26822	0	0.0477021	0.665484	0.204481	1.23179	0.219249	0.537638	0.0190145	0.354707	0.437555	0	0.976712	0.794439	0.138706	0	0.119394	0	0.425255	0.617074	0	0.812106	0.669064
SAM187e056d6a2a	0.957565	1.09489	0	0.108763	0	1.60234	0.713234	1.23142	0.144298	1.48462	0	0.380955	0.660186	0.0667442	0.820622	1.11659	0.311859	0.105294	0.497419	0	0.731117	0.992153	0	0.734395	0.730006
SAMbc8dc3a7b54e	0.9099	0.870839	0	0	0	0.14872	0.139178	1.5437	0.0123788	1.34761	0.152005	0.432634	0.905635	0.0177692	0.407248	3.36011	0	1.1911	0.607372	0	0.594172	0.215806	0	0.552996	0.883451
SAM7b40007f4aa4	0.549161	0.82739	0.227281	0	0	0.245974	0.304299	1.59258	0.16027	1.08123	0	0.438197	1.12144	0	0.151032	2.23018	0.0643633	0.456608	0.226712	0.178162	0.44777	0.210417	0	0.583219	0.872238
SAM568ce160abd9	0.235685	1.45781	0.311231	0	0.104107	2.08117	1.70406	1.09919	0.94402	1.46913	0	0.587	1.20718	0.039311	0.559036	0	0.739444	0.446014	0.699214	0.852025	0	0	0	0.694894	0.730779
SAM14938611a2d3	1.31356	0.788741	0	0	0.157475	0.676124	0.559499	1.53622	0.583812	1.22867	0.357939	0.234835	0.866262	0.131941	0.815261	1.13259	0.230788	0.372325	1.20323	0	0.511711	1.02884	0	0.611538	0.835266
SAM1a87df750b9d	0.208848	0.807787	0.692148	0.0555749	0.235797	0.56726	0.680614	1.50438	0	1.46878	0.171941	0.557644	0.100541	0.0920179	0.934924	1.99633	0.242432	0.308762	0.296385	0.124543	0.100377	0.446306	0	0.464246	0.895787
SAMae02629a97f7	1.62503	0.93117	0.0572163	0	0.0565315	0.602332	0.121743	1.13639	0.301716	0.640723	0.0331073	0.356109	0.574556	0.0172689	0.385876	1.65888	0.0273141	0.0481389	0.361575	0	0	0.291761	0	0.768528	0.72522
SAM47fc46c3d6be	0.117431	0.603983	0.176314	0	1.14376	1.75749	0.302078	1.27467	0.358864	2.01503	0.429579	0.494641	1.01834	0.345363	0.266646	0.574092	0.712057	0.533869	0.217646	0.896708	0	0.385539	0	0.715441	0.753512
SAM7829a341b9f3	1.91844	0.763345	0.465299	0	0.489926	0.432544	0.718156	1.26553	0.555255	1.09553	0.11368	0.321625	0.361489	0.317809	0.518312	1.1103	0.395791	0	0.0668453	0.308467	0.916569	0.777706	0	0.714872	0.763993
SAM0f956e757453	0.878291	1.74528	0.0889387	0	0.617385	3.15713	0.932946	1.28476	0.282094	1.58683	0.00811479	0.383571	0.980405	0.0477626	0.735561	0.565894	0.449375	0	0.305589	0.126234	0.780969	1.01171	0	0.832393	0.59693
SAMaf42c1541269	0.777861	0.66604	0	0	0.626283	1.71348	0.50795	1.04224	0.464414	2.20684	0.298812	0.427958	1.08501	0.496067	0.189077	0.725731	0.805277	0.59947	0.126107	1.10224	0	0.551898	0	0.763512	0.731739
SAM09c84ec0cf34	0.858217	1.57461	0	0.463746	0.198095	1.30794	1.17751	0.926487	0	1.64368	0	0.382604	0.460475	0	0.927589	1.10136	0.196912	0.241331	0.83678	0	1.50371	0.992712	0	0.709862	0.749841
SAM7538ad9ff524	1.56066	0.672124	0.0402999	0.378006	0	0.175046	0.264244	1.09771	1.06731	1.42602	0	0.603625	0.40766	0	0.608113	1.87731	0.091043	0	0.333301	0.0327639	0.587794	0.678297	0	0.534401	0.865214
SAM95c70496ffb5	0.632737	0.953096	0.540632	0	0.50854	1.40698	1.2906	0.832591	0.730401	1.60773	0.421768	0.272691	0.550437	0.297868	0.323068	0.857409	0.441897	0	0.291161	0.652769	0	0.716804	0	0.814985	0.670774
SAM7edacb3deb65	0.4451	1.02969	0.0998241	0	0	0.310488	0.294051	1.26258	0	0.945493	0	0.551421	0.652884	0.015683	0.297705	1.44902	0	0.741071	0.749116	0	0.550223	0.893535	0	0.628544	0.851823
SAMb2e4a082541a	0	0.449566	1.90913	0	0.22696	0.410617	0.168984	1.057	0.731065	1.02403	0.841212	0.00100701	1.31841	0.0856529	0.160696	0	1.6058	0.379166	0.259344	1.01435	0	0.133265	0	0.650205	0.861676
SAM771445e92421	0.692899	0.741553	0.398668	0	0.340857	3.43276	0.449179	0.853085	0.866034	1.42249	0.179308	0.46787	0.83241	0.0961894	0.327117	0	0.426402	0.217995	1.08073	0.490416	0	0.68958	0	0.884219	0.52275
SAM59fda9035d1d	0.0422547	1.01771	0	0.727353	0.167264	7.74865	1.07197	1.95368	0.676162	1.95478	0	0.969299	1.16805	0	0.348689	0.238375	0.55358	0	0.0395106	0.324283	0.510046	1.31294	0	0.836971	0.564216
SAM727c0e92a2a7	0.192911	0.59174	1.36192	0	0.726448	0.72635	0.374973	0.33084	0.240793	1.96219	0.327742	0.281096	0.883582	1.27115	0.0468431	1.59547	0.568009	0.723467	0.884005	0.413647	0	0.525043	0	0.756047	0.787408
SAM6f2a102a99df	0.404069	1.17262	0.163355	0	1.14242	1.18407	0.725894	1.11503	0.368433	0.84958	0.540331	0.458853	0.681465	0.716119	0.0764764	1.24039	0.446637	0.386146	0.390318	0.425851	0	0.574884	0	0.665537	0.787377
SAMe56c96c51190	0.114989	1.21086	0.428999	0.354049	0.35272	2.09356	1.16214	1.37056	0	2.09524	0.351953	0.541453	0.75175	0.409766	1.90555	0.103535	0.69816	0.455973	0.455757	0.741353	0.04346	0.376032	0	0.494568	0.869425
SAM2b672f4336c7	1.26121	1.38145	0.0254485	0	0.0612473	0.422734	0.618832	1.06881	0	1.79571	0	0.419399	0.815796	0.0817764	0.912522	0.845067	0.197442	0.31763	1.19471	0	0.365721	0.890628	0	0.580673	0.844767
SAM1ab1b28d9f2b	1.43232	0.652444	0.170377	0	0.0525324	0.895778	0.493079	2.27558	0.322439	1.02468	0	0.428349	1.10946	0.0752098	0.393534	1.07688	0.128161	0.651311	0.446799	0.0479791	0	0.383025	0	0.7511	0.755862
SAM1bcc62d8290c	0.237631	0.504034	0.0759223	0	0.055574	0.473633	0.0185063	1.99885	0.0678312	1.01808	0	0.770725	1.2058	0.0104759	0.089047	3.79833	0.567751	0.317509	0.140787	0.522439	0	0.389157	0	0.483893	0.90955
SAM6662f5181f87	1.49747	0.830494	0.276966	0	0.213478	2.13107	0.748348	1.02182	0.822539	1.50673	0.126536	0.481101	0.844144	0.207118	0.24439	0.918233	0.487117	0	0	0.0325681	0.96704	0.613777	0	0.822287	0.640889
SAMe0c49ea0df5d	1.78749	1.41471	0.407646	0	0.181304	2.77576	0.379646	0.958157	1.09913	1.76096	0.141552	0.501719	0.636873	0.0287786	0.482182	0.580828	0.575341	0.0760112	0.500851	0.145306	0	0.412949	0	0.834905	0.611848
SAM59289ca42c99	0.269484	0.946083	0.505717	0.308191	0.29963	2.53438	0.907012	0.592596	0.0423639	1.44017	0.296111	0.337719	0.638851	0.713011	1.55857	1.17174	0.26864	0	0.202344	0.312216	0.236935	0.527935	0	0.767508	0.668706
SAM18b9351e265a	0.128085	0.558272	0.208376	0.132772	0.930019	1.82296	0.54365	0.834422	1.24853	1.76814	0.532822	0.290491	0.760959	0.0276594	0	1.41561	0.889625	0.139103	0	0.601762	0	0.485265	0	0.774758	0.703815
SAM7fb7a13c096b	0.664806	1.02678	0.955813	0	0.0683432	1.14938	0.826281	0.756625	0.412142	1.46506	0.201364	0.318387	0.914074	0.189517	0.545895	0.530199	0.342432	0.184877	0.318291	0.0879288	0.209722	0.475067	0	0.809621	0.70041
SAM87a8e18eb45b	1.96762	0.630743	0.0398518	0	0.0111489	0.117622	0.269271	1.65664	0	1.08269	0	0.544357	0.611038	0.143689	1.0975	1.62513	0.49968	0	0.429592	0	0.0542956	0.984737	0	0.58425	0.837457
SAM1f3c93814cb9	0.775251	1.27877	0.650338	0.114637	0.747042	2.31857	0.896975	0.749863	1.10492	1.5546	0.352118	0.366193	0.606146	0.119415	0.442013	1.18706	0.371908	0	0.503483	0	0.57268	0.688909	0	0.801377	0.662232
SAM5fc9ae0aed1f	0.523645	0.84359	0.203727	0	0.978952	1.84991	0.798554	1.64779	0.28865	1.26044	0.550862	0.572257	0.444637	0.991106	1.00174	1.21606	0.762157	0.0451376	0.092651	0.29784	0.108247	0.824922	0	0.750922	0.722525
SAM9725303dce0c	1.00534	0.656089	0	0	0.0530755	0.219412	0.0893245	1.67073	0	1.32346	0.0741308	0.381442	0.799709	0.244827	0.274208	2.09809	0	0.520899	0.610657	0	1.21288	0.54011	0	0.567017	0.86956
SAM6ff654a20f98	0.878067	1.2494	0.415451	0	0.177161	2.49486	0.689474	0.839499	0.185114	2.18971	0.24597	0.211817	0.563501	0.0770711	0.383028	0.332266	0.067245	0.458049	0.651146	0.266128	0.607421	0.339878	0	0.868683	0.574147
SAM65afda25b920	0.0660605	0.830963	0.575529	0.505205	0.203223	3.38062	1.1173	1.34452	0.865565	1.16495	0.400282	0.223979	0.465766	0.191709	0.325234	0	0.760443	0.0703642	0.158285	0.677302	0	0.291052	0	0.848003	0.54511
SAMef0e3d2415fd	0	0.448205	0.763013	0	1.61422	1.37753	0.775778	0.173388	1.00006	0.811579	0.702587	0.0844765	0.706793	0.424588	0.376616	1.52878	0.982906	0	0.140806	1.46251	0	0.310314	0	0.765419	0.725273
SAM07a93a28f801	0.543257	1.48547	0.0981448	0.0287081	0.52798	1.3904	0.16948	1.38795	0.29242	1.08261	0.3213	0.329258	0.565498	0.0487917	0.462738	1.53179	0.164365	0.657715	0.294269	0	0.263875	0.229876	0	0.744335	0.746343
SAM94859b440b1d	1.24281	1.03727	0	0.0171919	0	0.445901	0.234505	1.07946	0	1.03013	0	0.232347	0.733713	0.00336214	0.68886	1.3834	0	0.0505002	0.720758	0	1.38405	0.684922	0	0.718119	0.783067
SAM58e7832f4e7d	1.83896	0.630662	0.132219	0	0.0413195	0.111865	0	1.28473	0	0.615205	0.00490743	0.237827	0.571449	0	0.534494	1.3737	0	0.0182001	0.929704	0	0	0.359934	0	0.778489	0.71669
SAMc57eadb2d82b	1.3626	0.897861	0	0.0566347	0.132608	0.195659	0.0727589	1.36349	0.242309	0.582532	0	0.34958	0.538268	0	0.593131	2.10736	0.0672461	0.0740947	0.812002	0	0.689568	0.588894	0	0.465029	0.894749
SAMd5ab7fbfab4e	0.61136	0.645569	0.347631	0	0.553199	1.15381	0.24134	1.07963	0.401267	2.03	0.409191	0.149489	0.831898	0.132874	0.231073	0.862569	0.0872431	0.70274	0.561839	0.317935	1.12074	0.499103	0	0.640886	0.818843
SAM5767dd75d142	0.645832	0.549403	0.342063	0	0.298902	0.724967	0.323685	1.21946	0.537844	1.2382	0.21452	0.51267	0.573666	0.465211	0.357557	2.59759	0	0.413526	0.0379842	0.0195798	0.231586	0.450308	0	0.553671	0.86419
SAMaabf4afe4213	0.340826	0.878317	0.499737	0	0.181176	1.32811	0.00467502	0.982681	0.264191	1.4876	0.0920905	0.313453	0.625774	0.0311893	0	2.4782	0	0.687538	0.703288	0	0.297285	0.578246	0	0.771001	0.75782
SAMcc7a42d87e9c	1.26628	0.633174	0.248365	0	0.226913	1.22754	0.366168	0.956097	0.575118	0.97066	0.372714	0.11375	0.63566	0.0151081	0.61729	1.09514	0.282978	0	0.355007	0	0.571581	0.612213	0	0.701691	0.760992
SAMce39dd79b441	0.854811	0.674666	0.0950893	0.101022	0	0.668566	0.351087	1.71611	0.0359446	1.35481	0.214643	0.441298	0.404023	0.0638305	0.704881	1.84502	0.0401853	0.130218	0.0989573	0.110571	0.276988	0.525211	0	0.543359	0.863288
SAM75f12d1a55fc	0.110428	0.949157	0.486399	0	0.840916	1.61793	1.07986	0.618324	1.08113	1.95572	0.416571	0.461484	1.04299	0.170034	0.40355	1.11184	0.791687	0.371811	0.340132	0.140741	0.0934573	0.543318	0	0.790168	0.698942
SAM6964a6d7b967	1.43673	0.553652	0	0	0	0.0701197	0.241357	1.60649	0	1.31513	0.0941122	0.226705	0.772893	0.0279688	0.448338	2.33533	0	0.193954	0.918526	0	1.73984	0.589645	0	0.53645	0.869635
SAM3b1066e5801b	0.031108	0.736571	1.29441	0	0.315023	0.0878599	0.723243	1.18347	0.72695	0.618198	0.417044	0.22078	1.15184	0.147027	0.36998	0.105028	0.772694	0.483337	0.16912	0.853904	0	0.178266	0	0.611045	0.862015
SAMf20b827dca51	0.126714	0.880656	0.558824	0	0.446084	2.1373	0.454738	0.825477	0.559193	1.88466	0.459417	0.212728	0.755109	0.438152	0.591804	0.726072	0.734138	0.378086	0.657756	0.676503	0.00549199	0.513735	0	0.85026	0.649626
SAM6792d6e98068	1.32499	0.762103	0.0711684	0	0	0.0667679	0.227609	0.680397	0.0555877	0.977941	0.094512	0.222941	0.365215	0	0.87001	1.46216	0	0	0.602634	0	1.22851	0.558139	0	0.682011	0.795772
SAM31d9176e11fb	1.76157	0.879515	0.21017	0	0.380907	0.832811	0.265407	1.20142	0.726049	0.902475	0.481533	0.303601	0.441089	0.374018	0.551402	1.02782	0.98389	0	0	0	0.336957	0.972224	0	0.703511	0.775696
SAM04c589eb3fb3	1.74672	0.803091	0.336878	0.00928889	0.396059	1.15225	0.494902	0.941445	0.752691	0.953115	0.193829	0.459471	0.487144	0.314538	0.537304	1.19977	0.283394	0	0.257816	0.0803868	0.449744	0.661294	0	0.747432	0.731142
SAM5cc2d9036053	0.623848	3.41549	0	0	0.228804	3.13002	0.647898	2.27014	0.440234	0.785038	0.251602	0.48678	0.8605	0.00958852	0.486688	0	0.583183	0	0	0.380869	0	0.627219	0	0.826143	0.595931
SAMb8101c538753	0.436611	0.863474	0.303528	0	0.585997	0.904484	0.831231	1.64808	0	0.779234	0.606099	0.324092	0.401686	0.847934	0.957482	1.19163	0.712168	0.257663	0	0	0.385417	0.932891	0	0.508351	0.870222
SAM80c6183220e6	0.322952	0.537469	0.0543309	0	0.293	1.29632	0.547122	1.63189	1.0173	0.866188	0.35337	0.424988	0.876263	0.999	0.0273121	0.728978	0.738697	0.147461	0.0934534	0.386409	0.620668	0.571375	0	0.734699	0.756801
SAM572f19794c96	0.408583	0.39683	0.127557	0.131635	0.0899513	1.30923	0.0984671	1.11387	1.22436	1.13141	0	0.387713	0.583031	0.0441582	0.52804	2.18755	0	0.190301	0.23346	0.014985	1.04168	0.542683	0	0.612746	0.826984
SAM1abf01dd4544	0.386027	0.693455	0.28105	0	0.0839362	0.844632	0.554538	1.17444	0.367081	1.00926	0.0339113	0.22683	0.685057	0.561435	0.175208	1.75251	0.0112232	0.725543	0.606011	0.392771	0.177098	0.400707	0	0.71727	0.787066
SAM1f83ebd6be9b	1.76061	0.569403	0.0302206	0	0	0.121659	0.102694	1.22371	0	0.818182	0	0.342865	0.502146	0	0.363106	1.16528	0	0.359228	1.37463	0	0	0.381792	0	0.712747	0.764031
SAM1f66db567eb5	0.108128	0.894219	0.542208	0	0.356394	2.24868	0.922887	1.58886	0.718703	1.56608	0.507531	0.328625	0.506852	0.570189	0.777385	1.4468	0.376812	0.254838	0.163133	0.516261	0.209385	0.484959	0	0.73751	0.715213
SAM4918c524b83a	1.12364	0.766807	0	0.0587693	0.012892	1.19106	0.167106	1.4208	0.352695	0.975332	0.00534953	0.335075	0.484081	0	0.429975	2.70908	0	0	0.785385	0	1.11321	0.906036	0	0.436238	0.901915
SAMa0ca029b7afd	1.20375	0.747094	0.354794	0	0.312955	1.0364	0.737374	1.46146	0.402186	0.549502	0.264232	0.253496	0.707297	0	0.940247	0.805482	0	0	0.477767	0	1.71369	0.890681	0	0.726604	0.754394
SAM6157c8f38b72	0.901456	1.13338	0.567476	0	0.52092	2.80491	1.4002	0.986405	0.174386	1.52044	0.0827143	0.465473	0.66026	0.330014	0.382497	0.537545	0.715391	0.0201502	0	0.430535	0.196191	0.487787	0	0.858941	0.552398
SAMe7e4f7c076a7	0.107371	1.02376	0.0309179	0.381843	0.864228	1.54113	1.22075	1.1875	0	1.08195	0.569274	0.287143	0.502023	1.9223	0.964923	0.346786	0.507751	0.11236	0	0.383195	1.09907	0.647471	0	0.588044	0.814259
SAMbe25e2c88f3e	0.0552963	0.256851	0	0	0.845895	0.0364426	0.185364	0.837828	0	0.793821	0.608394	0.279615	0.576816	0.584577	0.213003	0.78834	0.57332	0.618135	0.171218	0.227903	0.0299035	0.379994	0	0.548294	0.868756
SAM4caabd64e7fd	1.56099	0.829876	0.230239	0	0.055377	0.235812	0.257938	1.26096	0.522708	0.618841	0.0866315	0.39072	0.572112	0.0142774	0.692853	1.46891	0.029715	0.13536	0.368721	0.0379125	0.124481	0.440264	0	0.742124	0.764527
SAMc6eff056c89a	0.894875	0.580559	0.393548	0.0161718	0.170783	0.720617	0.270378	0.963735	0.750339	0.661186	0.156919	0.258642	0.791092	0.107944	0.278107	0.739496	0.313101	0	0.4411	0.15973	0.0329519	0.55635	0	0.682941	0.798568
SAM5cfa1699bdb7	0.784566	1.82525	0.167007	0.146004	0.493257	3.81923	0.151467	0.908107	0.101668	1.9954	0.394517	0.206405	0.978893	0.00701014	0.399836	0.443628	0.103738	0	1.00226	0	1.41863	0.737232	0	0.820687	0.602488
SAMda4d892fddc8	1.06735	1.04012	0.132622	0.159708	0.152471	1.53706	0.401085	0.358258	0.276591	1.2702	0	0.231104	0.593437	0.0313984	0.829531	0.957087	0.323509	0	0.528548	0.254987	0.666849	0.731758	0	0.759984	0.710958
SAM3a1c9632ff7b	1.09499	1.35572	0	0	0.0213772	1.3129	0	1.83701	0	1.12586	0	0.56691	0.912271	0.0498151	0.750823	1.33924	0.464226	0.463734	1.1473	0	0.0975966	0.871638	0	0.567128	0.848748
SAM8b4b8b0f9e73	0.314402	1.38163	0.663314	0	0.386856	2.5025	0.916436	0.5098	0.0844536	1.49352	0.132702	0.309225	0.724855	0.595883	0.80387	0.655808	0.706387	0.360424	0.66982	0.189545	0.179295	0.711864	0	0.849095	0.600644
SAMe3d4266775a9	1.10201	1.1986	0	0	0	1.4324	0.350429	1.54551	0	1.44922	0.335975	0.343129	1.04054	0.00385282	0.472503	0.848796	0	0	0.978317	0	1.05819	1.04967	0	0.724957	0.756714
SAM2de7cffb5f72	2.00265	0.690405	0.376644	0	0.0129538	0.436233	0.463198	1.57406	0.464285	1.14762	0.181916	0.300875	0.585295	0.501713	0.4454	1.32478	0.371298	0	0.675031	0.111415	0.563405	0.679228	0	0.637003	0.810271
