# Supplementary material for: Multi-Omics Characterization of Tumor Microenvironment Heterogeneity and Immunotherapy Resistance Through Cell States–Based Subtyping in Bladder Cancer
Source: Front Cell Dev Biol. 2022 Feb 9;9:809588. doi: 10.3389/fcell.2021.809588 (PMC8864284; doi:10.3389/fcell.2021.809588)
Supplement: Supplementary file 2 [file Table3.XLSX]

## Sheet: TCGA-BLCA
id	subtype
TCGA-2F-A9KO	C1
TCGA-2F-A9KR	C1
TCGA-4Z-AA7M	C1
TCGA-4Z-AA7Q	C1
TCGA-4Z-AA89	C1
TCGA-BL-A13J	C1
TCGA-BT-A0S7	C1
TCGA-BT-A0YX	C1
TCGA-BT-A20N	C1
TCGA-BT-A20P	C1
TCGA-BT-A20U	C1
TCGA-BT-A20X	C1
TCGA-BT-A3PJ	C1
TCGA-BT-A42E	C1
TCGA-BT-A42F	C1
TCGA-C4-A0F1	C1
TCGA-C4-A0F7	C1
TCGA-CF-A3MF	C1
TCGA-CF-A47S	C1
TCGA-CF-A47W	C1
TCGA-CF-A47Y	C1
TCGA-CF-A5U8	C1
TCGA-CF-A8HX	C1
TCGA-CF-A9FL	C1
TCGA-CF-A9FM	C1
TCGA-CU-A0YN	C1
TCGA-CU-A3KJ	C1
TCGA-CU-A72E	C1
TCGA-DK-A1AE	C1
TCGA-DK-A2I2	C1
TCGA-DK-A2I6	C1
TCGA-DK-A3IM	C1
TCGA-DK-A3IS	C1
TCGA-DK-A3X2	C1
TCGA-DK-AA6Q	C1
TCGA-DK-AA6R	C1
TCGA-DK-AA6U	C1
TCGA-E5-A4TZ	C1
TCGA-E7-A3X6	C1
TCGA-E7-A5KE	C1
TCGA-E7-A677	C1
TCGA-E7-A6MD	C1
TCGA-E7-A6MF	C1
TCGA-E7-A8O7	C1
TCGA-FD-A3B5	C1
TCGA-FD-A3N5	C1
TCGA-FD-A3N6	C1
TCGA-FD-A3SO	C1
TCGA-FD-A5BV	C1
TCGA-FJ-A3ZE	C1
TCGA-FT-A61P	C1
TCGA-G2-A2EJ	C1
TCGA-G2-A2EK	C1
TCGA-G2-A2EL	C1
TCGA-G2-A2ES	C1
TCGA-G2-A3IB	C1
TCGA-GC-A3BM	C1
TCGA-GC-A3RD	C1
TCGA-GC-A3WC	C1
TCGA-GU-A42Q	C1
TCGA-GU-A42R	C1
TCGA-GU-A763	C1
TCGA-GU-AATQ	C1
TCGA-GV-A3QI	C1
TCGA-H4-A2HQ	C1
TCGA-HQ-A5ND	C1
TCGA-K4-A4AC	C1
TCGA-K4-A5RI	C1
TCGA-K4-A6FZ	C1
TCGA-KQ-A41O	C1
TCGA-PQ-A6FI	C1
TCGA-UY-A78N	C1
TCGA-UY-A78P	C1
TCGA-XF-A8HE	C1
TCGA-XF-A8HF	C1
TCGA-XF-A9SH	C1
TCGA-XF-A9T8	C1
TCGA-XF-AAN1	C1
TCGA-YC-A9TC	C1
TCGA-YF-AA3L	C1
TCGA-ZF-A9R1	C1
TCGA-ZF-A9R2	C1
TCGA-ZF-A9R5	C1
TCGA-ZF-A9RD	C1
TCGA-ZF-A9RE	C1
TCGA-ZF-AA4U	C1
TCGA-ZF-AA4V	C1
TCGA-ZF-AA4W	C1
TCGA-ZF-AA51	C1
TCGA-ZF-AA56	C1
TCGA-2F-A9KW	C2
TCGA-4Z-AA7R	C2
TCGA-4Z-AA7W	C2
TCGA-4Z-AA82	C2
TCGA-4Z-AA86	C2
TCGA-5N-A9KI	C2
TCGA-5N-A9KM	C2
TCGA-BL-A0C8	C2
TCGA-BL-A13I	C2
TCGA-BL-A3JM	C2
TCGA-BL-A5ZZ	C2
TCGA-BT-A20J	C2
TCGA-BT-A20R	C2
TCGA-BT-A2LA	C2
TCGA-BT-A2LB	C2
TCGA-BT-A2LD	C2
TCGA-BT-A3PK	C2
TCGA-C4-A0EZ	C2
TCGA-C4-A0F0	C2
TCGA-DK-A1A3	C2
TCGA-DK-A1AB	C2
TCGA-DK-A1AC	C2
TCGA-DK-A1AF	C2
TCGA-DK-A2HX	C2
TCGA-DK-A2I4	C2
TCGA-DK-A3IN	C2
TCGA-DK-A3IQ	C2
TCGA-DK-A3IT	C2
TCGA-DK-A3IU	C2
TCGA-DK-A3WW	C2
TCGA-DK-A3WX	C2
TCGA-DK-A6B5	C2
TCGA-DK-AA6M	C2
TCGA-DK-AA6W	C2
TCGA-DK-AA6X	C2
TCGA-DK-AA74	C2
TCGA-E7-A7DV	C2
TCGA-E7-A97P	C2
TCGA-FD-A3B4	C2
TCGA-FD-A3B6	C2
TCGA-FD-A3B7	C2
TCGA-FD-A3B8	C2
TCGA-FD-A3SJ	C2
TCGA-FD-A3SL	C2
TCGA-FD-A3SM	C2
TCGA-FD-A3SP	C2
TCGA-FD-A3SQ	C2
TCGA-FD-A3SR	C2
TCGA-FD-A43U	C2
TCGA-FD-A43Y	C2
TCGA-FD-A5BS	C2
TCGA-FD-A5BT	C2
TCGA-FD-A5BU	C2
TCGA-FD-A5BX	C2
TCGA-FD-A5BZ	C2
TCGA-FD-A5C1	C2
TCGA-FD-A62N	C2
TCGA-FD-A62S	C2
TCGA-FD-A6TB	C2
TCGA-FD-A6TC	C2
TCGA-FD-A6TD	C2
TCGA-FD-A6TF	C2
TCGA-FD-A6TG	C2
TCGA-FD-A6TH	C2
TCGA-FD-A6TK	C2
TCGA-FJ-A3Z7	C2
TCGA-FJ-A871	C2
TCGA-G2-A2EC	C2
TCGA-G2-A2EO	C2
TCGA-G2-AA3C	C2
TCGA-GC-A3YS	C2
TCGA-GC-A6I1	C2
TCGA-GD-A2C5	C2
TCGA-GD-A3OP	C2
TCGA-GD-A3OS	C2
TCGA-GU-A762	C2
TCGA-GU-A764	C2
TCGA-GU-A766	C2
TCGA-GU-AATP	C2
TCGA-GV-A3QG	C2
TCGA-HQ-A5NE	C2
TCGA-K4-A3WS	C2
TCGA-K4-A3WU	C2
TCGA-K4-A4AB	C2
TCGA-K4-A5RH	C2
TCGA-K4-A5RJ	C2
TCGA-K4-A6MB	C2
TCGA-K4-A83P	C2
TCGA-K4-AAQO	C2
TCGA-KQ-A41S	C2
TCGA-LC-A66R	C2
TCGA-PQ-A6FN	C2
TCGA-R3-A69X	C2
TCGA-SY-A9G0	C2
TCGA-SY-A9G5	C2
TCGA-UY-A78K	C2
TCGA-UY-A78L	C2
TCGA-UY-A8OB	C2
TCGA-UY-A8OC	C2
TCGA-UY-A8OD	C2
TCGA-UY-A9PB	C2
TCGA-XF-A8HD	C2
TCGA-XF-A9SI	C2
TCGA-XF-A9SJ	C2
TCGA-XF-A9SK	C2
TCGA-XF-A9SL	C2
TCGA-XF-A9SM	C2
TCGA-XF-A9SP	C2
TCGA-XF-A9ST	C2
TCGA-XF-A9SU	C2
TCGA-XF-A9SW	C2
TCGA-XF-A9SX	C2
TCGA-XF-A9SY	C2
TCGA-XF-A9SZ	C2
TCGA-XF-A9T2	C2
TCGA-XF-A9T3	C2
TCGA-XF-A9T4	C2
TCGA-XF-A9T5	C2
TCGA-XF-AAME	C2
TCGA-XF-AAMG	C2
TCGA-XF-AAMJ	C2
TCGA-XF-AAMR	C2
TCGA-XF-AAMT	C2
TCGA-XF-AAMW	C2
TCGA-XF-AAMY	C2
TCGA-XF-AAN3	C2
TCGA-XF-AAN4	C2
TCGA-XF-AAN7	C2
TCGA-XF-AAN8	C2
TCGA-YC-A8S6	C2
TCGA-ZF-A9R9	C2
TCGA-ZF-A9RC	C2
TCGA-ZF-A9RF	C2
TCGA-ZF-AA4R	C2
TCGA-ZF-AA52	C2
TCGA-ZF-AA53	C2
TCGA-ZF-AA54	C2
TCGA-ZF-AA58	C2
TCGA-ZF-AA5H	C2
TCGA-ZF-AA5P	C2
TCGA-2F-A9KT	C3
TCGA-4Z-AA7N	C3
TCGA-4Z-AA81	C3
TCGA-4Z-AA84	C3
TCGA-BT-A20O	C3
TCGA-BT-A20Q	C3
TCGA-BT-A20T	C3
TCGA-BT-A20V	C3
TCGA-BT-A3PH	C3
TCGA-BT-A42C	C3
TCGA-CF-A3MH	C3
TCGA-CF-A3MI	C3
TCGA-CF-A47T	C3
TCGA-CF-A9FF	C3
TCGA-CU-A0YO	C3
TCGA-CU-A3QU	C3
TCGA-CU-A5W6	C3
TCGA-DK-A1A5	C3
TCGA-DK-A1A7	C3
TCGA-DK-A1AD	C3
TCGA-DK-A2I1	C3
TCGA-DK-A3IK	C3
TCGA-DK-A3IL	C3
TCGA-DK-A3IV	C3
TCGA-DK-A3WY	C3
TCGA-DK-A6AV	C3
TCGA-DK-A6AW	C3
TCGA-DK-A6B2	C3
TCGA-DK-A6B6	C3
TCGA-DK-AA6S	C3
TCGA-DK-AA6T	C3
TCGA-E7-A3Y1	C3
TCGA-E7-A4IJ	C3
TCGA-E7-A6ME	C3
TCGA-E7-A85H	C3
TCGA-E7-A8O8	C3
TCGA-FD-A3B3	C3
TCGA-FD-A3SS	C3
TCGA-FD-A43N	C3
TCGA-FD-A43P	C3
TCGA-FD-A43S	C3
TCGA-FD-A5BR	C3
TCGA-FD-A5C0	C3
TCGA-FD-A62O	C3
TCGA-FD-A62P	C3
TCGA-FD-A6TA	C3
TCGA-FD-A6TE	C3
TCGA-FD-A6TI	C3
TCGA-FJ-A3Z9	C3
TCGA-G2-A3IE	C3
TCGA-G2-AA3D	C3
TCGA-GC-A3I6	C3
TCGA-GC-A3OO	C3
TCGA-GC-A3RB	C3
TCGA-GD-A76B	C3
TCGA-GU-A767	C3
TCGA-GU-AATO	C3
TCGA-GV-A3JX	C3
TCGA-GV-A3QK	C3
TCGA-HQ-A2OE	C3
TCGA-K4-A3WV	C3
TCGA-K4-A54R	C3
TCGA-KQ-A41P	C3
TCGA-LT-A5Z6	C3
TCGA-MV-A51V	C3
TCGA-S5-A6DX	C3
TCGA-UY-A9PD	C3
TCGA-UY-A9PE	C3
TCGA-UY-A9PF	C3
TCGA-UY-A9PH	C3
TCGA-XF-A8HH	C3
TCGA-XF-AAMH	C3
TCGA-XF-AAML	C3
TCGA-XF-AAMX	C3
TCGA-XF-AAN5	C3
TCGA-YC-A89H	C3
TCGA-YF-AA3M	C3
TCGA-ZF-A9R0	C3
TCGA-ZF-A9R7	C3
TCGA-ZF-A9RN	C3
TCGA-ZF-AA4T	C3
TCGA-ZF-AA4X	C3
TCGA-2F-A9KP	C4
TCGA-2F-A9KQ	C4
TCGA-4Z-AA7O	C4
TCGA-4Z-AA7S	C4
TCGA-4Z-AA7Y	C4
TCGA-4Z-AA80	C4
TCGA-4Z-AA83	C4
TCGA-4Z-AA87	C4
TCGA-BT-A20W	C4
TCGA-C4-A0F6	C4
TCGA-CF-A1HR	C4
TCGA-CF-A27C	C4
TCGA-CF-A3MG	C4
TCGA-CF-A47V	C4
TCGA-CF-A47X	C4
TCGA-CF-A5UA	C4
TCGA-CF-A7I0	C4
TCGA-CF-A8HY	C4
TCGA-CF-A9FH	C4
TCGA-CU-A0YR	C4
TCGA-CU-A3YL	C4
TCGA-DK-A1A6	C4
TCGA-DK-A1AA	C4
TCGA-DK-A1AG	C4
TCGA-DK-A3X1	C4
TCGA-DK-A6B0	C4
TCGA-DK-A6B1	C4
TCGA-DK-AA6L	C4
TCGA-DK-AA6P	C4
TCGA-DK-AA71	C4
TCGA-DK-AA75	C4
TCGA-DK-AA76	C4
TCGA-DK-AA77	C4
TCGA-E5-A2PC	C4
TCGA-E5-A4U1	C4
TCGA-E7-A4XJ	C4
TCGA-E7-A519	C4
TCGA-E7-A541	C4
TCGA-E7-A5KF	C4
TCGA-E7-A678	C4
TCGA-E7-A7DU	C4
TCGA-E7-A7PW	C4
TCGA-E7-A7XN	C4
TCGA-E7-A97Q	C4
TCGA-FD-A3NA	C4
TCGA-FD-A3SN	C4
TCGA-FD-A43X	C4
TCGA-FD-A5BY	C4
TCGA-FJ-A3ZF	C4
TCGA-FT-A3EE	C4
TCGA-G2-A2EF	C4
TCGA-G2-A3VY	C4
TCGA-G2-AA3B	C4
TCGA-G2-AA3F	C4
TCGA-GC-A3RC	C4
TCGA-GC-A4ZW	C4
TCGA-GC-A6I3	C4
TCGA-GD-A3OQ	C4
TCGA-GD-A6C6	C4
TCGA-GU-A42P	C4
TCGA-GV-A3JV	C4
TCGA-GV-A3JW	C4
TCGA-GV-A3JZ	C4
TCGA-GV-A3QF	C4
TCGA-GV-A3QH	C4
TCGA-GV-A40E	C4
TCGA-GV-A40G	C4
TCGA-GV-A6ZA	C4
TCGA-H4-A2HO	C4
TCGA-KQ-A41N	C4
TCGA-KQ-A41Q	C4
TCGA-KQ-A41R	C4
TCGA-LT-A8JT	C4
TCGA-S5-AA26	C4
TCGA-UY-A78M	C4
TCGA-UY-A78O	C4
TCGA-UY-A9PA	C4
TCGA-XF-A8HB	C4
TCGA-XF-A8HC	C4
TCGA-XF-A8HG	C4
TCGA-XF-A8HI	C4
TCGA-XF-A9SV	C4
TCGA-XF-A9T0	C4
TCGA-XF-A9T6	C4
TCGA-XF-AAMQ	C4
TCGA-XF-AAMZ	C4
TCGA-XF-AAN0	C4
TCGA-XF-AAN2	C4
TCGA-ZF-A9R3	C4
TCGA-ZF-A9R4	C4
TCGA-ZF-A9RL	C4
TCGA-ZF-A9RM	C4
TCGA-ZF-AA5N	C4

## Sheet: UROMOL
id	subtype
U0002	C1
U0035	C1
U0067	C1
U0074	C1
U0086	C1
U0088	C1
U0089	C1
U0091	C1
U0106	C1
U0115	C1
U0126	C1
U0138	C1
U0152	C1
U0156	C1
U0204	C1
U0207	C1
U0256	C1
U0273	C1
U0283	C1
U0307	C1
U0312	C1
U0326	C1
U0329	C1
U0330	C1
U0383	C1
U0394	C1
U0400	C1
U0408	C1
U0430	C1
U0448	C1
U0455	C1
U0457	C1
U0459	C1
U0475	C1
U0512	C1
U0531	C1
U0553	C1
U0558	C1
U0562	C1
U0590	C1
U0598	C1
U0600	C1
U0606	C1
U0607	C1
U0612	C1
U0614	C1
U0615	C1
U0625	C1
U0643	C1
U0653	C1
U0664	C1
U0709	C1
U0768	C1
U0779	C1
U0794	C1
U0839	C1
U0850	C1
U0856	C1
U0905	C1
U0907	C1
U0909	C1
U0910	C1
U0912	C1
U0932	C1
U0954	C1
U0977	C1
U0993	C1
U1002	C1
U1006	C1
U1020	C1
U1046	C1
U1055	C1
U1067	C1
U1099	C1
U1123	C1
U1165	C1
U1194	C1
U1212	C1
U1243	C1
U1265	C1
U1271	C1
U1275	C1
U1289	C1
U1300	C1
U1301	C1
U1307	C1
U1330	C1
U1354	C1
U1356	C1
U1388	C1
U1396	C1
U1427	C1
U1431	C1
U1434	C1
U1464	C1
U1476	C1
U1478	C1
U0006	C2
U0010	C2
U0015	C2
U0018	C2
U0024	C2
U0026	C2
U0037	C2
U0038	C2
U0053	C2
U0059	C2
U0073	C2
U0076	C2
U0077	C2
U0083	C2
U0090	C2
U0092	C2
U0093	C2
U0099	C2
U0104	C2
U0109	C2
U0114	C2
U0119	C2
U0120	C2
U0128	C2
U0129	C2
U0130	C2
U0134	C2
U0137	C2
U0140	C2
U0141	C2
U0144	C2
U0147	C2
U0150	C2
U0158	C2
U0168	C2
U0170	C2
U0171	C2
U0175	C2
U0177	C2
U0178	C2
U0179	C2
U0181	C2
U0186	C2
U0190	C2
U0193	C2
U0195	C2
U0201	C2
U0224	C2
U0233	C2
U0275	C2
U0291	C2
U0317	C2
U0323	C2
U0332	C2
U0344	C2
U0348	C2
U0378	C2
U0384	C2
U0397	C2
U0401	C2
U0412	C2
U0414	C2
U0427	C2
U0431	C2
U0433	C2
U0434	C2
U0435	C2
U0436	C2
U0442	C2
U0446	C2
U0447	C2
U0450	C2
U0453	C2
U0458	C2
U0461	C2
U0466	C2
U0479	C2
U0496	C2
U0514	C2
U0515	C2
U0551	C2
U0556	C2
U0570	C2
U0573	C2
U0577	C2
U0580	C2
U0585	C2
U0603	C2
U0608	C2
U0611	C2
U0613	C2
U0624	C2
U0627	C2
U0645	C2
U0646	C2
U0648	C2
U0659	C2
U0765	C2
U0796	C2
U0835	C2
U0915	C2
U0952	C2
U0963	C2
U0972	C2
U0973	C2
U0989	C2
U0998	C2
U0999	C2
U1023	C2
U1026	C2
U1030	C2
U1032	C2
U1033	C2
U1037	C2
U1082	C2
U1106	C2
U1113	C2
U1136	C2
U1151	C2
U1155	C2
U1158	C2
U1188	C2
U1190	C2
U1191	C2
U1192	C2
U1206	C2
U1242	C2
U1244	C2
U1263	C2
U1272	C2
U1293	C2
U1337	C2
U1343	C2
U1413	C2
U1426	C2
U1465	C2
U1480	C2
U0007	C3
U0032	C3
U0039	C3
U0041	C3
U0045	C3
U0057	C3
U0064	C3
U0069	C3
U0071	C3
U0078	C3
U0080	C3
U0095	C3
U0102	C3
U0110	C3
U0117	C3
U0142	C3
U0143	C3
U0149	C3
U0151	C3
U0153	C3
U0160	C3
U0183	C3
U0189	C3
U0199	C3
U0200	C3
U0219	C3
U0261	C3
U0264	C3
U0278	C3
U0290	C3
U0328	C3
U0334	C3
U0349	C3
U0385	C3
U0399	C3
U0411	C3
U0416	C3
U0421	C3
U0426	C3
U0437	C3
U0438	C3
U0439	C3
U0454	C3
U0469	C3
U0473	C3
U0476	C3
U0494	C3
U0497	C3
U0502	C3
U0516	C3
U0519	C3
U0535	C3
U0542	C3
U0544	C3
U0550	C3
U0583	C3
U0587	C3
U0589	C3
U0605	C3
U0623	C3
U0635	C3
U0638	C3
U0655	C3
U0657	C3
U0670	C3
U0696	C3
U0766	C3
U0772	C3
U0867	C3
U0870	C3
U0903	C3
U0904	C3
U0913	C3
U0918	C3
U0928	C3
U0975	C3
U0976	C3
U0986	C3
U1005	C3
U1018	C3
U1025	C3
U1043	C3
U1050	C3
U1061	C3
U1084	C3
U1089	C3
U1103	C3
U1105	C3
U1135	C3
U1146	C3
U1153	C3
U1157	C3
U1162	C3
U1171	C3
U1174	C3
U1177	C3
U1182	C3
U1209	C3
U1211	C3
U1228	C3
U1231	C3
U1232	C3
U1233	C3
U1235	C3
U1237	C3
U1267	C3
U1283	C3
U1284	C3
U1286	C3
U1295	C3
U1297	C3
U1298	C3
U1303	C3
U1304	C3
U1305	C3
U1309	C3
U1317	C3
U1332	C3
U1335	C3
U1341	C3
U1346	C3
U1363	C3
U1374	C3
U1404	C3
U1408	C3
U1409	C3
U1415	C3
U1430	C3
U1432	C3
U1462	C3
U0001	C4
U0011	C4
U0012	C4
U0013	C4
U0023	C4
U0027	C4
U0028	C4
U0036	C4
U0042	C4
U0046	C4
U0048	C4
U0054	C4
U0060	C4
U0062	C4
U0072	C4
U0087	C4
U0094	C4
U0100	C4
U0105	C4
U0118	C4
U0121	C4
U0122	C4
U0125	C4
U0139	C4
U0154	C4
U0159	C4
U0161	C4
U0169	C4
U0182	C4
U0184	C4
U0188	C4
U0214	C4
U0226	C4
U0262	C4
U0267	C4
U0268	C4
U0316	C4
U0322	C4
U0337	C4
U0346	C4
U0350	C4
U0380	C4
U0392	C4
U0425	C4
U0534	C4
U0538	C4
U0541	C4
U0549	C4
U0555	C4
U0559	C4
U0560	C4
U0566	C4
U0584	C4
U0618	C4
U0631	C4
U0642	C4
U0654	C4
U0666	C4
U0706	C4
U0754	C4
U0777	C4
U0832	C4
U0844	C4
U0847	C4
U0855	C4
U0965	C4
U1011	C4
U1019	C4
U1031	C4
U1052	C4
U1057	C4
U1064	C4
U1100	C4
U1108	C4
U1148	C4
U1150	C4
U1161	C4
U1179	C4
U1189	C4
U1196	C4
U1205	C4
U1207	C4
U1230	C4
U1240	C4
U1248	C4
U1249	C4
U1256	C4
U1266	C4
U1270	C4
U1276	C4
U1277	C4
U1279	C4
U1280	C4
U1282	C4
U1288	C4
U1291	C4
U1292	C4
U1308	C4
U1311	C4
U1314	C4
U1336	C4
U1338	C4
U1345	C4
U1349	C4
U1368	C4
U1403	C4
U1412	C4
U1425	C4
U1435	C4
U1458	C4
U0641	Unclassified
U1264	Unclassified

## Sheet: GSE13507
id	subtype
GSM340547	C1
GSM340548	C1
GSM340552	C1
GSM340556	C1
GSM340562	C1
GSM340563	C1
GSM340565	C1
GSM340574	C1
GSM340583	C1
GSM340586	C1
GSM340596	C1
GSM340602	C1
GSM340607	C1
GSM340618	C1
GSM340622	C1
GSM340634	C1
GSM340636	C1
GSM340639	C1
GSM340642	C1
GSM340651	C1
GSM340653	C1
GSM340656	C1
GSM340662	C1
GSM340670	C1
GSM340671	C1
GSM340673	C1
GSM340677	C1
GSM340679	C1
GSM340681	C1
GSM340689	C1
GSM340694	C1
GSM340698	C1
GSM340708	C1
GSM340711	C1
GSM340712	C1
GSM340725	C1
GSM340731	C1
GSM340737	C1
GSM340744	C1
GSM340745	C1
GSM340757	C1
GSM340770	C1
GSM340775	C1
GSM340776	C1
GSM340777	C1
GSM340778	C1
GSM340780	C1
GSM340785	C1
GSM340792	C1
GSM340537	C2
GSM340538	C2
GSM340539	C2
GSM340540	C2
GSM340542	C2
GSM340543	C2
GSM340544	C2
GSM340546	C2
GSM340549	C2
GSM340550	C2
GSM340551	C2
GSM340554	C2
GSM340557	C2
GSM340560	C2
GSM340561	C2
GSM340567	C2
GSM340568	C2
GSM340569	C2
GSM340570	C2
GSM340571	C2
GSM340573	C2
GSM340575	C2
GSM340576	C2
GSM340577	C2
GSM340578	C2
GSM340579	C2
GSM340582	C2
GSM340588	C2
GSM340590	C2
GSM340591	C2
GSM340592	C2
GSM340595	C2
GSM340600	C2
GSM340601	C2
GSM340603	C2
GSM340604	C2
GSM340606	C2
GSM340612	C2
GSM340628	C2
GSM340650	C2
GSM340660	C2
GSM340665	C2
GSM340672	C2
GSM340674	C2
GSM340678	C2
GSM340687	C2
GSM340693	C2
GSM340696	C2
GSM340697	C2
GSM340699	C2
GSM340701	C2
GSM340702	C2
GSM340704	C2
GSM340705	C2
GSM340709	C2
GSM340713	C2
GSM340714	C2
GSM340720	C2
GSM340722	C2
GSM340724	C2
GSM340727	C2
GSM340728	C2
GSM340732	C2
GSM340733	C2
GSM340739	C2
GSM340742	C2
GSM340746	C2
GSM340749	C2
GSM340750	C2
GSM340751	C2
GSM340758	C2
GSM340759	C2
GSM340760	C2
GSM340761	C2
GSM340766	C2
GSM340769	C2
GSM340773	C2
GSM340774	C2
GSM340783	C2
GSM340784	C2
GSM340786	C2
GSM340787	C2
GSM340789	C2
GSM340559	C3
GSM340581	C3
GSM340584	C3
GSM340605	C3
GSM340609	C3
GSM340610	C3
GSM340611	C3
GSM340613	C3
GSM340614	C3
GSM340615	C3
GSM340616	C3
GSM340619	C3
GSM340620	C3
GSM340623	C3
GSM340624	C3
GSM340625	C3
GSM340626	C3
GSM340627	C3
GSM340629	C3
GSM340633	C3
GSM340635	C3
GSM340638	C3
GSM340640	C3
GSM340643	C3
GSM340645	C3
GSM340648	C3
GSM340654	C3
GSM340657	C3
GSM340661	C3
GSM340663	C3
GSM340664	C3
GSM340666	C3
GSM340667	C3
GSM340675	C3
GSM340676	C3
GSM340682	C3
GSM340684	C3
GSM340688	C3
GSM340690	C3
GSM340691	C3
GSM340692	C3
GSM340695	C3
GSM340703	C3
GSM340707	C3
GSM340710	C3
GSM340715	C3
GSM340716	C3
GSM340718	C3
GSM340719	C3
GSM340721	C3
GSM340723	C3
GSM340726	C3
GSM340735	C3
GSM340736	C3
GSM340741	C3
GSM340743	C3
GSM340748	C3
GSM340753	C3
GSM340756	C3
GSM340765	C3
GSM340767	C3
GSM340771	C3
GSM340772	C3
GSM340781	C3
GSM340790	C3
GSM340541	C4
GSM340545	C4
GSM340553	C4
GSM340555	C4
GSM340558	C4
GSM340564	C4
GSM340566	C4
GSM340572	C4
GSM340580	C4
GSM340585	C4
GSM340587	C4
GSM340589	C4
GSM340593	C4
GSM340594	C4
GSM340597	C4
GSM340598	C4
GSM340599	C4
GSM340608	C4
GSM340617	C4
GSM340621	C4
GSM340630	C4
GSM340631	C4
GSM340632	C4
GSM340637	C4
GSM340641	C4
GSM340644	C4
GSM340646	C4
GSM340647	C4
GSM340649	C4
GSM340652	C4
GSM340655	C4
GSM340658	C4
GSM340659	C4
GSM340668	C4
GSM340669	C4
GSM340680	C4
GSM340683	C4
GSM340685	C4
GSM340686	C4
GSM340700	C4
GSM340706	C4
GSM340717	C4
GSM340729	C4
GSM340730	C4
GSM340734	C4
GSM340738	C4
GSM340740	C4
GSM340747	C4
GSM340752	C4
GSM340754	C4
GSM340755	C4
GSM340762	C4
GSM340763	C4
GSM340764	C4
GSM340768	C4
GSM340779	C4
GSM340782	C4
GSM340788	C4
GSM340791	C4

## Sheet: GSE31684
id	subtype
GSM786517	C1
GSM786493	C1
GSM786499	C1
GSM786566	C1
GSM786580	C1
GSM786581	C1
GSM786500	C1
GSM786506	C1
GSM786518	C1
GSM786533	C1
GSM786547	C1
GSM786557	C1
GSM786564	C1
GSM786510	C1
GSM786521	C1
GSM786525	C1
GSM786553	C1
GSM786539	C1
GSM786491	C2
GSM786509	C2
GSM786537	C2
GSM786538	C2
GSM786583	C2
GSM786512	C2
GSM786515	C2
GSM786519	C2
GSM786522	C2
GSM786526	C2
GSM786528	C2
GSM786531	C2
GSM786532	C2
GSM786543	C2
GSM786544	C2
GSM786549	C2
GSM786550	C2
GSM786560	C2
GSM786569	C2
GSM786571	C2
GSM786577	C2
GSM786582	C2
GSM786494	C2
GSM786504	C2
GSM786511	C2
GSM786513	C2
GSM786514	C2
GSM786516	C2
GSM786520	C2
GSM786536	C2
GSM786546	C2
GSM786561	C2
GSM786575	C2
GSM786523	C2
GSM786534	C3
GSM786558	C3
GSM786565	C3
GSM786572	C3
GSM786579	C3
GSM786492	C3
GSM786548	C3
GSM786562	C3
GSM786567	C3
GSM786573	C3
GSM786496	C3
GSM786503	C3
GSM786508	C3
GSM786524	C3
GSM786529	C3
GSM786535	C3
GSM786552	C3
GSM786554	C3
GSM786563	C3
GSM786570	C3
GSM786576	C3
GSM786578	C3
GSM786542	C3
GSM786541	C3
GSM786497	C4
GSM786501	C4
GSM786555	C4
GSM786559	C4
GSM786502	C4
GSM786574	C4
GSM786498	C4
GSM786507	C4
GSM786530	C4
GSM786545	C4
GSM786551	C4
GSM786568	C4
GSM786495	C4
GSM786505	C4
GSM786540	C4
GSM786527	C4
GSM786556	C4

## Sheet: GSE48276
id	subtype
GSM1173972	C1
GSM1173977	C1
GSM1173955	C1
GSM1173918	C1
GSM1173932	C1
GSM1173935	C1
GSM1173946	C1
GSM1173951	C1
GSM1173957	C1
GSM1173993	C1
GSM1173998	C1
GSM1174012	C1
GSM1174013	C1
GSM1174016	C1
GSM1173901	C1
GSM1173903	C1
GSM1173904	C1
GSM1173910	C1
GSM1173923	C1
GSM1173944	C1
GSM1173970	C1
GSM1173973	C1
GSM1173999	C1
GSM1174021	C1
GSM1174027	C1
GSM1173945	C1
GSM1173989	C1
GSM1174007	C1
GSM1173971	C2
GSM1173975	C2
GSM1173978	C2
GSM1173982	C2
GSM1173921	C2
GSM1173933	C2
GSM1173939	C2
GSM1173968	C2
GSM1173902	C2
GSM1173905	C2
GSM1173906	C2
GSM1173907	C2
GSM1173908	C2
GSM1173909	C2
GSM1173919	C2
GSM1173924	C2
GSM1173926	C2
GSM1173927	C2
GSM1173928	C2
GSM1173929	C2
GSM1173934	C2
GSM1173936	C2
GSM1173938	C2
GSM1173940	C2
GSM1173943	C2
GSM1173949	C2
GSM1173952	C2
GSM1173956	C2
GSM1173976	C2
GSM1173992	C2
GSM1174001	C2
GSM1174011	C2
GSM1173916	C2
GSM1173917	C2
GSM1173942	C2
GSM1173947	C2
GSM1174006	C2
GSM1174023	C2
GSM1173930	C3
GSM1173987	C3
GSM1173995	C3
GSM1174000	C3
GSM1174010	C3
GSM1174015	C3
GSM1174024	C3
GSM1173974	C3
GSM1173983	C3
GSM1173990	C3
GSM1173997	C3
GSM1174003	C3
GSM1174004	C3
GSM1174017	C3
GSM1174020	C3
GSM1174026	C3
GSM1173911	C3
GSM1173922	C3
GSM1174008	C3
GSM1173948	C4
GSM1173980	C4
GSM1174028	C4
GSM1173913	C4
GSM1173954	C4
GSM1173988	C4
GSM1173996	C4
GSM1174002	C4
GSM1174014	C4
GSM1174022	C4
GSM1173912	C4
GSM1173915	C4
GSM1173920	C4
GSM1173925	C4
GSM1173931	C4
GSM1173937	C4
GSM1173941	C4
GSM1173950	C4
GSM1173969	C4
GSM1173986	C4
GSM1173991	C4
GSM1173994	C4
GSM1174005	C4
GSM1174009	C4
GSM1174019	C4
GSM1173953	C4
GSM1173979	C4
GSM1173981	C4
GSM1174018	C4
GSM1174025	C4
GSM1173914	Unclassified

## Sheet: IMvigor210
id	subtype
SAM7fb6987514a4	C1
SAMd1bd63734394	C1
SAM032c642382a7	C1
SAM110501d0eedb	C1
SAM943df5cf15df	C1
SAMae4da274eded	C1
SAMbd8ee73983b8	C1
SAMe97af0feefdf	C1
SAMdad5c29dc105	C1
SAMb15ad09d6e24	C1
SAM3f446449bf81	C1
SAM6083aac8db99	C1
SAM3ee5dcd894f0	C1
SAM8a1b0e02ee42	C1
SAM4581bac493af	C1
SAM9e11ec6bea80	C1
SAM065890737112	C1
SAMb470eb8f04be	C1
SAM1e9c4d1d39ae	C1
SAMa535fcdf18a0	C1
SAMe41b1e773582	C1
SAM59f392864f5d	C1
SAMba1a34b5a060	C1
SAMfb7aec7cb0e2	C1
SAM2bba8cb35e48	C1
SAM5c139c5c1c4f	C1
SAMc1251c7bfee2	C1
SAM6780ed436b55	C1
SAMc919aebc7fdd	C1
SAM1c0ecfb3eb63	C1
SAMbcb07ba81cee	C1
SAM9681450bbc90	C1
SAM3b15b4c6311d	C1
SAMeaa477a5384b	C1
SAMbda79f955628	C1
SAMc97f35a29d16	C1
SAM7829a341b9f3	C1
SAM7538ad9ff524	C1
SAMb2e4a082541a	C1
SAM6662f5181f87	C1
SAM31d9176e11fb	C1
SAM04c589eb3fb3	C1
SAMb8101c538753	C1
SAM698d8d76b934	C2
SAM85e41e7f33f9	C2
SAM7f0d9cc7f001	C2
SAMb2f1d0e54ece	C2
SAM4edbe45817b3	C2
SAM36a9225b0222	C2
SAM6dd7ad1d797d	C2
SAMc0d625a50eb8	C2
SAM9a2cf3c06fb3	C2
SAMb963dda93cfd	C2
SAMa9ca8536d2b1	C2
SAM9fb814c22bdb	C2
SAM63405b04ab2d	C2
SAMe9ae8beb82fa	C2
SAMd215b503f99a	C2
SAMbf1a3ae828e6	C2
SAM8884fe446d20	C2
SAM2f228939632f	C2
SAM297c0301e861	C2
SAM2e9ac0b1b250	C2
SAMd636e3461955	C2
SAM30b5c6c54cf7	C2
SAMfd947610629d	C2
SAM39eb94fa504d	C2
SAMc0da5d48686d	C2
SAM4501e41e4751	C2
SAM166a419a4e5a	C2
SAM025b45c27e05	C2
SAM34430ef08e5b	C2
SAM0a7c2091dd56	C2
SAMeb587a68006b	C2
SAMe1eb5d988760	C2
SAM19fec8f3b3bd	C2
SAM415f36ad349e	C2
SAMd7d57ee3a863	C2
SAM563d6233dfa2	C2
SAM30cf07d4874f	C2
SAMd135d5867fe3	C2
SAMe9475f77504b	C2
SAM978a587b207e	C2
SAMfddc359e862b	C2
SAMfed609955db9	C2
SAM9410b866974a	C2
SAM49d48750e294	C2
SAM3894ac3956a5	C2
SAM2624229effe8	C2
SAM670649e105b5	C2
SAM8e469834acc1	C2
SAM7d7c54623618	C2
SAMbfdffb97c446	C2
SAM1c8b086175ca	C2
SAM1dda30f1c5be	C2
SAM9eebdef2858a	C2
SAM568ce160abd9	C2
SAM1a87df750b9d	C2
SAM47fc46c3d6be	C2
SAMaf42c1541269	C2
SAMe0c49ea0df5d	C2
SAM1f3c93814cb9	C2
SAM5fc9ae0aed1f	C2
SAM65afda25b920	C2
SAM07a93a28f801	C2
SAM5cc2d9036053	C2
SAM1f66db567eb5	C2
SAM6157c8f38b72	C2
SAMe7e4f7c076a7	C2
SAMf275eb859a39	C3
SAM4305ab968b90	C3
SAMdf3e42c8672a	C3
SAM18039827e1b9	C3
SAM681e4bf7cf85	C3
SAM81b71522417a	C3
SAM0684af734db1	C3
SAMbcbc7957c264	C3
SAM18bc1078bc15	C3
SAM7114d99032ec	C3
SAMb419a8fcbfcd	C3
SAM9539a4f19ebc	C3
SAM36851bc8b9ae	C3
SAM1fa6bcb7fc48	C3
SAM2dc578e0165f	C3
SAMe94c30c30616	C3
SAM54e58f1b0230	C3
SAMa424c75831b4	C3
SAM45c8e6412c66	C3
SAM8533e5e261d6	C3
SAM5d1dfd5207f5	C3
SAM7c67b05aa109	C3
SAMa1871f491b02	C3
SAM5a2347c0498a	C3
SAM9306c5c92444	C3
SAMb15ac6e4c4ef	C3
SAM28e6031ac18b	C3
SAMd86389d0d768	C3
SAM18be5b395318	C3
SAM548551ef782c	C3
SAM203dcf14f927	C3
SAM2c9586161ce6	C3
SAM8f2275c36e8c	C3
SAM18a4dabbc557	C3
SAMcee0fa8c05b4	C3
SAM91c47b054ffb	C3
SAM491e341d5a82	C3
SAM8e43e9caf307	C3
SAM99b1f6a9534e	C3
SAM00b9e5c52da9	C3
SAM9b9d48b0b02c	C3
SAMbc8dc3a7b54e	C3
SAM14938611a2d3	C3
SAM1bcc62d8290c	C3
SAM87a8e18eb45b	C3
SAM9725303dce0c	C3
SAMd5ab7fbfab4e	C3
SAMce39dd79b441	C3
SAM6964a6d7b967	C3
SAM6792d6e98068	C3
SAM4918c524b83a	C3
SAMe3d4266775a9	C3
SAM2de7cffb5f72	C3
SAM23095936e611	C4
SAMdb3f50c9129c	C4
SAMa1e62d323e1d	C4
SAMe712352fb82a	C4
SAM08cce2fa88f2	C4
SAM14df63a65411	C4
SAMdab9ca8fb5de	C4
SAMf28c01545593	C4
SAM61b9d4d84c64	C4
SAMe50d15fde368	C4
SAMc2a1820d4e6b	C4
SAMabc151b01ea3	C4
SAM7893196e0e89	C4
SAM961d04c42bd9	C4
SAM675a12a09c15	C4
SAM63b2189c36d7	C4
SAM0d855cff64e6	C4
SAM6cbc10abddb0	C4
SAM7746b76437e6	C4
SAM26104d5adc89	C4
SAMb8070b7937e7	C4
SAMf2aae1443f67	C4
SAM5d989c86255e	C4
SAM27299aed7681	C4
SAMd43f8933066b	C4
SAM7aa01fc49a80	C4
SAM0257bbbbd388	C4
SAM3779e979db6b	C4
SAM2eb07dedf07f	C4
SAMff41c4e8c08f	C4
SAM771445e92421	C4
SAM58e7832f4e7d	C4
SAMc57eadb2d82b	C4
