# Supplementary material for: Multi-Omics Characterization of Tumor Microenvironment Heterogeneity and Immunotherapy Resistance Through Cell States–Based Subtyping in Bladder Cancer
Source: Front Cell Dev Biol. 2022 Feb 9;9:809588. doi: 10.3389/fcell.2021.809588 (PMC8864284; doi:10.3389/fcell.2021.809588)
Supplement: Supplementary file 3 [file Table9.XLSX]

## Sheet: Sheet1
Table in the article of UROMOL cohorts. BCG Treatment for Class 1-3 in the total RNA-Seq Validation Set
		Class1	Class2	Class3	Total	P Value
Samples		46	53	39	138
BCG	CR	4	14	11	29	0.3
	NR	4	8	16	28
