# Supplementary material for: Multi-Omics Characterization of Tumor Microenvironment Heterogeneity and Immunotherapy Resistance Through Cell States–Based Subtyping in Bladder Cancer
Source: Front Cell Dev Biol. 2022 Feb 9;9:809588. doi: 10.3389/fcell.2021.809588 (PMC8864284; doi:10.3389/fcell.2021.809588)
Supplement: Supplementary file 5 [file Table6.XLSX]

## Sheet: C1
Hugo_Symbol	Frame_Shift_Del	Frame_Shift_Ins	In_Frame_Del	In_Frame_Ins	Missense_Mutation	Nonsense_Mutation	Nonstop_Mutation	Splice_Site	Translation_Start_Site	total	MutatedSamples	AlteredSamples	clusters	muts_in_clusters	clusterScores	protLen	zscore	pval	fdr	fract_muts_in_clusters
FGFR3	1	0	0	0	28	0	0	0	0	29	22	22	3	24	0.718222	808	3.37863	0.000364243	0.0163909	0.827586
HRAS	0	0	0	0	4	1	0	0	0	5	5	5	1	3	0.6	189	2.46923	0.00677019	0.152329	0.6
ABCC9	0	0	0	0	5	0	0	0	0	5	4	4	1	2	0.4	1549	0.930769	0.175986	0.465847	0.4
CFAP44	0	0	0	0	2	3	0	0	0	5	4	4	1	2	0.4	1854	0.930769	0.175986	0.465847	0.4
COL11A2	0	0	0	1	3	1	0	1	0	6	4	4	1	2	0.4	1736	0.930769	0.175986	0.465847	0.333333
CR1	0	0	0	0	5	0	0	0	0	5	4	4	1	2	0.4	2489	0.930769	0.175986	0.465847	0.4
ERBB2	0	0	0	0	5	0	0	0	0	5	5	5	1	2	0.4	1255	0.930769	0.175986	0.465847	0.4
MYH2	0	0	0	0	4	1	0	0	0	5	4	4	1	2	0.4	1941	0.930769	0.175986	0.465847	0.4
NFE2L2	0	0	0	0	10	0	0	0	0	10	10	10	1	9	0.509191	605	1.7707	0.0383053	0.465847	0.9
PIK3CA	0	0	0	0	19	0	0	0	0	19	16	16	1	10	0.442853	1068	1.26041	0.103761	0.465847	0.526316
PTPN4	0	0	0	0	5	0	0	0	0	5	5	5	1	2	0.4	926	0.930769	0.175986	0.465847	0.4
RP1L1	0	0	0	0	5	0	0	0	0	5	4	4	1	2	0.4	2400	0.930769	0.175986	0.465847	0.4
SAMD9	0	0	0	0	5	0	0	0	0	5	5	5	1	2	0.4	1589	0.930769	0.175986	0.465847	0.4
TMCO4	0	0	0	0	5	0	0	0	0	5	4	4	1	2	0.4	634	0.930769	0.175986	0.465847	0.4
TOPBP1	0	0	0	0	5	0	0	0	0	5	4	4	1	2	0.4	1522	0.930769	0.175986	0.465847	0.4
TRHR	0	0	0	0	5	0	0	0	0	5	4	4	1	2	0.4	398	0.930769	0.175986	0.465847	0.4
ZNF808	0	0	0	0	5	0	0	0	0	5	4	4	1	2	0.4	903	0.930769	0.175986	0.465847	0.4
CDKN1A	1	2	0	0	1	3	0	0	0	7	6	6	1	3	0.38673	164	0.828689	0.20364	0.506988	0.428571
COL5A2	0	0	0	0	6	0	0	0	0	6	5	5	1	2	0.333333	1499	0.417949	0.337992	0.506988	0.333333
FBXW7	1	1	0	0	7	2	0	0	0	11	9	9	2	4	0.363636	707	0.651049	0.257507	0.506988	0.363636
KANK4	0	0	0	0	6	0	0	0	0	6	6	6	1	2	0.333333	995	0.417949	0.337992	0.506988	0.333333
MAP3K12	1	0	0	0	5	0	0	0	0	6	4	4	1	2	0.333333	892	0.417949	0.337992	0.506988	0.333333
MECOM	0	0	0	0	4	2	0	0	0	6	5	5	1	2	0.333333	1239	0.417949	0.337992	0.506988	0.333333
MEGF8	0	0	0	0	4	2	0	0	0	6	6	6	1	2	0.333333	2778	0.417949	0.337992	0.506988	0.333333
NRXN1	2	0	0	0	3	1	0	0	0	6	5	5	1	2	0.333333	1547	0.417949	0.337992	0.506988	0.333333
PTCH1	0	0	0	0	6	0	0	0	0	6	5	5	1	2	0.333333	1447	0.417949	0.337992	0.506988	0.333333
RHOB	0	0	0	0	6	0	0	0	0	6	6	6	1	2	0.333333	196	0.417949	0.337992	0.506988	0.333333
SPTBN5	1	0	1	0	3	1	0	0	0	6	5	5	1	2	0.333333	3639	0.417949	0.337992	0.506988	0.333333
TNXB	0	0	0	0	6	0	0	1	0	7	5	5	1	2	0.333333	4242	0.417949	0.337992	0.506988	0.285714
TP53	3	1	0	0	35	7	0	2	0	48	44	44	5	27	0.366108	393	0.670065	0.251408	0.506988	0.5625
ERCC2	0	0	0	0	10	0	0	0	0	10	10	10	1	3	0.3	760	0.161538	0.435835	0.599256	0.3
FANCM	0	0	0	0	7	0	0	0	0	7	6	6	1	2	0.285714	2048	0.0516484	0.479404	0.599256	0.285714
KDM6A	6	4	0	0	3	15	0	5	0	33	31	31	3	8	0.296296	1401	0.133048	0.447078	0.599256	0.242424
MBD6	0	0	0	0	7	0	0	0	0	7	6	6	1	2	0.285714	1003	0.0516484	0.479404	0.599256	0.285714
MKI67	0	0	1	0	5	1	0	0	0	7	7	7	1	2	0.285714	3256	0.0516484	0.479404	0.599256	0.285714
WNK1	0	0	0	0	7	0	0	0	0	7	7	7	1	2	0.285714	2642	0.0516484	0.479404	0.599256	0.285714
PKHD1	0	0	0	0	6	2	0	0	0	8	7	7	1	2	0.25	4074	-0.223077	0.588262	0.678764	0.25
SSPO	0	0	0	0	7	1	0	0	0	8	6	6	1	2	0.25	5147	-0.223077	0.588262	0.678764	0.25
ZNF611	0	0	0	0	4	4	0	0	0	8	5	5	1	2	0.25	705	-0.223077	0.588262	0.678764	0.25
ANK3	0	0	0	0	9	1	0	0	0	10	8	8	1	2	0.2	4377	-0.607692	0.728304	0.819342	0.2
ANK2	0	0	0	0	10	1	0	0	0	11	11	11	1	2	0.181818	3957	-0.747552	0.772635	0.848014	0.181818
ARID1A	1	2	0	0	6	7	0	0	0	16	14	14	1	2	0.125	2285	-1.18462	0.881915	0.89273	0.125
BIRC6	1	0	0	0	14	1	0	0	0	16	13	13	1	2	0.125	4857	-1.18462	0.881915	0.89273	0.125
EP300	1	1	1	0	10	4	0	1	0	18	15	15	1	2	0.117647	2414	-1.24118	0.89273	0.89273	0.111111
RYR3	1	0	0	0	15	1	0	0	0	17	14	14	1	2	0.117647	4870	-1.24118	0.89273	0.89273	0.117647

## Sheet: C2
Hugo_Symbol	Frame_Shift_Del	Frame_Shift_Ins	In_Frame_Del	In_Frame_Ins	Missense_Mutation	Nonsense_Mutation	Nonstop_Mutation	Splice_Site	Translation_Start_Site	total	MutatedSamples	AlteredSamples	clusters	muts_in_clusters	clusterScores	protLen	zscore	pval	fdr	fract_muts_in_clusters
KRAS	0	0	0	0	7	0	0	0	0	7	7	7	1	6	0.857143	189	4.44725	4.34877e-06	0.000491411	0.857143
GNA13	0	0	0	0	5	0	0	0	0	5	5	5	1	4	0.8	377	4.00769	3.06575e-05	0.00173215	0.8
ERCC2	0	0	0	0	9	0	0	0	0	9	9	9	3	7	0.777778	760	3.83675	6.23361e-05	0.00234799	0.777778
CTNNB1	0	0	0	0	6	0	0	0	0	6	6	6	1	4	0.666667	781	2.98205	0.00143162	0.0269622	0.666667
RXRA	0	1	0	0	5	0	0	0	0	6	6	6	1	4	0.666667	462	2.98205	0.00143162	0.0269622	0.666667
TTYH1	0	0	0	0	2	4	0	1	0	7	7	7	1	4	0.666667	460	2.98205	0.00143162	0.0269622	0.571429
PIK3CA	0	0	0	0	28	0	0	0	0	28	26	26	2	20	0.618238	1068	2.60952	0.00453344	0.0731827	0.714286
ADCY8	0	0	0	0	6	0	0	0	0	6	6	6	1	3	0.5	1251	1.7	0.0445655	0.457809	0.5
MCF2L2	0	0	0	0	4	0	0	1	0	5	5	5	1	2	0.5	1114	1.7	0.0445655	0.457809	0.4
PDGFRA	0	2	0	0	1	1	0	1	0	5	4	4	1	2	0.5	1089	1.7	0.0445655	0.457809	0.4
TAF11	0	0	0	0	4	0	0	2	0	6	6	6	1	2	0.5	211	1.7	0.0445655	0.457809	0.333333
ANKS1B	0	0	0	0	5	0	0	0	0	5	5	5	1	2	0.4	1248	0.930769	0.175986	0.568185	0.4
BRCA1	0	0	0	0	4	1	0	0	0	5	5	5	1	2	0.4	1884	0.930769	0.175986	0.568185	0.4
CBFA2T2	0	0	0	0	4	1	0	0	0	5	4	4	1	2	0.4	604	0.930769	0.175986	0.568185	0.4
CSMD2	0	0	0	0	9	1	0	1	0	11	10	10	2	4	0.4	3487	0.930769	0.175986	0.568185	0.363636
ERBB2	0	0	0	0	19	0	0	0	0	19	16	16	1	9	0.473684	1255	1.49757	0.0671224	0.568185	0.473684
FBXW7	0	0	0	0	6	5	0	0	0	11	10	10	2	5	0.454545	707	1.35035	0.0884519	0.568185	0.454545
FNDC3A	0	0	0	0	5	0	0	0	0	5	5	5	1	2	0.4	1198	0.930769	0.175986	0.568185	0.4
GALNTL6	0	0	0	0	6	0	0	0	0	6	6	6	1	3	0.416667	601	1.05897	0.144806	0.568185	0.5
KIF3C	0	0	0	0	5	0	0	0	0	5	4	4	1	2	0.4	793	0.930769	0.175986	0.568185	0.4
KLF5	0	1	0	0	4	0	0	0	0	5	5	5	1	2	0.4	457	0.930769	0.175986	0.568185	0.4
KRT33B	0	0	0	0	5	0	0	0	0	5	5	5	1	2	0.4	404	0.930769	0.175986	0.568185	0.4
MBTPS1	0	0	0	0	3	2	0	0	0	5	5	5	1	2	0.4	1052	0.930769	0.175986	0.568185	0.4
PCDHA1	0	0	0	0	5	0	0	0	0	5	5	5	1	2	0.4	950	0.930769	0.175986	0.568185	0.4
PDE11A	0	0	0	0	5	0	0	0	0	5	5	5	1	2	0.4	933	0.930769	0.175986	0.568185	0.4
RAB3GAP1	0	0	0	0	4	1	0	0	0	5	5	5	1	2	0.4	988	0.930769	0.175986	0.568185	0.4
RANBP3L	0	1	0	1	2	1	0	0	0	5	4	4	1	2	0.4	490	0.930769	0.175986	0.568185	0.4
SETDB1	0	0	0	0	4	1	0	0	0	5	5	5	1	2	0.4	1291	0.930769	0.175986	0.568185	0.4
SF3B1	0	0	0	0	7	0	0	0	0	7	7	7	1	3	0.428571	1304	1.15055	0.124959	0.568185	0.428571
SHPRH	0	0	0	0	6	0	0	0	0	6	6	6	1	3	0.416667	1683	1.05897	0.144806	0.568185	0.5
TBC1D1	0	0	0	0	4	1	0	0	0	5	5	5	1	2	0.4	1168	0.930769	0.175986	0.568185	0.4
TP63	1	0	0	0	4	0	0	0	0	5	5	5	1	2	0.4	680	0.930769	0.175986	0.568185	0.4
UVSSA	0	0	0	0	5	0	0	0	0	5	5	5	1	3	0.435355	709	1.20273	0.11454	0.568185	0.6
ZNF33B	0	0	0	0	2	3	0	0	0	5	4	4	1	2	0.4	778	0.930769	0.175986	0.568185	0.4
ZNF35	0	0	0	0	5	0	0	0	0	5	5	5	1	2	0.4	527	0.930769	0.175986	0.568185	0.4
ACSS3	0	0	0	0	4	2	0	0	0	6	6	6	1	3	0.392259	686	0.871222	0.191816	0.60209	0.5
HRAS	0	0	0	0	7	0	0	0	0	7	7	7	1	3	0.38673	189	0.828689	0.20364	0.621928	0.428571
ACPP	0	0	0	0	6	0	0	0	0	6	6	6	1	2	0.333333	418	0.417949	0.337992	0.658502	0.333333
ADIPOR1	0	0	0	0	5	1	0	0	0	6	5	5	1	2	0.333333	375	0.417949	0.337992	0.658502	0.333333
AFF4	0	0	0	0	6	0	0	0	0	6	5	5	1	2	0.333333	1163	0.417949	0.337992	0.658502	0.333333
AHR	0	0	0	0	4	2	0	0	0	6	6	6	1	2	0.333333	848	0.417949	0.337992	0.658502	0.333333
ALPK3	0	0	0	0	5	1	0	0	0	6	6	6	1	2	0.333333	1907	0.417949	0.337992	0.658502	0.333333
CDHR5	0	0	0	0	8	0	0	0	0	8	7	7	1	3	0.375	845	0.738462	0.230117	0.658502	0.375
CELSR2	0	0	0	0	6	0	0	0	0	6	4	4	1	2	0.333333	2923	0.417949	0.337992	0.658502	0.333333
CUL1	0	0	0	0	7	1	0	0	0	8	8	8	1	3	0.375	776	0.738462	0.230117	0.658502	0.375
EIF2AK4	0	1	0	0	5	0	0	0	0	6	5	5	1	2	0.333333	1649	0.417949	0.337992	0.658502	0.333333
IL1RAPL1	0	0	0	0	6	0	0	0	0	6	6	6	1	2	0.333333	696	0.417949	0.337992	0.658502	0.333333
KPNB1	0	0	0	0	4	2	0	0	0	6	6	6	1	2	0.333333	876	0.417949	0.337992	0.658502	0.333333
NAA15	3	0	0	0	8	0	0	0	0	11	8	8	2	4	0.363636	866	0.651049	0.257507	0.658502	0.363636
NCAPD3	0	0	0	0	5	1	0	0	0	6	5	5	1	2	0.333333	1498	0.417949	0.337992	0.658502	0.333333
NLRP4	0	0	0	0	6	0	0	0	0	6	6	6	1	2	0.333333	994	0.417949	0.337992	0.658502	0.333333
NOS1	0	0	0	0	6	0	0	0	0	6	6	6	1	2	0.333333	1468	0.417949	0.337992	0.658502	0.333333
OTOF	0	0	0	0	6	0	0	1	0	7	7	7	1	2	0.333333	1997	0.417949	0.337992	0.658502	0.285714
PLK3	0	0	0	0	5	1	0	0	0	6	6	6	1	2	0.333333	646	0.417949	0.337992	0.658502	0.333333
SI	0	0	0	0	6	0	0	0	0	6	6	6	1	2	0.333333	1827	0.417949	0.337992	0.658502	0.333333
SLC12A7	0	0	0	0	5	1	0	0	0	6	6	6	1	2	0.333333	1083	0.417949	0.337992	0.658502	0.333333
TP53	9	4	0	0	59	20	0	0	0	92	79	79	6	45	0.361566	393	0.635124	0.262674	0.658502	0.48913
ZNF341	0	1	0	0	5	0	0	0	0	6	6	6	1	2	0.333333	847	0.417949	0.337992	0.658502	0.333333
DEPDC5	0	0	0	0	4	3	0	1	0	8	8	8	1	2	0.285714	1603	0.0516484	0.479404	0.742092	0.25
DOCK7	0	0	0	0	7	0	0	0	0	7	7	7	1	2	0.285714	2109	0.0516484	0.479404	0.742092	0.285714
FLNA	0	0	0	0	6	1	0	0	0	7	6	6	1	2	0.285714	2647	0.0516484	0.479404	0.742092	0.285714
MCM3AP	0	0	0	0	7	0	0	0	0	7	5	5	1	2	0.285714	1980	0.0516484	0.479404	0.742092	0.285714
MIS18BP1	0	0	0	0	7	0	0	0	0	7	6	6	1	2	0.285714	1132	0.0516484	0.479404	0.742092	0.285714
NBEAL1	0	1	0	0	6	0	0	0	0	7	5	5	1	2	0.285714	2694	0.0516484	0.479404	0.742092	0.285714
NUP188	0	0	0	0	7	0	0	0	0	7	7	7	1	2	0.285714	1749	0.0516484	0.479404	0.742092	0.285714
PCF11	0	0	0	0	4	3	0	0	0	7	7	7	1	2	0.285714	1555	0.0516484	0.479404	0.742092	0.285714
REV3L	0	0	0	0	5	2	0	0	0	7	7	7	1	2	0.285714	3130	0.0516484	0.479404	0.742092	0.285714
RP1	0	1	0	0	4	2	0	0	0	7	5	5	1	2	0.285714	2156	0.0516484	0.479404	0.742092	0.285714
SFSWAP	1	0	0	0	6	0	0	0	0	7	5	5	1	2	0.285714	1003	0.0516484	0.479404	0.742092	0.285714
SLC23A3	0	0	0	0	6	1	0	0	0	7	5	5	1	2	0.285714	618	0.0516484	0.479404	0.742092	0.285714
XIRP1	0	0	0	0	6	1	0	0	0	7	7	7	1	2	0.285714	1843	0.0516484	0.479404	0.742092	0.285714
ZFP36L2	0	0	0	0	5	1	1	0	0	7	6	6	1	2	0.285714	494	0.0516484	0.479404	0.742092	0.285714
ZNF236	0	0	0	1	7	1	0	1	0	10	8	8	1	3	0.30079	1845	0.167613	0.433444	0.742092	0.3
CIC	0	0	0	0	8	0	0	0	0	8	7	7	1	2	0.25	1608	-0.223077	0.588262	0.782043	0.25
ELF3	3	5	0	0	10	1	0	1	0	20	13	13	2	6	0.272462	371	-0.0502928	0.520055	0.782043	0.3
FBN3	0	0	0	0	8	0	0	3	0	11	10	10	1	2	0.25	2809	-0.223077	0.588262	0.782043	0.181818
FSTL5	0	2	0	0	6	0	0	0	0	8	7	7	1	2	0.25	847	-0.223077	0.588262	0.782043	0.25
LPA	0	0	0	0	8	0	0	0	0	8	8	8	1	2	0.25	2040	-0.223077	0.588262	0.782043	0.25
MIOS	0	1	0	0	7	0	0	0	0	8	7	7	1	2	0.25	875	-0.223077	0.588262	0.782043	0.25
NFE2L2	0	0	0	0	11	0	0	0	0	11	10	10	1	4	0.25713	605	-0.168233	0.5668	0.782043	0.363636
NKTR	1	0	0	0	7	0	0	0	0	8	8	8	1	2	0.25	1462	-0.223077	0.588262	0.782043	0.25
PCNXL2	0	1	0	0	6	1	0	0	0	8	7	7	1	2	0.25	2137	-0.223077	0.588262	0.782043	0.25
PRDM16	1	0	0	0	6	1	0	0	0	8	8	8	1	2	0.25	1276	-0.223077	0.588262	0.782043	0.25
RBBP6	0	2	0	0	6	0	0	1	0	9	8	8	1	2	0.25	1792	-0.223077	0.588262	0.782043	0.222222
TRPM1	0	2	0	0	5	1	0	1	0	9	8	8	1	2	0.25	1642	-0.223077	0.588262	0.782043	0.222222
ANKHD1-EIF4EBP3	0	0	0	0	8	1	0	0	0	9	8	8	1	2	0.222222	2617	-0.436752	0.668854	0.821528	0.222222
C2CD3	0	0	0	0	9	0	0	0	0	9	7	7	1	2	0.222222	1963	-0.436752	0.668854	0.821528	0.222222
CHD9	0	0	0	0	10	1	0	1	0	12	10	10	1	3	0.227273	2881	-0.397902	0.654649	0.821528	0.25
DIAPH2	0	0	0	0	9	1	0	0	0	10	10	10	1	3	0.225	1101	-0.415385	0.66107	0.821528	0.3
NCOA6	0	1	0	0	5	3	0	0	0	9	7	7	1	2	0.222222	2063	-0.436752	0.668854	0.821528	0.222222
PIKFYVE	0	0	0	0	7	2	0	0	0	9	7	7	1	2	0.222222	2098	-0.436752	0.668854	0.821528	0.222222
SPAG17	1	0	0	0	8	0	0	0	0	9	8	8	1	2	0.222222	2224	-0.436752	0.668854	0.821528	0.222222
ATM	0	0	0	0	16	4	0	0	0	20	18	18	2	4	0.2	3056	-0.607692	0.728304	0.884929	0.2
CEP350	1	1	0	0	8	1	0	0	0	11	8	8	1	2	0.181818	3117	-0.747552	0.772635	0.909456	0.181818
LAMA4	0	0	0	0	10	1	0	0	0	11	11	11	1	2	0.181818	1823	-0.747552	0.772635	0.909456	0.181818
PEAK1	0	0	0	0	11	0	0	0	0	11	7	7	1	2	0.181818	1746	-0.747552	0.772635	0.909456	0.181818
DOPEY2	0	0	0	0	9	3	0	0	0	12	9	9	1	2	0.166667	2298	-0.864103	0.806234	0.939221	0.166667
CREBBP	0	1	0	0	8	5	0	1	0	15	15	15	1	3	0.160714	2442	-0.90989	0.81856	0.94385	0.2
CDKN1A	7	5	0	0	1	1	0	0	0	14	12	12	1	3	0.155484	164	-0.950123	0.828975	0.946204	0.214286
BPTF	0	1	0	1	14	0	0	0	0	16	14	14	1	2	0.125	2920	-1.18462	0.881915	0.946915	0.125
DNAH5	1	0	0	0	21	2	0	0	0	24	18	18	1	2	0.0833333	4624	-1.50513	0.933854	0.946915	0.0833333
EP300	1	1	0	0	17	9	0	0	0	28	23	23	1	2	0.0740741	2414	-1.57635	0.942528	0.946915	0.0714286
FREM2	0	0	0	0	11	3	0	0	0	14	13	13	1	2	0.142857	3169	-1.04725	0.852508	0.946915	0.142857
HMCN1	1	0	0	0	25	2	0	1	0	29	25	25	1	2	0.0714286	5635	-1.5967	0.944834	0.946915	0.0689655
KMT2A	2	3	0	0	11	8	0	2	0	26	21	21	1	2	0.0833333	3972	-1.50513	0.933854	0.946915	0.0769231
KMT2C	5	0	0	0	11	5	0	1	0	22	18	18	1	3	0.107143	4911	-1.32198	0.906912	0.946915	0.136364
LRP2	0	0	0	0	12	3	0	0	0	15	14	14	1	2	0.133333	4655	-1.12051	0.868752	0.946915	0.133333
MKI67	0	0	0	0	15	3	0	1	0	19	14	14	1	2	0.111111	3256	-1.29145	0.901727	0.946915	0.105263
MUC16	0	1	0	1	44	6	0	1	0	53	34	34	2	4	0.0769231	14507	-1.55444	0.93996	0.946915	0.0754717
MUC17	0	1	0	0	16	0	0	0	0	17	12	12	1	2	0.117647	4493	-1.24118	0.89273	0.946915	0.117647
PCLO	0	0	0	0	14	2	0	0	0	16	12	12	1	2	0.125	5142	-1.18462	0.881915	0.946915	0.125
RB1	4	5	1	0	5	15	0	8	0	38	35	35	1	2	0.0689655	928	-1.61565	0.946915	0.946915	0.0526316
SPTA1	0	0	0	0	17	0	0	0	0	17	17	17	1	2	0.117647	2419	-1.24118	0.89273	0.946915	0.117647

## Sheet: C3
Hugo_Symbol	Frame_Shift_Del	Frame_Shift_Ins	In_Frame_Del	In_Frame_Ins	Missense_Mutation	Nonsense_Mutation	Nonstop_Mutation	Splice_Site	Translation_Start_Site	total	MutatedSamples	AlteredSamples	clusters	muts_in_clusters	clusterScores	protLen	zscore	pval	fdr	fract_muts_in_clusters
AHR	0	0	0	0	7	0	0	0	0	7	5	5	2	5	0.714286	848	3.34835	0.000406469	0.0219493	0.714286
KIF26A	0	0	0	0	5	0	0	0	0	5	5	5	1	3	0.541421	1882	2.01863	0.0217631	0.293801	0.6
N4BP2L2	0	0	0	0	4	1	0	0	0	5	5	5	1	3	0.541421	752	2.01863	0.0217631	0.293801	0.6
TP53	1	1	1	0	29	8	0	1	0	41	36	36	6	24	0.558211	393	2.14777	0.0158658	0.293801	0.585366
PIK3CA	0	0	0	0	19	0	0	0	0	19	19	19	2	14	0.527251	1068	1.90962	0.0280909	0.303382	0.736842
ANKRD55	1	0	0	0	4	0	0	0	0	5	4	4	1	2	0.4	614	0.930769	0.175986	0.527959	0.4
ASAP1	1	0	0	0	3	1	0	0	1	6	5	5	1	2	0.4	1129	0.930769	0.175986	0.527959	0.333333
ASXL2	0	0	0	0	7	0	0	0	0	7	7	7	1	3	0.428571	1435	1.15055	0.124959	0.527959	0.428571
CNTN2	0	0	0	0	5	0	0	0	0	5	4	4	1	2	0.4	1040	0.930769	0.175986	0.527959	0.4
COL14A1	0	0	0	0	5	0	0	0	0	5	5	5	1	2	0.4	1796	0.930769	0.175986	0.527959	0.4
DPF2	0	0	0	0	4	1	0	0	0	5	4	4	1	2	0.4	391	0.930769	0.175986	0.527959	0.4
ERBB2	0	0	0	0	12	0	0	0	0	12	11	11	1	6	0.446129	1255	1.28561	0.0992894	0.527959	0.5
FAM83H	0	0	0	0	5	0	0	0	0	5	5	5	1	2	0.4	1179	0.930769	0.175986	0.527959	0.4
KIR3DL1	0	0	0	0	5	0	0	0	0	5	5	5	1	2	0.4	444	0.930769	0.175986	0.527959	0.4
LRFN2	0	0	0	0	5	0	0	0	0	5	4	4	1	2	0.4	789	0.930769	0.175986	0.527959	0.4
NLRP2	0	0	0	0	5	0	0	0	0	5	5	5	1	2	0.4	1062	0.930769	0.175986	0.527959	0.4
TOMM70A	0	0	0	0	4	1	0	0	0	5	4	4	1	3	0.435355	608	1.20273	0.11454	0.527959	0.6
WDR90	0	0	0	0	5	0	0	0	0	5	5	5	1	2	0.4	1748	0.930769	0.175986	0.527959	0.4
ADCY8	0	0	0	0	6	0	0	0	0	6	6	6	1	2	0.333333	1251	0.417949	0.337992	0.570362	0.333333
AFF1	0	0	0	0	6	0	0	0	0	6	5	5	1	2	0.333333	1218	0.417949	0.337992	0.570362	0.333333
ARHGAP35	0	1	0	0	3	2	0	0	0	6	5	5	1	2	0.333333	1499	0.417949	0.337992	0.570362	0.333333
ATG2A	0	0	0	0	6	0	0	0	0	6	5	5	1	2	0.333333	1938	0.417949	0.337992	0.570362	0.333333
CCDC141	0	0	0	0	5	1	0	0	0	6	4	4	1	2	0.333333	1530	0.417949	0.337992	0.570362	0.333333
CELSR3	0	0	0	0	5	1	0	1	0	7	5	5	1	2	0.333333	3312	0.417949	0.337992	0.570362	0.285714
CLSTN2	0	0	0	0	5	1	0	0	0	6	5	5	1	2	0.333333	955	0.417949	0.337992	0.570362	0.333333
DIEXF	0	0	0	0	6	0	0	0	0	6	5	5	1	2	0.333333	756	0.417949	0.337992	0.570362	0.333333
ERCC2	0	0	0	0	6	0	0	0	0	6	6	6	1	2	0.333333	760	0.417949	0.337992	0.570362	0.333333
FAM21C	0	0	0	0	5	1	0	0	0	6	5	5	1	2	0.333333	1321	0.417949	0.337992	0.570362	0.333333
FGFR3	0	0	0	0	5	1	0	0	0	6	6	6	1	2	0.333333	808	0.417949	0.337992	0.570362	0.333333
KLF5	0	1	0	0	7	0	0	0	0	8	8	8	1	4	0.369638	457	0.697218	0.242833	0.570362	0.5
MYO15A	0	0	0	0	6	0	0	0	0	6	6	6	1	2	0.333333	3530	0.417949	0.337992	0.570362	0.333333
OGDH	0	0	0	0	6	0	0	0	0	6	4	4	1	2	0.333333	1023	0.417949	0.337992	0.570362	0.333333
HEPHL1	0	0	0	0	7	0	0	0	0	7	4	4	1	2	0.285714	1159	0.0516484	0.479404	0.699671	0.285714
KANK1	1	1	0	0	5	0	0	0	0	7	6	6	1	2	0.285714	1352	0.0516484	0.479404	0.699671	0.285714
PUM1	0	0	0	0	3	4	0	0	0	7	6	6	1	2	0.285714	1188	0.0516484	0.479404	0.699671	0.285714
SLC44A2	0	0	0	0	7	0	0	0	0	7	5	5	1	2	0.285714	706	0.0516484	0.479404	0.699671	0.285714
SSH3	0	0	0	0	5	2	0	0	0	7	7	7	1	2	0.285714	659	0.0516484	0.479404	0.699671	0.285714
FBXW7	0	0	0	0	6	2	0	0	0	8	8	8	1	2	0.25	707	-0.223077	0.588262	0.835952	0.25
AKAP6	0	0	0	0	6	3	0	0	0	9	7	7	1	2	0.222222	2319	-0.436752	0.668854	0.900406	0.222222
CDKN1A	3	4	0	0	2	2	0	0	0	11	9	9	1	3	0.197889	164	-0.623932	0.733664	0.900406	0.272727
CTNNA2	0	0	0	0	8	1	0	0	0	9	6	6	1	2	0.222222	905	-0.436752	0.668854	0.900406	0.222222
NF1	0	0	0	0	5	5	0	0	0	10	6	6	1	2	0.2	2839	-0.607692	0.728304	0.900406	0.2
RAD21	3	0	0	0	7	0	0	0	0	10	9	9	1	2	0.2	631	-0.607692	0.728304	0.900406	0.2
TCHH	0	0	0	0	10	0	0	0	0	10	6	6	1	2	0.2	1943	-0.607692	0.728304	0.900406	0.2
AKAP9	0	0	0	0	16	1	0	0	0	17	14	14	1	3	0.176471	3907	-0.788688	0.784853	0.921349	0.176471
STAG2	0	0	0	0	5	6	0	1	0	12	11	11	1	2	0.181818	1268	-0.747552	0.772635	0.921349	0.166667
SSPO	0	0	0	0	12	0	0	0	0	12	10	10	1	2	0.166667	5147	-0.864103	0.806234	0.926312	0.166667
ERBB3	0	0	0	0	13	0	0	0	0	13	12	12	1	2	0.153846	1342	-0.962722	0.832156	0.936176	0.153846
ASH1L	0	0	0	0	12	2	0	0	0	14	11	11	1	2	0.142857	2964	-1.04725	0.852508	0.938253	0.142857
BIRC6	1	2	0	0	12	0	0	0	0	15	11	11	1	2	0.133333	4857	-1.12051	0.868752	0.938253	0.133333
CSMD3	0	0	0	0	17	1	0	0	0	18	9	9	1	2	0.111111	3707	-1.29145	0.901727	0.950952	0.111111
KDM6A	6	2	0	0	6	6	0	2	0	22	20	20	1	2	0.1	1401	-1.37692	0.915732	0.950952	0.0909091
MACF1	0	1	0	0	22	2	0	0	0	25	20	20	1	2	0.08	5430	-1.53077	0.937087	0.954768	0.08
TTN	0	1	0	0	80	5	0	1	0	87	38	38	1	2	0.0232558	35991	-1.96726	0.975424	0.975424	0.0229885

## Sheet: C4
Hugo_Symbol	Frame_Shift_Del	Frame_Shift_Ins	In_Frame_Del	In_Frame_Ins	Missense_Mutation	Nonsense_Mutation	Nonstop_Mutation	Splice_Site	Translation_Start_Site	total	MutatedSamples	AlteredSamples	clusters	muts_in_clusters	clusterScores	protLen	zscore	pval	fdr	fract_muts_in_clusters
FGFR3	0	0	0	0	23	0	0	0	0	23	23	23	2	20	0.835092	808	4.27763	9.44478e-06	0.000510018	0.869565
RHOB	0	0	0	0	12	0	0	0	0	12	12	12	3	9	0.725592	196	3.43532	0.000295922	0.00798989	0.75
RXRA	0	0	0	0	9	1	0	0	0	10	10	10	1	7	0.7	462	3.23846	0.000600881	0.0108159	0.7
PIK3CA	0	0	0	0	26	0	0	0	0	26	25	25	1	19	0.545461	1068	2.0497	0.0201969	0.272659	0.730769
ABCC11	0	0	0	0	4	1	0	0	0	5	4	4	1	2	0.4	1382	0.930769	0.175986	0.327699	0.4
AHR	0	0	0	0	9	1	0	0	0	10	9	9	1	4	0.4	848	0.930769	0.175986	0.327699	0.4
DOCK6	0	0	0	0	5	0	0	0	0	5	4	4	1	2	0.4	2047	0.930769	0.175986	0.327699	0.4
DOCK7	0	0	0	0	5	0	0	0	0	5	5	5	1	2	0.4	2109	0.930769	0.175986	0.327699	0.4
ERBB2	0	0	0	0	16	0	0	0	0	16	13	13	2	8	0.5	1255	1.7	0.0445655	0.327699	0.5
ERBB3	0	0	0	0	13	0	0	0	0	13	11	11	2	6	0.439008	1342	1.23083	0.109193	0.327699	0.461538
FGD5	0	0	0	0	5	0	0	0	0	5	4	4	1	2	0.4	1462	0.930769	0.175986	0.327699	0.4
IKBKAP	0	0	0	0	3	2	0	0	0	5	4	4	1	2	0.4	1332	0.930769	0.175986	0.327699	0.4
IL16	1	2	0	0	2	0	0	0	0	5	4	4	1	2	0.4	1332	0.930769	0.175986	0.327699	0.4
LRRC16A	0	0	0	0	5	0	0	0	0	5	4	4	1	2	0.4	1371	0.930769	0.175986	0.327699	0.4
LRRN1	0	0	0	0	5	0	0	0	0	5	5	5	1	2	0.4	716	0.930769	0.175986	0.327699	0.4
LTN1	0	0	0	0	5	0	0	0	0	5	4	4	1	2	0.4	1812	0.930769	0.175986	0.327699	0.4
PDE11A	0	0	0	0	5	0	0	0	0	5	5	5	1	2	0.4	933	0.930769	0.175986	0.327699	0.4
PIGS	0	0	0	0	5	0	0	0	0	5	4	4	1	2	0.4	555	0.930769	0.175986	0.327699	0.4
RHOA	0	0	0	0	5	0	0	1	0	6	6	6	1	2	0.4	193	0.930769	0.175986	0.327699	0.333333
SETD5	1	0	0	0	3	1	0	0	0	5	4	4	1	2	0.4	1442	0.930769	0.175986	0.327699	0.4
SEZ6L	0	0	0	0	5	0	0	0	0	5	5	5	1	2	0.4	1024	0.930769	0.175986	0.327699	0.4
SYTL2	1	0	0	0	4	0	0	0	0	5	4	4	1	2	0.4	1272	0.930769	0.175986	0.327699	0.4
TNS3	0	0	0	0	5	0	0	0	0	5	4	4	1	2	0.4	1445	0.930769	0.175986	0.327699	0.4
TP53	5	1	0	0	23	4	0	2	0	35	30	30	6	19	0.468397	393	1.4569	0.0725718	0.327699	0.542857
UTP14A	1	1	0	0	3	0	0	0	0	5	4	4	1	2	0.4	771	0.930769	0.175986	0.327699	0.4
WHSC1L1	0	0	0	0	5	0	0	0	0	5	4	4	1	2	0.4	1437	0.930769	0.175986	0.327699	0.4
ZNF276	0	0	0	0	4	0	0	1	0	5	5	5	1	2	0.5	614	1.7	0.0445655	0.327699	0.4
ZNF492	0	0	0	0	4	1	0	0	0	5	2	2	1	2	0.4	531	0.930769	0.175986	0.327699	0.4
ZNF544	0	0	1	0	4	0	0	0	0	5	3	3	1	2	0.4	715	0.930769	0.175986	0.327699	0.4
RARG	0	0	0	0	6	0	0	0	0	6	5	5	1	3	0.392259	454	0.871222	0.191816	0.34527	0.5
ADGRL2	1	1	0	0	3	1	0	0	0	6	5	5	1	2	0.333333	1403	0.417949	0.337992	0.536811	0.333333
CELSR3	0	0	0	0	6	0	0	1	0	7	6	6	1	2	0.333333	3312	0.417949	0.337992	0.536811	0.285714
ZNF536	0	1	0	1	4	0	0	0	0	6	4	4	1	2	0.333333	1300	0.417949	0.337992	0.536811	0.333333
ZNF90	0	0	0	0	6	0	0	0	0	6	4	4	1	2	0.333333	601	0.417949	0.337992	0.536811	0.333333
PPARG	0	1	0	0	6	0	0	0	0	7	7	7	1	3	0.321429	505	0.326374	0.372071	0.574052	0.428571
ACTB	0	0	1	0	5	1	0	0	0	7	7	7	1	2	0.285714	375	0.0516484	0.479404	0.631411	0.285714
AFF4	0	1	0	0	6	0	0	0	0	7	6	6	1	2	0.285714	1163	0.0516484	0.479404	0.631411	0.285714
FOXQ1	0	2	0	0	4	1	0	0	0	7	7	7	1	2	0.285714	403	0.0516484	0.479404	0.631411	0.285714
KDM3A	0	0	0	0	7	0	0	0	0	7	6	6	1	2	0.285714	1321	0.0516484	0.479404	0.631411	0.285714
NUP155	0	0	0	0	7	0	0	0	0	7	6	6	1	2	0.285714	1391	0.0516484	0.479404	0.631411	0.285714
PCNT	0	0	0	0	6	1	0	0	0	7	6	6	1	2	0.285714	3336	0.0516484	0.479404	0.631411	0.285714
CNOT1	0	1	1	0	2	4	0	0	0	8	8	8	1	2	0.25	2376	-0.223077	0.588262	0.738748	0.25
LYST	0	0	0	0	7	1	0	0	0	8	7	7	1	2	0.25	3801	-0.223077	0.588262	0.738748	0.25
CELSR1	1	0	0	0	8	0	0	0	0	9	7	7	1	2	0.222222	3014	-0.436752	0.668854	0.802625	0.222222
METTL3	0	0	0	0	8	1	0	0	1	10	8	8	1	2	0.222222	580	-0.436752	0.668854	0.802625	0.2
CREBBP	2	0	0	1	4	3	0	0	0	10	9	9	1	2	0.2	2442	-0.607692	0.728304	0.854966	0.2
EP300	2	0	0	0	6	4	0	1	0	13	12	12	1	2	0.166667	2414	-0.864103	0.806234	0.907014	0.153846
ERCC2	0	0	0	0	12	0	0	0	0	12	12	12	1	2	0.166667	760	-0.864103	0.806234	0.907014	0.166667
CASC5	0	2	0	1	9	1	0	0	0	13	10	10	1	2	0.153846	2342	-0.962722	0.832156	0.91707	0.153846
PCLO	1	1	0	0	13	0	0	0	0	15	13	13	1	2	0.133333	5142	-1.12051	0.868752	0.919855	0.133333
ZFHX4	1	1	0	1	12	0	0	0	0	15	13	13	1	2	0.133333	3616	-1.12051	0.868752	0.919855	0.133333
KDM6A	5	5	0	0	10	9	0	4	0	33	30	30	1	3	0.0750613	1401	-1.56876	0.941648	0.959415	0.0909091
SYNE1	0	1	0	2	26	3	0	0	0	32	22	22	1	3	0.0845971	8797	-1.49541	0.932596	0.959415	0.09375
TTN	0	1	0	1	58	7	0	0	0	67	40	40	1	2	0.0298507	35991	-1.91653	0.972351	0.972351	0.0298507
