# Supplementary material for: Multi-Omics Characterization of Tumor Microenvironment Heterogeneity and Immunotherapy Resistance Through Cell States–Based Subtyping in Bladder Cancer
Source: Front Cell Dev Biol. 2022 Feb 9;9:809588. doi: 10.3389/fcell.2021.809588 (PMC8864284; doi:10.3389/fcell.2021.809588)
Supplement: Supplementary file 6 [file Table4.XLSX]

## Sheet: Sheet1
Characterization	C1	C2	C3	C4
EMT/Invasion(CAFs)	median	high	low	median
Angiogenesis(Endothelial)	median	high	high	median
Immune Suppressive(M2 macrophage,Tregs)	high	high	median	median
Immune Exhausted(CD8T_exm)	median	high	low	median
Immune Effective(CD8T_cm)	median	low	median	high
