# Supplementary material for: Multi-Omics Characterization of Tumor Microenvironment Heterogeneity and Immunotherapy Resistance Through Cell States–Based Subtyping in Bladder Cancer
Source: Front Cell Dev Biol. 2022 Feb 9;9:809588. doi: 10.3389/fcell.2021.809588 (PMC8864284; doi:10.3389/fcell.2021.809588)
Supplement: Supplementary file 7 [file Table1.XLSX]

## Sheet: markers
cell states	gene	p_val	avg_log2FC	pct.1	pct.2	p_val_adj
CD4T_naive	TRBC2	0	42.4558	0.633	0.207	0
CD4T_naive	TRAC	0	16.6691	0.779	0.145	0
CD4T_naive	LAT	0	10.444	0.322	0.067	0
CD4T_naive	CD2	0	9.80697	0.626	0.12	0
CD4T_naive	CD3G	0	6.7553	0.396	0.072	0
CD4T_naive	IL2RG	0	5.16944	0.521	0.14	0
CD4T_naive	ICOS	0	3.6188	0.282	0.029	0
CD4T_naive	LCK	0	2.28559	0.431	0.088	0
CD4T_naive	PCED1B-AS1	0	2.1464	0.451	0.128	0
CD4T_naive	CD3E	0	2.07097	0.546	0.111	0
CD4T_naive	TIGIT	0	2.05615	0.359	0.053	0
CD4T_naive	LAIR2	0	1.88015	0.158	0.022	0
CD4T_naive	SPOCK2	0	1.74271	0.428	0.069	0
CD4T_naive	P2RY10	0	1.25329	0.219	0.036	0
CD4T_naive	SELL	0	-1.32957	0.293	0.052	0
CD4T_naive	CYTIP	0	-4.77488	0.382	0.091	0
CD4T_naive	CORO1A	0	-4.96905	0.634	0.19	0
CD4T_naive	CTLA4	0	-5.6391	0.248	0.026	0
CD4T_naive	FYB1	0	-5.83108	0.446	0.101	0
CD4T_naive	PTPRC	0	-5.87393	0.565	0.162	0
CD4T_naive	TNFRSF4	0	-6.36717	0.346	0.071	0
CD4T_naive	CD27	0	-8.47709	0.401	0.075	0
CD4T_naive	DOK2	0	-9.71995	0.365	0.096	0
CD4T_naive	IL2RA	0	-10.6315	0.186	0.02	0
CD4T_naive	CD3D	0	-11.995	0.766	0.168	0
CD4T_naive	CD37	0	-15.9862	0.479	0.142	0
CD4T_naive	CD7	0	-23.6298	0.557	0.13	0
CD4T_naive	MARCKS	0	-23.9202	0.086	0.595	0
CD4T_naive	HSBP1	0	-24.1298	0.233	0.662	0
CD4T_naive	CXCR4	0	-24.8792	0.588	0.186	0
CD4T_naive	RTN4	0	-25.5822	0.234	0.663	0
CD4T_naive	YBX3	0	-29.0135	0.112	0.613	0
CD4T_naive	RAC1	0	-36.707	0.406	0.761	0
CD4T_naive	LAPTM4A	0	-38.1197	0.283	0.678	0
CD4T_naive	TRBC1	0	-38.5324	0.448	0.089	0
CD4T_naive	PDLIM1	0	-42.1252	0.103	0.598	0
CD4T_naive	IL7R	0	-51.7945	0.373	0.071	0
CD4T_naive	RGS1	0	-55.4621	0.558	0.177	0
CD4T_naive	DSTN	0	-75.7934	0.256	0.697	0
CD4T_naive	CD52	0	-79.9521	0.741	0.249	0
CD4T_naive	GSTP1	0	-88.8507	0.337	0.798	0
CD4T_naive	IL32	0	-90.0866	0.906	0.388	0
CD4T_naive	GRN	0	-91.1134	0.136	0.598	0
CD4T_naive	NPC2	0	-104.51	0.236	0.69	0
CD4T_naive	CD63	0	-113.159	0.354	0.838	0
CD4T_naive	CD9	0	-117.499	0.173	0.688	0
CD4T_naive	SERF2	0	-130.299	0.871	0.952	0
CD4T_naive	TACSTD2	0	-130.483	0.155	0.602	0
CD4T_naive	MT-ND5	0	-153.567	0.449	0.787	0
CD4T_naive	ITM2B	0	-193.961	0.637	0.866	0
CD4T_naive	KRT8	0	-201.104	0.153	0.605	0
CD4T_naive	ANXA2	0	-204.055	0.321	0.717	0
CD4T_naive	KRT19	0	-214.61	0.257	0.672	0
CD4T_naive	NEAT1	0	-221.372	0.617	0.87	0
CD4T_naive	LTB	0	-251.668	0.691	0.104	0
CD4T_naive	S100A11	0	-251.695	0.63	0.893	0
CD4T_naive	NME2	0	-286.293	0.49	0.825	0
CD4T_naive	MT-ND1	0	-338.23	0.735	0.891	0
CD4T_naive	KRT18	0	-385.839	0.148	0.607	0
CD4T_naive	FXYD3	0	-417.575	0.246	0.655	0
CD4T_naive	S100P	0	-446.432	0.277	0.672	0
CD4T_naive	MT-ND3	0	-457.522	0.787	0.907	0
CD4T_naive	MT-ATP6	0	-563.291	0.845	0.938	0
CD4T_naive	CST3	0	-609.457	0.206	0.773	0
CD4T_naive	KRT17	0	-745	0.257	0.657	0
CD4T_naive	S100A6	0	#NAME?	0.841	0.95	0
CD4T_naive	ADIRF	0	#NAME?	0.378	0.738	0
CD4T_naive	FTH1	0	#NAME?	0.963	0.982	0
CD4T_naive	FTL	0	#NAME?	0.916	0.977	0
CD4T_naive	CSTB	0	#NAME?	0.517	0.799	0
CD4T_naive	MT-ND2	0	#NAME?	0.865	0.934	0
CD4T_naive	MT-CO1	0	#NAME?	0.944	0.973	0
CD4T_naive	MT-CO2	0	#NAME?	0.939	0.969	0
CD4T_naive	MT-CO3	0	#NAME?	0.923	0.966	0
CD4T_naive	MT-ND4	0	#NAME?	0.885	0.957	0
CD4T_naive	MT-CYB	0	#NAME?	0.821	0.925	0
CD4T_naive	ID1	4.25559e-303	-133.368	0.155	0.597	1.1219e-298
CD4T_naive	PRDX5	9.95605e-300	-27.8389	0.383	0.727	2.62471e-295
CD4T_naive	CLDN4	1.37922e-299	-354.09	0.192	0.608	3.63604e-295
CD4T_naive	MIF	1.81826e-298	-192.97	0.791	0.904	4.79347e-294
CD4T_naive	CD81	4.36648e-297	-13.6244	0.189	0.623	1.15113e-292
CD4T_naive	LINC01943	2.56683e-294	1.08805	0.218	0.041	6.76693e-290
CD4T_naive	BEX3	6.60912e-289	-52.4517	0.181	0.605	1.74236e-284
CD4T_naive	HES1	1.74625e-288	-236.065	0.164	0.595	4.60364e-284
CD4T_naive	UQCRQ	5.93346e-286	-123.331	0.458	0.773	1.56424e-281
CD4T_naive	UQCRH	8.6049e-284	-56.9046	0.505	0.789	2.26851e-279
CD4T_naive	SNHG29	7.39105e-283	-68.4499	0.618	0.827	1.9485e-278
CD4T_naive	SPINT2	3.39214e-282	-65.46	0.155	0.574	8.94271e-278
CD4T_naive	YWHAE	5.52544e-282	-28.0897	0.272	0.671	1.45667e-277
CD4T_naive	MGST2	2.26614e-281	-29.5143	0.107	0.545	5.97421e-277
CD4T_naive	SFN	1.33333e-280	-224.225	0.104	0.529	3.51506e-276
CD4T_naive	PPDPF	6.13181e-280	-110.353	0.499	0.775	1.61653e-275
CD4T_naive	ID3	2.93552e-278	-268.981	0.311	0.68	7.73891e-274
CD4T_naive	IFITM3	5.23727e-278	-289.179	0.196	0.599	1.3807e-273
CD4T_naive	CD53	1.5751e-276	-14.1602	0.415	0.13	4.15244e-272
CD4T_naive	CD59	1.9097e-274	-79.9914	0.26	0.646	5.03453e-270
CD4T_naive	COMT	1.93578e-272	-41.0148	0.151	0.567	5.10331e-268
CD4T_naive	TSC22D1	6.508e-272	-71.8385	0.135	0.553	1.7157e-267
CD4T_naive	MGST1	3.13525e-271	-155.004	0.106	0.529	8.26545e-267
CD4T_naive	RPS24	1.2494e-269	-333.902	0.918	0.961	3.29381e-265
CD4T_naive	ELF3	6.89568e-269	-140.129	0.117	0.536	1.81791e-264
CD4T_naive	COX6A1	8.28403e-269	-74.2346	0.59	0.819	2.18392e-264
CD4T_naive	CYB5A	1.03409e-268	-129.178	0.163	0.573	2.72616e-264
CD4T_naive	HSPB1	3.13006e-268	-532.994	0.769	0.915	8.25178e-264
CD4T_naive	MIR205HG	3.71692e-268	-170.426	0.102	0.522	9.79893e-264
CD4T_naive	KRT7	8.13572e-268	-319.405	0.183	0.583	2.14482e-263
CD4T_naive	PERP	9.20287e-268	-37.1601	0.15	0.556	2.42615e-263
CD4T_naive	CTSD	1.24199e-267	-398.894	0.276	0.65	3.27427e-263
CD4T_naive	TCEAL9	1.75046e-266	-43.7859	0.088	0.507	4.61474e-262
CD4T_naive	TPI1	2.5722e-266	-80.0401	0.552	0.813	6.78109e-262
CD4T_naive	PHLDA2	1.81259e-265	-152.56	0.171	0.568	4.77852e-261
CD4T_naive	SNCG	3.68477e-263	-185.363	0.099	0.51	9.71417e-259
CD4T_naive	GPR183	9.4455e-262	-103.316	0.315	0.085	2.49012e-257
CD4T_naive	SRGN	3.6654e-260	-241.56	0.8	0.425	9.66308e-256
CD4T_naive	TIMP1	1.82846e-259	#NAME?	0.307	0.68	4.82038e-255
CD4T_naive	SLC25A6	8.9007e-258	-114.623	0.634	0.826	2.34649e-253
CD4T_naive	IER3	1.22703e-257	-108.882	0.153	0.547	3.23482e-253
CD4T_naive	RPLP0	7.33509e-257	-481.057	0.848	0.926	1.93375e-252
CD4T_naive	CD69	9.15398e-257	-59.6152	0.397	0.129	2.41326e-252
CD4T_naive	CTSH	2.6284e-256	-47.3372	0.144	0.551	6.92925e-252
CD4T_naive	DYNLL1	3.91507e-256	-75.2135	0.594	0.832	1.03213e-251
CD4T_naive	TSPO	1.57831e-255	-53.0327	0.4	0.713	4.1609e-251
CD4T_naive	ACTG1	2.59274e-254	-176.649	0.778	0.912	6.83524e-250
CD4T_naive	EMP2	7.05495e-254	-15.799	0.06	0.469	1.8599e-249
CD4T_naive	GPX2	1.49648e-253	-144.647	0.107	0.509	3.94518e-249
CD4T_naive	EIF4A1	1.5034e-253	-67.0036	0.601	0.825	3.96342e-249
CD4T_naive	H3F3A	2.06742e-253	-65.4874	0.79	0.899	5.45033e-249
CD4T_naive	SEM1	2.81567e-253	-36.9913	0.399	0.734	7.42295e-249
CD4T_naive	GABARAP	5.33662e-253	-50.9277	0.553	0.795	1.40689e-248
CD4T_naive	COX6B1	3.10707e-251	-167.884	0.601	0.824	8.19118e-247
CD4T_naive	PPIA	1.30236e-250	-71.3057	0.692	0.872	3.43341e-246
CD4T_naive	RHOH	2.29808e-250	-146.327	0.248	0.058	6.05843e-246
CD4T_naive	MYL12B	5.23273e-250	-162.195	0.628	0.832	1.3795e-245
CD4T_naive	GPX4	1.12443e-249	-25.0823	0.453	0.742	2.96434e-245
CD4T_naive	RAB13	1.42183e-249	-21.32	0.075	0.481	3.74836e-245
CD4T_naive	LGALS3	2.64349e-248	-114.11	0.231	0.612	6.96904e-244
CD4T_naive	MDK	5.82305e-248	-99.3598	0.092	0.496	1.53513e-243
CD4T_naive	BTF3	1.45914e-247	-107.399	0.721	0.868	3.84672e-243
CD4T_naive	TXNDC17	1.54502e-247	-54.193	0.245	0.621	4.07313e-243
CD4T_naive	KRT10	5.65484e-247	-69.8865	0.331	0.673	1.49078e-242
CD4T_naive	MYL6	1.35939e-246	-131.928	0.856	0.942	3.58375e-242
CD4T_naive	CDKN1A	1.01963e-245	-70.8167	0.202	0.583	2.68805e-241
CD4T_naive	PSAP	4.94525e-245	-344.001	0.286	0.644	1.30372e-240
CD4T_naive	PRDX1	1.29735e-244	-46.8072	0.509	0.767	3.4202e-240
CD4T_naive	TXN	7.21401e-244	-326.69	0.455	0.757	1.90183e-239
CD4T_naive	SH2D1A	3.02315e-243	4.49683	0.206	0.043	7.96994e-239
CD4T_naive	AGR2	4.43899e-243	-124.711	0.11	0.505	1.17025e-238
CD4T_naive	TRAF3IP3	4.99521e-243	2.30761	0.239	0.056	1.31689e-238
CD4T_naive	COX5B	1.54403e-242	-42.9591	0.559	0.799	4.07053e-238
CD4T_naive	CEBPD	3.81975e-242	-164.779	0.111	0.515	1.007e-237
CD4T_naive	COX7A2	4.94724e-242	-34.339	0.636	0.833	1.30424e-237
CD4T_naive	H3F3B	9.32929e-242	-137.696	0.892	0.944	2.45948e-237
CD4T_naive	SDC1	3.38218e-241	-54.089	0.092	0.487	8.91643e-237
CD4T_naive	H2AFJ	3.49526e-241	-257.329	0.229	0.604	9.21455e-237
CD4T_naive	RPL29	7.80039e-241	-377.183	0.939	0.958	2.05642e-236
CD4T_naive	FKBP1A	5.51469e-240	-89.6042	0.398	0.718	1.45384e-235
CD4T_naive	RPS9	8.69057e-240	-218.487	0.925	0.96	2.2911e-235
CD4T_naive	S100A16	5.39512e-239	-61.2001	0.063	0.452	1.42232e-234
CD4T_naive	SEC61G	6.22105e-238	-962.732	0.471	0.758	1.64006e-233
CD4T_naive	ITM2A	2.67112e-237	9.45919	0.421	0.147	7.04188e-233
CD4T_naive	ERGIC3	6.92059e-236	-14.1236	0.231	0.596	1.82448e-231
CD4T_naive	TPT1	4.25035e-235	-150.681	0.934	0.967	1.12052e-230
CD4T_naive	BIRC3	5.39976e-235	-15.5224	0.482	0.188	1.42354e-230
CD4T_naive	SMIM22	3.8452e-234	-43.3728	0.069	0.459	1.01371e-229
CD4T_naive	GNG5	3.15792e-233	-15.576	0.37	0.7	8.32521e-229
CD4T_naive	SRSF9	2.19906e-232	-17.483	0.285	0.639	5.79737e-228
CD4T_naive	COX4I1	2.55778e-232	-54.0201	0.748	0.871	6.74308e-228
CD4T_naive	RPL15	3.468e-232	-313.704	0.959	0.972	9.14268e-228
CD4T_naive	GAPDH	4.1436e-232	-365.641	0.872	0.943	1.09238e-227
CD4T_naive	NACA	4.28814e-232	-153.564	0.807	0.897	1.13048e-227
CD4T_naive	PSCA	7.59315e-232	#NAME?	0.197	0.557	2.00178e-227
CD4T_naive	RPL8	1.26917e-231	-152.123	0.947	0.964	3.34592e-227
CD4T_naive	RPS11	3.42637e-231	-221.372	0.898	0.941	9.03294e-227
CD4T_naive	RND3	7.69644e-230	-70.8231	0.061	0.446	2.02901e-225
CD4T_naive	OST4	9.24193e-230	-89.6288	0.689	0.852	2.43645e-225
CD4T_naive	RPS28	9.47869e-230	-206.981	0.974	0.976	2.49887e-225
CD4T_naive	CLEC2D	9.86259e-230	7.01685	0.328	0.1	2.60008e-225
CD4T_naive	RPL37A	1.74499e-229	-189.633	0.938	0.961	4.60033e-225
CD4T_naive	SRP14	1.38039e-228	-245.897	0.752	0.882	3.63912e-224
CD4T_naive	RPS5	3.58159e-228	-398.823	0.899	0.939	9.44213e-224
CD4T_naive	COX6C	6.87547e-228	#NAME?	0.635	0.834	1.81258e-223
CD4T_naive	SNX3	8.42742e-228	-59.5583	0.358	0.68	2.22172e-223
CD4T_naive	RPS23	6.63052e-227	-159.337	0.947	0.97	1.748e-222
CD4T_naive	BRI3	1.35411e-226	-25.5002	0.137	0.516	3.56985e-222
CD4T_naive	RAC2	6.01788e-226	-8.72123	0.501	0.208	1.58649e-221
CD4T_naive	ZFP36L1	4.60817e-225	-61.4572	0.341	0.667	1.21485e-220
CD4T_naive	RPS13	6.18812e-225	-105.956	0.936	0.957	1.63137e-220
CD4T_naive	POMP	6.29014e-225	-43.5724	0.44	0.744	1.65827e-220
CD4T_naive	GLUL	9.11558e-225	-50.3965	0.109	0.49	2.40314e-220
CD4T_naive	BRK1	1.18765e-224	-26.6877	0.408	0.711	3.13101e-220
CD4T_naive	ATP5MPL	1.4484e-224	-9.51059	0.507	0.77	3.81841e-220
CD4T_naive	SQSTM1	3.69067e-224	-87.1472	0.351	0.666	9.72972e-220
CD4T_naive	RPL35A	3.86491e-224	-134.81	0.95	0.97	1.01891e-219
CD4T_naive	RPLP1	6.78787e-224	#NAME?	0.99	0.994	1.78949e-219
CD4T_naive	CYSTM1	1.60271e-223	-35.9424	0.125	0.495	4.22521e-219
CD4T_naive	CHCHD2	2.06064e-223	-51.2163	0.641	0.83	5.43246e-219
CD4T_naive	RPL23	2.4143e-223	-247.331	0.854	0.919	6.36482e-219
CD4T_naive	COX7B	2.49007e-223	-29.9884	0.436	0.73	6.56457e-219
CD4T_naive	COX7C	7.53012e-223	-53.7091	0.776	0.888	1.98517e-218
CD4T_naive	PRXL2A	7.56101e-223	-12.27	0.06	0.439	1.99331e-218
CD4T_naive	EIF6	8.81115e-223	-22.8858	0.215	0.576	2.32288e-218
CD4T_naive	BCAP31	2.39846e-222	-14.7441	0.253	0.602	6.32307e-218
CD4T_naive	UBL5	4.98049e-222	-32.1812	0.621	0.823	1.31301e-217
CD4T_naive	SERINC2	5.19434e-222	-18.8511	0.074	0.448	1.36938e-217
CD4T_naive	POLR2L	1.05571e-221	-25.1654	0.484	0.753	2.78317e-217
CD4T_naive	ETS2	1.22147e-221	-44.0706	0.084	0.457	3.22017e-217
CD4T_naive	DYNLT1	1.74679e-221	-13.5132	0.204	0.562	4.60507e-217
CD4T_naive	SELENOH	5.47675e-221	-58.3278	0.379	0.696	1.44384e-216
CD4T_naive	ADM	1.22686e-220	-144.909	0.073	0.451	3.23437e-216
CD4T_naive	RPL41	3.5475e-220	#NAME?	0.993	0.996	9.35228e-216
CD4T_naive	PPIB	1.03442e-218	-69.6967	0.408	0.711	2.72703e-214
CD4T_naive	EIF1	2.07848e-218	-137.512	0.93	0.958	5.47949e-214
CD4T_naive	KLF5	3.14887e-218	-24.2306	0.077	0.45	8.30137e-214
CD4T_naive	UQCR11	3.30642e-218	-36.3015	0.639	0.825	8.71672e-214
CD4T_naive	PSMB5	3.34304e-218	-43.2625	0.174	0.541	8.81327e-214
CD4T_naive	YBX1	6.53216e-218	-111.542	0.618	0.818	1.72207e-213
CD4T_naive	ATP5ME	2.22171e-217	-25.4192	0.496	0.761	5.85709e-213
CD4T_naive	C4orf3	2.37233e-217	-46.7837	0.44	0.718	6.25417e-213
CD4T_naive	ANAPC11	2.57679e-217	-27.2653	0.31	0.652	6.79319e-213
CD4T_naive	RAB11A	2.81576e-217	-19.7699	0.235	0.587	7.42318e-213
CD4T_naive	TAX1BP3	2.99274e-217	-27.3642	0.105	0.473	7.88975e-213
CD4T_naive	HES4	3.97612e-217	-43.813	0.125	0.496	1.04822e-212
CD4T_naive	NDUFS5	4.92234e-217	-283.408	0.561	0.787	1.29768e-212
CD4T_naive	C19orf33	3.11193e-216	-122.48	0.071	0.435	8.20398e-212
CD4T_naive	CEBPB	5.07082e-216	-75.6558	0.207	0.561	1.33682e-211
CD4T_naive	RPL7	6.65824e-216	-469.516	0.93	0.962	1.75531e-211
CD4T_naive	CAPG	4.3677e-215	-107.384	0.167	0.532	1.15146e-210
CD4T_naive	TINAGL1	1.08018e-214	-26.6158	0.075	0.443	2.84769e-210
CD4T_naive	LAMTOR5	1.63912e-214	-15.6765	0.327	0.654	4.32122e-210
CD4T_naive	WDR83OS	9.17251e-214	-12.7433	0.385	0.69	2.41815e-209
CD4T_naive	RPL7A	3.29652e-213	-146.352	0.883	0.93	8.69062e-209
CD4T_naive	RPS20	5.27978e-213	-215.601	0.926	0.953	1.39191e-208
CD4T_naive	IER2	2.26828e-212	-149.218	0.348	0.661	5.97986e-208
CD4T_naive	PABPC1	2.71322e-212	-449.501	0.667	0.831	7.15287e-208
CD4T_naive	GDF15	2.8967e-212	-408.949	0.109	0.465	7.63657e-208
CD4T_naive	SOX4	1.03581e-211	-179.533	0.168	0.546	2.7307e-207
CD4T_naive	RPL26	1.35628e-211	-237.242	0.966	0.975	3.57557e-207
CD4T_naive	TMEM59	1.7521e-211	-32.1848	0.447	0.712	4.61907e-207
CD4T_naive	P4HB	2.7787e-211	-45.6239	0.239	0.588	7.32547e-207
CD4T_naive	GUK1	4.92654e-211	-22.3151	0.467	0.737	1.29878e-206
CD4T_naive	KTN1	6.33855e-211	-28.1587	0.301	0.628	1.67103e-206
CD4T_naive	RPL38	8.42659e-211	-162.869	0.893	0.937	2.2215e-206
CD4T_naive	BTG2	8.63289e-211	-150.653	0.348	0.655	2.27589e-206
CD4T_naive	ATP6V1G1	1.0109e-210	-45.7883	0.501	0.732	2.66503e-206
CD4T_naive	CLDN7	1.06207e-210	-33.2902	0.065	0.427	2.79993e-206
CD4T_naive	PFDN5	2.42891e-210	-48.1692	0.821	0.899	6.40334e-206
CD4T_naive	RPL36	4.3016e-210	-274.752	0.961	0.97	1.13403e-205
CD4T_naive	SSR4	4.64932e-210	-251.669	0.552	0.784	1.2257e-205
CD4T_naive	TMBIM6	6.29019e-210	-37.3124	0.478	0.745	1.65828e-205
CD4T_naive	MAFF	7.05804e-210	-56.4005	0.11	0.469	1.86071e-205
CD4T_naive	CHCHD10	1.09962e-209	-35.314	0.209	0.556	2.89894e-205
CD4T_naive	ASAH1	1.18359e-209	-37.3196	0.119	0.482	3.12029e-205
CD4T_naive	LMNA	2.00213e-209	-48.3644	0.375	0.685	5.2782e-205
CD4T_naive	FOSB	3.39219e-209	-113.17	0.322	0.623	8.94282e-205
CD4T_naive	NBDY	3.68814e-209	-17.2225	0.207	0.556	9.72304e-205
CD4T_naive	NDUFB2	4.52096e-209	-57.8574	0.46	0.733	1.19186e-204
CD4T_naive	RPL18	7.80984e-209	-267.538	0.936	0.953	2.05891e-204
CD4T_naive	NDUFC1	8.8948e-209	-12.6826	0.249	0.592	2.34494e-204
CD4T_naive	MPZL2	1.44771e-208	-14.045	0.057	0.416	3.81659e-204
CD4T_naive	ATP5MC2	2.68742e-208	-87.1638	0.686	0.841	7.08486e-204
CD4T_naive	TNFRSF25	5.38434e-208	2.33526	0.222	0.055	1.41947e-203
CD4T_naive	PEBP1	5.63856e-208	-64.1884	0.353	0.653	1.48649e-203
CD4T_naive	RPS17	5.64323e-208	-194.031	0.947	0.962	1.48772e-203
CD4T_naive	RPL24	8.10476e-208	-87.2014	0.889	0.934	2.13666e-203
CD4T_naive	IFI27	1.26241e-207	-201.871	0.15	0.496	3.32808e-203
CD4T_naive	SELENOW	2.47098e-207	-60.2255	0.389	0.678	6.51424e-203
CD4T_naive	ELOB	3.09133e-207	-38.1735	0.601	0.805	8.14966e-203
CD4T_naive	CCR7	8.98795e-207	-3.55547	0.17	0.034	2.36949e-202
CD4T_naive	ZFAS1	1.0334e-206	-136.227	0.55	0.766	2.72435e-202
CD4T_naive	RPS4X	3.60948e-206	-263.21	0.966	0.97	9.51566e-202
CD4T_naive	RPS15	3.88002e-206	-214.159	0.977	0.979	1.02289e-201
CD4T_naive	RPS8	4.34061e-206	-186.817	0.957	0.968	1.14432e-201
CD4T_naive	ATP5PF	5.04399e-206	-23.3533	0.404	0.706	1.32975e-201
CD4T_naive	PRDX6	1.1002e-205	-62.1507	0.256	0.597	2.90045e-201
CD4T_naive	MORF4L2	2.56291e-205	-13.0744	0.248	0.59	6.75661e-201
CD4T_naive	NDUFB7	7.46874e-205	-29.473	0.334	0.655	1.96898e-200
CD4T_naive	HSP90B1	7.90596e-205	-227.648	0.264	0.605	2.08425e-200
CD4T_naive	CAMTA1	9.86708e-205	-9.13685	0.175	0.531	2.60126e-200
CD4T_naive	NDUFB4	1.28316e-204	-22.2734	0.419	0.705	3.38279e-200
CD4T_naive	S100A2	2.09954e-204	#NAME?	0.194	0.531	5.53501e-200
CD4T_naive	BSG	5.76412e-204	-36.6845	0.325	0.644	1.5196e-199
CD4T_naive	ATP6V1F	1.09112e-203	-35.3051	0.338	0.652	2.87653e-199
CD4T_naive	NDUFA1	1.23308e-203	-31.5595	0.499	0.754	3.25077e-199
CD4T_naive	CD151	1.46533e-203	-40.002	0.1	0.454	3.86305e-199
CD4T_naive	MGST3	2.67163e-203	-21.6209	0.212	0.554	7.04321e-199
CD4T_naive	SUMO2	3.28146e-203	-21.3008	0.643	0.813	8.6509e-199
CD4T_naive	KLF4	4.30193e-203	-62.2026	0.072	0.428	1.13412e-198
CD4T_naive	RPL36A	8.71673e-203	-206.945	0.902	0.947	2.29799e-198
CD4T_naive	TGIF1	1.46917e-202	-47.7649	0.128	0.487	3.87316e-198
CD4T_naive	SKP1	8.63274e-202	-14.0331	0.611	0.794	2.27585e-197
CD4T_naive	FABP5	2.40122e-201	#NAME?	0.284	0.604	6.33034e-197
CD4T_naive	CHMP4B	2.82507e-201	-11.9839	0.176	0.525	7.44774e-197
CD4T_naive	VAPA	8.84208e-201	-28.475	0.309	0.624	2.33104e-196
CD4T_naive	RPL10A	1.03363e-200	-179.534	0.921	0.943	2.72495e-196
CD4T_naive	FAM162A	1.29198e-200	-105.916	0.189	0.529	3.40605e-196
CD4T_naive	RPL22	1.63359e-200	-124.711	0.857	0.909	4.30665e-196
CD4T_naive	RPS21	3.60163e-200	-372.855	0.894	0.933	9.49499e-196
CD4T_naive	PTMS	8.00483e-200	-50.3879	0.133	0.484	2.11031e-195
CD4T_naive	IGFBP2	1.09676e-199	-230.95	0.056	0.404	2.89139e-195
CD4T_naive	RPS7	1.13634e-199	-91.5295	0.935	0.948	2.99572e-195
CD4T_naive	TMED2	1.23668e-199	-17.1387	0.277	0.601	3.26025e-195
CD4T_naive	TRAT1	1.51121e-199	1.0244	0.14	0.025	3.98399e-195
CD4T_naive	NDUFA13	1.59839e-199	-29.6835	0.569	0.789	4.21382e-195
CD4T_naive	LGALS3BP	1.96978e-199	-33.1361	0.12	0.467	5.19294e-195
CD4T_naive	UPK3BL1	6.65385e-199	-136.253	0.14	0.481	1.75415e-194
CD4T_naive	TMEM258	7.62461e-199	-31.6063	0.512	0.76	2.01008e-194
CD4T_naive	TBCA	1.2798e-198	-20.8089	0.398	0.694	3.37393e-194
CD4T_naive	MLF2	1.35563e-198	-8.23267	0.157	0.505	3.57384e-194
CD4T_naive	PKM	3.65503e-198	-51.0635	0.461	0.727	9.63574e-194
CD4T_naive	COX8A	3.86545e-198	-15.1245	0.515	0.763	1.01905e-193
CD4T_naive	RPS6	4.96543e-198	#NAME?	0.971	0.978	1.30904e-193
CD4T_naive	SCCPDH	5.17684e-198	-32.0534	0.079	0.429	1.36477e-193
CD4T_naive	SYPL1	6.38924e-198	-15.3226	0.173	0.517	1.6844e-193
CD4T_naive	SERP1	1.30744e-197	-40.1969	0.47	0.714	3.44679e-193
CD4T_naive	RPL14	3.13406e-197	-226.152	0.912	0.941	8.26232e-193
CD4T_naive	ATP5MD	3.61826e-197	-30.7455	0.451	0.723	9.53883e-193
CD4T_naive	RPL23A	3.99493e-196	#NAME?	0.963	0.971	1.05318e-191
CD4T_naive	RPL3	5.38991e-196	#NAME?	0.952	0.967	1.42094e-191
CD4T_naive	TIMM13	7.05434e-196	-20.204	0.225	0.569	1.85974e-191
CD4T_naive	DDT	9.91158e-196	-15.439	0.312	0.62	2.61299e-191
CD4T_naive	ATP6V0C	1.27231e-195	-37.093	0.379	0.67	3.35419e-191
CD4T_naive	TKT	3.58414e-195	-55.3157	0.182	0.522	9.44888e-191
CD4T_naive	SNRPE	5.25731e-195	-12.1918	0.319	0.641	1.38598e-190
CD4T_naive	NEDD8	5.79544e-195	-39.2306	0.445	0.717	1.52785e-190
CD4T_naive	RPL27	7.08307e-195	-185.305	0.883	0.939	1.86731e-190
CD4T_naive	RPS3A	8.35702e-195	-178.091	0.935	0.962	2.20316e-190
CD4T_naive	DHRS2	1.9816e-194	-174.215	0.118	0.461	5.2241e-190
CD4T_naive	RPL37	2.41169e-194	-255.997	0.935	0.96	6.35793e-190
CD4T_naive	CTTN	2.86556e-194	-91.0384	0.058	0.399	7.55447e-190
CD4T_naive	RPL32	2.92683e-194	#NAME?	0.983	0.986	7.716e-190
CD4T_naive	NDUFA11	4.02199e-194	-21.0848	0.46	0.715	1.06032e-189
CD4T_naive	NDUFA4	7.92186e-194	-30.3915	0.606	0.802	2.08844e-189
CD4T_naive	EEF1G	8.36183e-194	-241.568	0.866	0.911	2.20443e-189
CD4T_naive	EEF1A1	1.42289e-193	#NAME?	0.977	0.984	3.75117e-189
CD4T_naive	ATP5MC3	1.43953e-193	-19.7868	0.426	0.697	3.79504e-189
CD4T_naive	RPL6	1.91891e-193	-395.938	0.898	0.941	5.05883e-189
CD4T_naive	CLTA	2.12098e-193	-30.7109	0.258	0.584	5.59153e-189
CD4T_naive	RPL9	2.98067e-193	-185.305	0.933	0.952	7.85794e-189
CD4T_naive	UBA52	4.20756e-193	-95.8611	0.906	0.941	1.10924e-188
CD4T_naive	PHLDA3	1.57787e-192	-16.822	0.066	0.408	4.15974e-188
CD4T_naive	CALM2	2.60081e-192	-134.81	0.648	0.819	6.85652e-188
CD4T_naive	TMEM147	4.212e-192	-64.0315	0.215	0.547	1.11041e-187
CD4T_naive	RPL35	5.18239e-192	-126.224	0.945	0.961	1.36623e-187
CD4T_naive	SPCS1	5.43155e-192	-104.555	0.425	0.694	1.43192e-187
CD4T_naive	RPL27A	5.62751e-192	-81.5914	0.971	0.976	1.48358e-187
CD4T_naive	SLC25A5	8.60773e-192	-147.734	0.414	0.691	2.26926e-187
CD4T_naive	ARF4	2.07046e-191	-28.7697	0.25	0.573	5.45836e-187
CD4T_naive	RPL12	3.15461e-191	-107.399	0.952	0.968	8.3165e-187
CD4T_naive	TMEM219	3.49881e-191	-8.50397	0.229	0.557	9.2239e-187
CD4T_naive	EGR1	8.09641e-191	-126.276	0.15	0.49	2.13446e-186
CD4T_naive	GNG10	1.88259e-190	-20.6808	0.176	0.507	4.96308e-186
CD4T_naive	RPL5	2.29475e-190	-147.803	0.86	0.912	6.04965e-186
CD4T_naive	RPL13A	2.7075e-190	#NAME?	0.985	0.99	7.1378e-186
CD4T_naive	ATP5F1B	3.77882e-190	-32.1268	0.375	0.671	9.9621e-186
CD4T_naive	RPL34	1.26373e-189	-133.368	0.982	0.984	3.33156e-185
CD4T_naive	SLIRP	1.33957e-189	-15.0662	0.285	0.611	3.53152e-185
CD4T_naive	RAB25	1.78881e-189	-4.38621	0.059	0.399	4.71585e-185
CD4T_naive	TMA7	1.18925e-188	-91.0749	0.755	0.881	3.13523e-184
CD4T_naive	FAU	1.19955e-188	-56.9053	0.934	0.953	3.16238e-184
CD4T_naive	RPS14	1.2101e-188	#NAME?	0.978	0.98	3.19018e-184
CD4T_naive	ATP6V0B	1.93255e-188	-16.7375	0.276	0.597	5.09478e-184
CD4T_naive	MARCKSL1	2.07898e-188	-245.712	0.186	0.519	5.48082e-184
CD4T_naive	TRMT112	2.5839e-188	-33.376	0.516	0.751	6.81194e-184
CD4T_naive	RPL19	6.95133e-188	-279.08	0.962	0.972	1.83258e-183
CD4T_naive	CCND1	1.40745e-187	#NAME?	0.111	0.448	3.71046e-183
CD4T_naive	RPL18A	3.07719e-187	-332.46	0.961	0.979	8.11241e-183
CD4T_naive	PCBD1	1.15727e-186	-32.2971	0.155	0.489	3.05092e-182
CD4T_naive	EDF1	1.53324e-186	-17.2509	0.586	0.785	4.04207e-182
CD4T_naive	RPS2	2.41394e-186	#NAME?	0.974	0.98	6.36387e-182
CD4T_naive	CLIC1	3.01669e-186	-7.65674	0.585	0.795	7.95291e-182
CD4T_naive	NAA38	8.83184e-186	-14.1459	0.265	0.589	2.32834e-181
CD4T_naive	CDK2AP1	1.39444e-185	-13.7219	0.089	0.428	3.67616e-181
CD4T_naive	ATP5MF	1.69144e-185	-45.2944	0.487	0.745	4.45915e-181
CD4T_naive	RPS16	2.93683e-185	#NAME?	0.952	0.962	7.74235e-181
CD4T_naive	KRTCAP2	3.14891e-185	-43.2558	0.431	0.697	8.30147e-181
CD4T_naive	ANXA1	3.69328e-185	-162.023	0.332	0.654	9.7366e-181
CD4T_naive	RPL10	4.18954e-185	#NAME?	0.984	0.992	1.10449e-180
CD4T_naive	CXADR	1.53431e-184	-9.73388	0.053	0.385	4.0449e-180
CD4T_naive	UQCR10	2.49338e-184	-49.6736	0.48	0.718	6.57329e-180
CD4T_naive	MYDGF	2.59906e-184	-57.5905	0.199	0.532	6.8519e-180
CD4T_naive	SF3B6	5.33241e-184	-19.7266	0.346	0.639	1.40578e-179
CD4T_naive	HCST	1.30126e-183	-12.4224	0.475	0.192	3.43052e-179
CD4T_naive	RPS27A	1.5293e-183	-182.421	0.974	0.981	4.0317e-179
CD4T_naive	RPL39	1.91028e-183	-450.759	0.97	0.975	5.03608e-179
CD4T_naive	TBC1D10C	2.78728e-182	2.41165	0.216	0.057	7.3481e-178
CD4T_naive	SNRPD2	1.03738e-180	-80.3033	0.586	0.785	2.73484e-176
CD4T_naive	NENF	2.11117e-180	-15.116	0.187	0.517	5.56567e-176
CD4T_naive	VMP1	3.52139e-180	-41.8229	0.35	0.634	9.28343e-176
CD4T_naive	S100A13	6.38663e-180	-102.985	0.082	0.409	1.68371e-175
CD4T_naive	RPS10	8.16843e-180	-518.567	0.885	0.925	2.15344e-175
CD4T_naive	RPL13	1.137e-179	#NAME?	0.99	0.99	2.99748e-175
CD4T_naive	CALR	2.93766e-179	-49.5352	0.387	0.673	7.74455e-175
CD4T_naive	HNRNPA1	3.44109e-179	-94.8933	0.77	0.857	9.07174e-175
CD4T_naive	ARPC1A	3.47032e-179	-8.02411	0.109	0.437	9.14882e-175
CD4T_naive	LAMTOR4	5.7655e-179	-14.9371	0.414	0.69	1.51996e-174
CD4T_naive	TMEM205	1.93396e-178	-25.8143	0.117	0.445	5.09849e-174
CD4T_naive	RPL30	2.49367e-178	-277.637	0.945	0.96	6.57405e-174
CD4T_naive	NDUFB11	5.52924e-178	-13.9007	0.437	0.698	1.45767e-173
CD4T_naive	GAS5	1.32427e-177	-192.97	0.644	0.8	3.49118e-173
CD4T_naive	SCPEP1	1.37608e-177	-10.1794	0.064	0.391	3.62777e-173
CD4T_naive	ACAP1	1.79905e-177	1.49498	0.345	0.125	4.74285e-173
CD4T_naive	SAP18	2.17709e-177	-58.8996	0.494	0.734	5.73945e-173
CD4T_naive	ATP5MC1	2.20671e-177	-13.6145	0.235	0.562	5.81754e-173
CD4T_naive	BHLHE40	2.23794e-177	-27.8788	0.134	0.458	5.89989e-173
CD4T_naive	MICOS10	2.94375e-177	-70.772	0.403	0.68	7.76061e-173
CD4T_naive	RNASEK	7.23745e-177	-24.3097	0.595	0.793	1.90801e-172
CD4T_naive	RPL31	7.41467e-177	-221.398	0.931	0.962	1.95473e-172
CD4T_naive	RPLP2	7.54119e-177	-359.871	0.971	0.977	1.98808e-172
CD4T_naive	LRATD1	1.04707e-175	-33.5142	0.058	0.385	2.76039e-171
CD4T_naive	LINC02195	1.11756e-175	14.3579	0.14	0.027	2.94622e-171
CD4T_naive	NFKBIA	1.1385e-175	-150.68	0.516	0.73	3.00142e-171
CD4T_naive	ALKBH7	1.20937e-175	-17.2222	0.178	0.5	3.18827e-171
CD4T_naive	SLC25A3	1.40188e-175	-12.6367	0.41	0.683	3.69578e-171
CD4T_naive	ERH	2.82875e-175	-18.9053	0.405	0.683	7.45744e-171
CD4T_naive	BANF1	4.3318e-175	-12.6118	0.284	0.596	1.14199e-170
CD4T_naive	RPL4	4.56554e-175	-144.909	0.816	0.884	1.20361e-170
CD4T_naive	ROMO1	9.44314e-175	-23.2554	0.357	0.645	2.48949e-170
CD4T_naive	CAMK2N1	1.00499e-174	-60.489	0.075	0.4	2.64946e-170
CD4T_naive	CLU	1.28295e-174	-281.494	0.088	0.411	3.38224e-170
CD4T_naive	HEBP2	1.45616e-174	-59.7032	0.19	0.505	3.83888e-170
CD4T_naive	RCN1	2.71332e-174	-20.5412	0.067	0.39	7.15312e-170
CD4T_naive	DBI	7.54813e-174	-65.526	0.429	0.696	1.98991e-169
CD4T_naive	BAG1	1.28411e-173	-21.3971	0.173	0.485	3.38531e-169
CD4T_naive	C10orf99	1.54302e-173	-193.447	0.05	0.37	4.06785e-169
CD4T_naive	RPL11	1.59107e-173	#NAME?	0.973	0.977	4.19453e-169
CD4T_naive	RPL17	1.61405e-173	-184.853	0.961	0.966	4.25511e-169
CD4T_naive	TRAPPC5	1.86462e-173	-5.17624	0.269	0.579	4.91569e-169
CD4T_naive	KDELR1	3.24123e-173	-8.5802	0.142	0.466	8.54486e-169
CD4T_naive	MORF4L1	4.48908e-173	-14.731	0.464	0.703	1.18346e-168
CD4T_naive	GNAS	2.16222e-172	-18.2193	0.35	0.641	5.70027e-168
CD4T_naive	S100A4	5.24385e-172	-305.231	0.853	0.588	1.38244e-167
CD4T_naive	POLR1D	5.83957e-172	-49.6576	0.29	0.58	1.53948e-167
CD4T_naive	RPS3	8.66747e-172	#NAME?	0.966	0.971	2.28501e-167
CD4T_naive	PPP1R14B	1.50188e-171	-19.5954	0.108	0.437	3.95941e-167
CD4T_naive	RPS12	1.88018e-171	#NAME?	0.964	0.978	4.95671e-167
CD4T_naive	FOS	2.25672e-171	-284.851	0.569	0.767	5.94939e-167
CD4T_naive	TNFAIP2	3.15174e-171	-64.9837	0.061	0.38	8.30893e-167
CD4T_naive	YWHAZ	8.86663e-171	-157.743	0.459	0.71	2.33751e-166
CD4T_naive	RPL28	1.36044e-170	#NAME?	0.983	0.982	3.58654e-166
CD4T_naive	SPCS2	3.77463e-170	-38.9585	0.359	0.634	9.95106e-166
CD4T_naive	ZFP36	3.78591e-170	-455.299	0.47	0.71	9.98079e-166
CD4T_naive	CD48	1.03517e-169	-32.0997	0.345	0.126	2.72903e-165
CD4T_naive	TCEAL4	4.20026e-169	-16.7908	0.124	0.445	1.10731e-164
CD4T_naive	ASPH	4.73412e-169	-19.8171	0.04	0.348	1.24806e-164
CD4T_naive	SMIM26	5.16331e-169	-9.22627	0.304	0.591	1.3612e-164
CD4T_naive	KDELR2	5.26276e-169	-27.7209	0.173	0.489	1.38742e-164
CD4T_naive	JUP	6.80534e-169	-13.8834	0.052	0.363	1.79409e-164
CD4T_naive	PDIA3	1.14161e-168	-19.8694	0.283	0.585	3.00964e-164
CD4T_naive	MICOS13	1.48568e-168	-10.3843	0.245	0.551	3.91671e-164
CD4T_naive	RHEB	2.1662e-168	-13.4189	0.197	0.509	5.71076e-164
CD4T_naive	ATP5F1C	2.819e-168	-117.484	0.305	0.602	7.43174e-164
CD4T_naive	EEF2	3.30392e-168	-92.7859	0.675	0.816	8.71013e-164
CD4T_naive	CNN3	3.44181e-168	-36.9243	0.057	0.37	9.07363e-164
CD4T_naive	SRI	6.77839e-168	-38.3715	0.317	0.607	1.78699e-163
CD4T_naive	HMGA1	1.18251e-167	-64.946	0.208	0.52	3.11745e-163
CD4T_naive	CDC42EP5	1.89774e-167	-14.1622	0.035	0.342	5.00302e-163
CD4T_naive	IGFBP4	2.1435e-167	-215.596	0.109	0.422	5.6509e-163
CD4T_naive	TMEM256	3.53389e-167	-10.54	0.243	0.554	9.31639e-163
CD4T_naive	RBX1	3.77964e-167	-8.24492	0.389	0.669	9.96426e-163
CD4T_naive	MAP3K13	6.55729e-167	-13.6249	0.094	0.41	1.7287e-162
CD4T_naive	ATP5F1D	8.46556e-167	-15.6541	0.45	0.697	2.23178e-162
CD4T_naive	GMFG	9.25032e-167	-5.67886	0.603	0.312	2.43866e-162
CD4T_naive	NHP2	1.32789e-166	-12.5054	0.222	0.534	3.50071e-162
CD4T_naive	DANCR	2.11084e-166	-37.0427	0.183	0.497	5.5648e-162
CD4T_naive	GSN	2.67532e-166	-415.037	0.057	0.363	7.05295e-162
CD4T_naive	LAPTM5	1.39638e-165	-86.0581	0.534	0.243	3.68128e-161
CD4T_naive	IMPDH2	2.40192e-165	-35.4446	0.147	0.467	6.33217e-161
CD4T_naive	EIF4G2	3.42005e-165	-16.5109	0.372	0.646	9.01628e-161
CD4T_naive	CYC1	3.77207e-165	-14.5517	0.183	0.501	9.9443e-161
CD4T_naive	ATP1B1	4.99411e-165	-69.5009	0.086	0.399	1.3166e-160
CD4T_naive	LSR	7.12144e-165	-49.6191	0.08	0.39	1.87742e-160
CD4T_naive	SRP9	2.34553e-164	-13.416	0.302	0.593	6.18352e-160
CD4T_naive	TNFRSF21	2.85874e-164	-20.2891	0.053	0.36	7.53649e-160
CD4T_naive	RAB1A	3.33228e-164	-6.30805	0.189	0.497	8.7849e-160
CD4T_naive	ST13	3.71048e-164	-1.59139	0.359	0.632	9.78195e-160
CD4T_naive	AKR1C3	4.57789e-164	-140.08	0.054	0.359	1.20687e-159
CD4T_naive	FAM3B	7.85226e-164	-20.1421	0.054	0.362	2.07009e-159
CD4T_naive	ERRFI1	8.97745e-164	-45.916	0.073	0.382	2.36672e-159
CD4T_naive	TAGLN2	1.07544e-163	-43.9206	0.485	0.719	2.83517e-159
CD4T_naive	FAM3C	1.91544e-163	-43.7162	0.087	0.396	5.04968e-159
CD4T_naive	NDUFB10	3.55157e-163	-42.2813	0.321	0.613	9.36301e-159
CD4T_naive	F11R	5.74159e-163	1.20209	0.07	0.377	1.51366e-158
CD4T_naive	FCGRT	1.03134e-162	-51.5289	0.066	0.372	2.71892e-158
CD4T_naive	TMEM54	1.45732e-162	-29.4024	0.056	0.363	3.84193e-158
CD4T_naive	DHRS3	1.49872e-162	-8.79318	0.053	0.357	3.95107e-158
CD4T_naive	RHOC	1.61583e-162	-51.0634	0.248	0.544	4.25982e-158
CD4T_naive	GNB2	2.95843e-162	-9.72424	0.213	0.524	7.79931e-158
CD4T_naive	NR4A1	4.54985e-162	-77.0123	0.264	0.556	1.19948e-157
CD4T_naive	EMP1	6.91502e-162	-83.8529	0.065	0.366	1.82301e-157
CD4T_naive	S100A14	8.60832e-162	-82.4371	0.064	0.364	2.26941e-157
CD4T_naive	PSMA2	9.44078e-162	-2.65876	0.374	0.653	2.48887e-157
CD4T_naive	RPL21	1.06429e-161	-509.911	0.976	0.984	2.8058e-157
CD4T_naive	TMED10	2.7216e-161	-9.93493	0.217	0.518	7.17496e-157
CD4T_naive	NDUFC2	4.60405e-161	-25.4952	0.362	0.637	1.21377e-156
CD4T_naive	SNRPG	5.29222e-161	-38.1353	0.44	0.701	1.39519e-156
CD4T_naive	IFNGR2	5.53107e-161	-10.798	0.074	0.378	1.45816e-156
CD4T_naive	PTP4A2	1.38094e-160	-21.6582	0.346	0.617	3.64057e-156
CD4T_naive	HMGN3	1.51582e-160	-15.1413	0.199	0.503	3.99614e-156
CD4T_naive	AURKAIP1	2.73748e-160	-32.3044	0.321	0.603	7.21682e-156
CD4T_naive	TNFRSF12A	3.85212e-160	-50.512	0.074	0.375	1.01553e-155
CD4T_naive	LSM3	4.05941e-160	-35.9905	0.263	0.562	1.07018e-155
CD4T_naive	C1QBP	4.15886e-160	-12.0872	0.223	0.531	1.0964e-155
CD4T_naive	C19orf53	4.42874e-160	-22.6592	0.476	0.699	1.16755e-155
CD4T_naive	PCBP1	5.96798e-160	-10.5132	0.379	0.656	1.57334e-155
CD4T_naive	ATRAID	8.59083e-160	-7.801	0.239	0.538	2.2648e-155
CD4T_naive	HMGN1	1.78968e-159	-38.2615	0.514	0.723	4.71814e-155
CD4T_naive	ITM2C	2.91249e-159	-39.5442	0.098	0.4	7.67819e-155
CD4T_naive	TPM4	5.15435e-159	-67.0033	0.281	0.574	1.35884e-154
CD4T_naive	TMED9	5.1628e-159	-14.4002	0.258	0.551	1.36107e-154
CD4T_naive	RACK1	5.71824e-159	-175.206	0.887	0.92	1.5075e-154
CD4T_naive	FHL2	6.44985e-159	-78.984	0.054	0.352	1.70037e-154
CD4T_naive	EI24	9.15944e-159	-3.63265	0.094	0.399	2.4147e-154
CD4T_naive	ATP5PO	9.34705e-159	-7.43063	0.432	0.673	2.46416e-154
CD4T_naive	PCBP2	3.1145e-158	-15.0646	0.386	0.654	8.21074e-154
CD4T_naive	PPP1R15A	4.62545e-158	-191.064	0.536	0.726	1.21941e-153
CD4T_naive	ATP5PD	7.73406e-158	-30.8547	0.358	0.629	2.03893e-153
CD4T_naive	APLP2	9.39395e-158	-33.4468	0.137	0.44	2.47653e-153
CD4T_naive	TRIP6	1.1697e-157	-4.05165	0.054	0.354	3.08367e-153
CD4T_naive	NDUFS8	1.25606e-157	-19.1567	0.268	0.562	3.31134e-153
CD4T_naive	FIS1	5.82811e-157	-5.73097	0.283	0.572	1.53646e-152
CD4T_naive	MT-ND4L	6.71268e-157	-48.1038	0.183	0.484	1.76966e-152
CD4T_naive	SSBP1	7.40458e-157	-48.2482	0.269	0.565	1.95207e-152
CD4T_naive	SELENOF	1.16901e-156	-7.05676	0.299	0.578	3.08186e-152
CD4T_naive	MRPL14	1.22446e-156	-8.0358	0.175	0.484	3.22805e-152
CD4T_naive	AP2S1	1.3348e-156	-34.3589	0.265	0.563	3.51893e-152
CD4T_naive	KRT13	1.6093e-156	-320.988	0.114	0.407	4.2426e-152
CD4T_naive	TOMM20	1.79411e-156	-10.4835	0.245	0.54	4.72981e-152
CD4T_naive	CXCL8	9.99872e-156	-788.315	0.145	0.435	2.63596e-151
CD4T_naive	NECTIN2	1.00703e-155	-5.2486	0.038	0.329	2.65483e-151
CD4T_naive	HNMT	1.9715e-155	-9.10943	0.043	0.336	5.19746e-151
CD4T_naive	MANF	3.28194e-155	-59.9924	0.179	0.483	8.65219e-151
CD4T_naive	CD55	3.5776e-155	-123.007	0.165	0.461	9.43162e-151
CD4T_naive	SLC38A2	3.66699e-155	-16.7499	0.16	0.461	9.66729e-151
CD4T_naive	VDAC2	4.34562e-155	-13.7027	0.268	0.551	1.14564e-150
CD4T_naive	ATF4	4.47648e-155	-13.8099	0.241	0.539	1.18013e-150
CD4T_naive	CFL1	6.09241e-155	-23.7228	0.817	0.9	1.60614e-150
CD4T_naive	ATOX1	9.1091e-155	-22.2885	0.226	0.523	2.40143e-150
CD4T_naive	RAP2B	1.70312e-154	-19.5832	0.121	0.417	4.48993e-150
CD4T_naive	RAB7A	2.71131e-154	-27.4955	0.258	0.547	7.14783e-150
CD4T_naive	TUBB4B	3.59083e-154	-71.296	0.297	0.573	9.46651e-150
CD4T_naive	ATP5F1E	4.61566e-154	-48.2147	0.88	0.92	1.21683e-149
CD4T_naive	SEPTIN6	1.15073e-153	1.21462	0.296	0.106	3.03366e-149
CD4T_naive	RNF7	1.54887e-153	-10.5075	0.254	0.542	4.08328e-149
CD4T_naive	SNRPF	1.74971e-153	-45.4969	0.327	0.61	4.61277e-149
CD4T_naive	VSIG2	1.92823e-153	-25.0395	0.055	0.347	5.0834e-149
CD4T_naive	RAB2A	4.89376e-153	-6.47303	0.222	0.513	1.29014e-148
CD4T_naive	NCOA7	5.06588e-153	-71.6703	0.136	0.43	1.33552e-148
CD4T_naive	CRABP2	5.86705e-153	-62.228	0.058	0.346	1.54673e-148
CD4T_naive	ZNHIT1	6.76838e-153	-7.91213	0.275	0.563	1.78435e-148
CD4T_naive	SNU13	8.64225e-153	-7.76369	0.433	0.675	2.27836e-148
CD4T_naive	MRPL27	9.2883e-153	-12.4123	0.144	0.443	2.44867e-148
CD4T_naive	OAZ1	9.49281e-153	-46.8143	0.831	0.893	2.50259e-148
CD4T_naive	PLAUR	1.02659e-152	-176.596	0.078	0.367	2.7064e-148
CD4T_naive	SEC11A	1.02788e-152	-24.1116	0.294	0.577	2.70979e-148
CD4T_naive	RNF181	2.19108e-152	-20.6587	0.276	0.559	5.77634e-148
CD4T_naive	ARL6IP4	2.3667e-152	-10.6148	0.416	0.664	6.23933e-148
CD4T_naive	TUFM	2.84251e-152	-15.7916	0.257	0.551	7.49372e-148
CD4T_naive	GABARAPL2	5.80065e-152	-16.4115	0.331	0.601	1.52923e-147
CD4T_naive	TMEM230	7.08068e-152	-6.49259	0.249	0.532	1.86668e-147
CD4T_naive	MRPL20	7.22935e-152	-31.447	0.265	0.557	1.90587e-147
CD4T_naive	AP2M1	1.19148e-151	-16.5423	0.271	0.56	3.14109e-147
CD4T_naive	TMEM14C	1.35189e-151	-4.29735	0.173	0.47	3.56399e-147
CD4T_naive	LYPD3	3.01762e-151	-193.961	0.075	0.363	7.95534e-147
CD4T_naive	ATF3	3.09997e-151	-178.02	0.203	0.496	8.17246e-147
CD4T_naive	EIF2S2	4.64044e-151	-26.6057	0.292	0.584	1.22336e-146
CD4T_naive	MRPS24	4.76119e-151	-28.8342	0.273	0.56	1.25519e-146
CD4T_naive	GADD45GIP1	5.48182e-151	-13.3643	0.311	0.591	1.44517e-146
CD4T_naive	RPSA	9.96542e-151	-286.293	0.868	0.909	2.62718e-146
CD4T_naive	SELENOK	2.27512e-150	-76.4654	0.462	0.7	5.99791e-146
CD4T_naive	COX5A	2.37918e-150	-68.3703	0.39	0.65	6.27222e-146
CD4T_naive	PSMB1	6.05735e-150	-9.70055	0.415	0.664	1.5969e-145
CD4T_naive	TOMM7	6.1401e-150	-4.99305	0.704	0.822	1.61871e-145
CD4T_naive	LYPLA1	8.29893e-150	-12.5727	0.144	0.439	2.18785e-145
CD4T_naive	SMIM30	8.41318e-150	-4.01415	0.13	0.425	2.21797e-145
CD4T_naive	RHOB	1.65018e-149	-105.91	0.229	0.523	4.35036e-145
CD4T_naive	PSENEN	2.04037e-149	-6.93298	0.169	0.467	5.37903e-145
CD4T_naive	TNFRSF1A	3.34129e-149	-5.59815	0.071	0.361	8.80865e-145
CD4T_naive	ACADVL	3.80235e-149	-5.82882	0.176	0.469	1.00241e-144
CD4T_naive	SIVA1	3.85665e-149	-16.886	0.256	0.548	1.01673e-144
CD4T_naive	CDC42	4.02659e-149	-34.5614	0.516	0.73	1.06153e-144
CD4T_naive	CAPS	4.27635e-149	-39.1618	0.05	0.333	1.12737e-144
CD4T_naive	SELENOS	4.49264e-149	-24.9	0.166	0.462	1.1844e-144
CD4T_naive	SSU72	8.55222e-149	-6.17292	0.257	0.542	2.25462e-144
CD4T_naive	HDLBP	1.20682e-148	-5.41535	0.085	0.376	3.18155e-144
CD4T_naive	OSTC	1.40548e-148	-28.7814	0.226	0.519	3.70527e-144
CD4T_naive	AIG1	2.36704e-148	-15.1682	0.07	0.361	6.24022e-144
CD4T_naive	PTMA	3.31926e-148	-297.835	0.973	0.975	8.75058e-144
CD4T_naive	AKR1C2	5.95225e-148	-249.222	0.045	0.327	1.56919e-143
CD4T_naive	BST2	6.22842e-148	-19.7427	0.292	0.554	1.642e-143
CD4T_naive	GADD45A	1.1938e-147	-42.5886	0.265	0.536	3.14723e-143
CD4T_naive	TMEM134	2.76776e-147	-6.57751	0.158	0.447	7.29663e-143
CD4T_naive	VKORC1	4.30416e-147	-26.244	0.149	0.442	1.13471e-142
CD4T_naive	PTPN7	4.86138e-147	-27.7295	0.241	0.077	1.28161e-142
CD4T_naive	LIME1	9.34511e-147	-13.0497	0.29	0.106	2.46365e-142
CD4T_naive	TPM1	1.09968e-146	-161.414	0.071	0.361	2.89908e-142
CD4T_naive	HNRNPA0	1.14634e-146	-27.1007	0.387	0.631	3.02209e-142
CD4T_naive	GPRC5A	2.04396e-146	-70.786	0.058	0.338	5.3885e-142
CD4T_naive	MRPL51	2.24966e-146	-18.4056	0.316	0.594	5.93077e-142
CD4T_naive	LSM7	2.25278e-146	-19.707	0.349	0.616	5.939e-142
CD4T_naive	SNRPD1	4.64275e-146	-76.9998	0.299	0.58	1.22397e-141
CD4T_naive	SAMSN1	7.69038e-146	-12.0664	0.306	0.112	2.02742e-141
CD4T_naive	NME4	8.95974e-146	-6.55819	0.069	0.355	2.36206e-141
CD4T_naive	SNHG8	1.20337e-145	-39.8088	0.366	0.62	3.17244e-141
CD4T_naive	PLD3	1.75935e-145	-101.434	0.103	0.391	4.63818e-141
CD4T_naive	BLVRB	2.10925e-145	-18.2864	0.08	0.365	5.5606e-141
CD4T_naive	NDUFS6	3.08498e-145	-17.952	0.348	0.611	8.13293e-141
CD4T_naive	APOL1	4.51516e-145	-39.5157	0.047	0.327	1.19033e-140
CD4T_naive	UQCRB	7.85112e-145	-19.8251	0.682	0.81	2.06979e-140
CD4T_naive	PFN2	8.56838e-145	-41.5985	0.055	0.338	2.25888e-140
CD4T_naive	ARPC3	1.0288e-144	-25.1536	0.603	0.783	2.71224e-140
CD4T_naive	SNRPB	1.0423e-144	-18.8769	0.414	0.663	2.74782e-140
CD4T_naive	SSR2	1.06883e-144	-23.4516	0.434	0.675	2.81775e-140
CD4T_naive	NDUFA7	1.25892e-144	-6.84497	0.26	0.544	3.3189e-140
CD4T_naive	RABAC1	2.94104e-144	-51.1377	0.339	0.597	7.75347e-140
CD4T_naive	TUBA1C	3.12474e-144	-55.9041	0.153	0.45	8.23776e-140
CD4T_naive	EIF4A2	3.98618e-144	-25.2208	0.555	0.744	1.05088e-139
CD4T_naive	EIF1AX	4.59361e-144	-11.7395	0.256	0.537	1.21101e-139
CD4T_naive	TUBB	5.67449e-144	-186.674	0.34	0.624	1.49597e-139
CD4T_naive	COX16	9.72827e-144	-12.2749	0.248	0.528	2.56466e-139
CD4T_naive	ATP6V0E1	1.84618e-143	-23.74	0.5	0.701	4.86708e-139
CD4T_naive	ZNF593	2.07954e-143	-5.78356	0.123	0.412	5.48229e-139
CD4T_naive	APRT	5.20424e-143	-18.1802	0.466	0.684	1.37199e-138
CD4T_naive	NUCKS1	5.22838e-143	-32.8151	0.277	0.558	1.37836e-138
CD4T_naive	TMED3	5.45511e-143	-7.39181	0.116	0.402	1.43813e-138
CD4T_naive	SCP2	5.72125e-143	-22.2169	0.242	0.52	1.50829e-138
CD4T_naive	CSTA	7.82279e-143	-124.362	0.042	0.318	2.06232e-138
CD4T_naive	NDUFA2	7.94892e-143	-7.12542	0.315	0.59	2.09557e-138
CD4T_naive	NDUFB9	1.14945e-142	-30.7143	0.36	0.613	3.03029e-138
CD4T_naive	AQP3	1.29473e-142	-150.68	0.183	0.448	3.41328e-138
CD4T_naive	MRPL33	1.40272e-142	-21.3603	0.316	0.589	3.698e-138
CD4T_naive	RPS27L	4.30593e-142	-55.1033	0.477	0.712	1.13517e-137
CD4T_naive	ARL2	4.34344e-142	-4.5255	0.114	0.4	1.14506e-137
CD4T_naive	TCEAL8	1.18509e-141	-11.3792	0.154	0.437	3.12427e-137
CD4T_naive	DAD1	1.2041e-141	-13.4429	0.384	0.643	3.17436e-137
CD4T_naive	SDC4	2.1098e-141	-39.2987	0.121	0.402	5.56206e-137
CD4T_naive	PSMA7	2.52523e-141	-26.618	0.545	0.739	6.65727e-137
CD4T_naive	CAST	3.36154e-141	-15.6083	0.265	0.537	8.86202e-137
CD4T_naive	FBLN1	4.29881e-141	-505.4	0.084	0.362	1.1333e-136
CD4T_naive	MRPS21	4.71006e-141	-20.6027	0.359	0.616	1.24171e-136
CD4T_naive	HMGB1	4.87451e-141	-46.353	0.659	0.818	1.28507e-136
CD4T_naive	PTRHD1	6.21412e-141	-10.8977	0.174	0.459	1.63823e-136
CD4T_naive	BRD2	7.52528e-141	-15.2809	0.191	0.479	1.98389e-136
CD4T_naive	NDUFAB1	8.56042e-141	-6.44636	0.251	0.534	2.25678e-136
CD4T_naive	ARF1	1.4614e-140	-5.35988	0.357	0.614	3.85268e-136
CD4T_naive	NME1	1.74183e-140	-32.6032	0.192	0.486	4.59199e-136
CD4T_naive	PPIC	2.54311e-140	-32.7785	0.051	0.326	6.70439e-136
CD4T_naive	UQCRFS1	2.62065e-140	-6.20747	0.223	0.502	6.90882e-136
CD4T_naive	POLR2J	3.31805e-140	-21.8397	0.25	0.529	8.74739e-136
CD4T_naive	PLPP2	3.94071e-140	-6.33371	0.045	0.319	1.03889e-135
CD4T_naive	CHMP3	4.55382e-140	-4.25133	0.145	0.432	1.20052e-135
CD4T_naive	CYP4B1	7.68277e-140	-31.212	0.037	0.308	2.02541e-135
CD4T_naive	LIMD2	9.37242e-140	10.4229	0.424	0.194	2.47085e-135
CD4T_naive	TUBA1B	9.38404e-140	-135.749	0.419	0.686	2.47391e-135
CD4T_naive	EFNA1	1.24869e-139	-47.2566	0.038	0.306	3.29192e-135
CD4T_naive	CANX	2.88231e-139	-4.87601	0.151	0.441	7.59864e-135
CD4T_naive	LAD1	3.11029e-139	-8.62342	0.041	0.312	8.19965e-135
CD4T_naive	PRDX2	4.70522e-139	-32.706	0.391	0.624	1.24044e-134
CD4T_naive	NOP10	7.61871e-139	-42.6772	0.476	0.699	2.00852e-134
CD4T_naive	ECHS1	1.21192e-138	-18.8295	0.164	0.45	3.19499e-134
CD4T_naive	REEP5	1.33851e-138	-8.11676	0.245	0.522	3.52872e-134
CD4T_naive	CTSB	1.45283e-138	-277.496	0.214	0.493	3.83009e-134
CD4T_naive	EEF1B2	2.00262e-138	-112.823	0.648	0.788	5.27951e-134
CD4T_naive	PDCD6	2.50592e-138	-9.80595	0.218	0.494	6.60636e-134
CD4T_naive	SEC62	3.74865e-138	-8.36457	0.347	0.599	9.88256e-134
CD4T_naive	PFDN2	4.09286e-138	-62.3978	0.276	0.549	1.079e-133
CD4T_naive	TOMM6	1.00907e-137	-31.8092	0.408	0.643	2.6602e-133
CD4T_naive	APP	1.46828e-137	-23.0897	0.091	0.364	3.87082e-133
CD4T_naive	RPL36AL	1.53201e-137	-26.5295	0.746	0.844	4.03885e-133
CD4T_naive	SERPINB6	1.6631e-137	-5.27994	0.066	0.339	4.38442e-133
CD4T_naive	GNL3	1.78292e-137	-10.5421	0.129	0.41	4.70031e-133
CD4T_naive	TM4SF1	2.05522e-137	-251.424	0.088	0.357	5.41818e-133
CD4T_naive	ZFAND5	2.48767e-137	-15.7279	0.208	0.486	6.55823e-133
CD4T_naive	PPA1	3.33543e-137	-53.516	0.263	0.535	8.7932e-133
CD4T_naive	COX7A2L	4.24542e-137	-15.8291	0.297	0.562	1.11922e-132
CD4T_naive	SDHC	4.44207e-137	-6.06509	0.212	0.488	1.17106e-132
CD4T_naive	CRIP2	5.87826e-137	-56.2401	0.072	0.341	1.54969e-132
CD4T_naive	OAZ2	1.61901e-136	-21.6664	0.1	0.376	4.26819e-132
CD4T_naive	ADI1	1.73776e-136	-10.1794	0.193	0.472	4.58127e-132
CD4T_naive	TOB1	1.78542e-136	-39.169	0.217	0.494	4.70691e-132
CD4T_naive	SELENOP	2.44958e-136	-179.499	0.033	0.296	6.45783e-132
CD4T_naive	LITAF	3.26805e-136	-23.3505	0.22	0.495	8.61556e-132
CD4T_naive	NFE2L2	3.26865e-136	-10.0798	0.174	0.452	8.61715e-132
CD4T_naive	ENY2	3.92652e-136	-9.50477	0.284	0.558	1.03515e-131
CD4T_naive	COA3	4.79705e-136	-5.98931	0.136	0.416	1.26465e-131
CD4T_naive	MAOA	1.28447e-135	-18.3319	0.04	0.308	3.38625e-131
CD4T_naive	ARPC2	1.63607e-135	-50.6792	0.624	0.782	4.31316e-131
CD4T_naive	VDAC1	2.7026e-135	-15.0882	0.267	0.536	7.12486e-131
CD4T_naive	NOP53	3.03221e-135	-51.136	0.576	0.736	7.99382e-131
CD4T_naive	GLTP	4.45381e-135	-16.4725	0.113	0.39	1.17416e-130
CD4T_naive	SCAND1	4.72778e-135	-10.7401	0.331	0.591	1.24638e-130
CD4T_naive	GBP5	5.23045e-135	-2.20827	0.178	0.05	1.3789e-130
CD4T_naive	TSPAN1	5.92437e-135	-77.1012	0.048	0.312	1.56184e-130
CD4T_naive	TP53TG1	8.48897e-135	-11.0923	0.124	0.399	2.23795e-130
CD4T_naive	RNH1	8.53031e-135	-14.2596	0.203	0.475	2.24885e-130
CD4T_naive	PHB	1.81196e-134	-15.7294	0.212	0.489	4.77687e-130
CD4T_naive	PGRMC1	2.86288e-134	-12.9745	0.092	0.366	7.54741e-130
CD4T_naive	SPTSSA	3.01466e-134	-25.2544	0.09	0.364	7.94754e-130
CD4T_naive	CSDE1	3.90792e-134	-7.1072	0.268	0.533	1.03024e-129
CD4T_naive	NECTIN4	4.68373e-134	-14.6437	0.047	0.313	1.23477e-129
CD4T_naive	SEC61B	4.98043e-134	-33.175	0.444	0.67	1.31299e-129
CD4T_naive	NDUFS4	7.40226e-134	-3.17385	0.174	0.45	1.95146e-129
CD4T_naive	HNRNPA2B1	1.16422e-133	-22.2679	0.574	0.769	3.06923e-129
CD4T_naive	SAT2	2.25527e-133	-5.44813	0.118	0.393	5.94556e-129
CD4T_naive	SNHG5	3.98269e-133	-64.5253	0.632	0.789	1.04996e-128
CD4T_naive	PDCD5	5.85304e-133	-49.6872	0.232	0.508	1.54304e-128
CD4T_naive	RPS15A	7.11267e-133	-323.803	0.981	0.98	1.87511e-128
CD4T_naive	CNIH4	7.44483e-133	-12.9963	0.143	0.421	1.96268e-128
CD4T_naive	VEGFA	7.68663e-133	-5.61319	0.041	0.304	2.02643e-128
CD4T_naive	MDH2	9.74782e-133	-9.3058	0.27	0.539	2.56982e-128
CD4T_naive	IRF6	1.26179e-132	-23.9636	0.042	0.303	3.32646e-128
CD4T_naive	NDUFA5	1.27078e-132	-5.41443	0.216	0.488	3.35015e-128
CD4T_naive	SRSF2	1.47561e-132	-2.61393	0.391	0.634	3.89016e-128
CD4T_naive	MRFAP1	1.56795e-132	-13.4313	0.227	0.495	4.1336e-128
CD4T_naive	ENO1	1.69217e-132	-110.107	0.538	0.737	4.46106e-128
CD4T_naive	PLSCR1	1.71702e-132	-5.26903	0.095	0.367	4.52659e-128
CD4T_naive	NDUFA8	1.97547e-132	-3.64862	0.138	0.415	5.20793e-128
CD4T_naive	JTB	2.05113e-132	-16.5079	0.36	0.605	5.4074e-128
CD4T_naive	PARK7	4.0298e-132	-15.9681	0.474	0.698	1.06238e-127
CD4T_naive	MMP24OS	4.60773e-132	-9.27551	0.148	0.423	1.21474e-127
CD4T_naive	ZFYVE21	5.55458e-132	-1.87525	0.058	0.323	1.46435e-127
CD4T_naive	CD46	5.87388e-132	-8.42539	0.131	0.404	1.54853e-127
CD4T_naive	DMKN	6.91066e-132	-455.912	0.052	0.318	1.82186e-127
CD4T_naive	XBP1	7.06056e-132	-140.611	0.239	0.51	1.86138e-127
CD4T_naive	SLC2A1	1.22311e-131	-112.582	0.072	0.338	3.22449e-127
CD4T_naive	SPINT1	2.20615e-131	-26.4381	0.06	0.322	5.81608e-127
CD4T_naive	CKB	2.95158e-131	-293.505	0.047	0.306	7.78126e-127
CD4T_naive	GPR171	3.07866e-131	2.03639	0.158	0.042	8.11627e-127
CD4T_naive	EPCAM	6.39964e-131	-13.4357	0.045	0.308	1.68714e-126
CD4T_naive	MAL2	6.40704e-131	-54.1931	0.039	0.296	1.68909e-126
CD4T_naive	FBL	8.75874e-131	-26.6402	0.208	0.485	2.30907e-126
CD4T_naive	RCN2	1.31342e-130	-7.46259	0.146	0.419	3.46256e-126
CD4T_naive	C1orf21	1.4324e-130	-2.17836	0.032	0.288	3.77624e-126
CD4T_naive	CYB5R3	1.44214e-130	-20.8573	0.107	0.374	3.80191e-126
CD4T_naive	CTNNB1	1.91038e-130	-111.707	0.173	0.451	5.03634e-126
CD4T_naive	POLR2I	2.00211e-130	-34.9974	0.221	0.492	5.27817e-126
CD4T_naive	PRELID1	2.11573e-130	-25.0798	0.34	0.594	5.57771e-126
CD4T_naive	SNHG16	2.70707e-130	-9.80925	0.19	0.463	7.13665e-126
CD4T_naive	TRAF4	2.73283e-130	-13.8227	0.099	0.365	7.20455e-126
CD4T_naive	AUP1	3.33488e-130	-5.4027	0.184	0.456	8.79175e-126
CD4T_naive	ELOC	5.31108e-130	-39.4157	0.282	0.553	1.40016e-125
CD4T_naive	AVPI1	7.59073e-130	-28.4038	0.07	0.329	2.00114e-125
CD4T_naive	ATP5IF1	2.21348e-129	-45.4921	0.428	0.655	5.8354e-125
CD4T_naive	RTKN2	2.36535e-129	-7.73343	0.135	0.032	6.23577e-125
CD4T_naive	DUSP23	3.91418e-129	-28.1933	0.13	0.403	1.03189e-124
CD4T_naive	EIF3L	4.64499e-129	-9.76914	0.322	0.564	1.22456e-124
CD4T_naive	ID4	6.22746e-129	-54.0098	0.053	0.314	1.64174e-124
CD4T_naive	ITGB2	1.85189e-128	-41.4032	0.301	0.115	4.88214e-124
CD4T_naive	CAPNS1	4.16725e-128	-13.6489	0.148	0.421	1.09861e-123
CD4T_naive	HIGD1A	4.7742e-128	-17.2423	0.13	0.397	1.25862e-123
CD4T_naive	CTNND1	5.4574e-128	-2.42785	0.046	0.301	1.43873e-123
CD4T_naive	DST	5.57209e-128	-53.8519	0.045	0.304	1.46897e-123
CD4T_naive	PLAU	5.67077e-128	-93.5735	0.038	0.289	1.49498e-123
CD4T_naive	BLCAP	6.98697e-128	-5.79354	0.085	0.348	1.84197e-123
CD4T_naive	RPP21	7.30432e-128	-11.5297	0.205	0.473	1.92564e-123
CD4T_naive	DYNLRB1	7.32156e-128	-11.2422	0.322	0.579	1.93018e-123
CD4T_naive	CDH1	7.80145e-128	-6.99079	0.04	0.294	2.0567e-123
CD4T_naive	EBPL	7.82451e-128	-5.8796	0.137	0.408	2.06277e-123
CD4T_naive	SMDT1	9.59618e-128	-12.449	0.369	0.601	2.52984e-123
CD4T_naive	TUSC3	1.33574e-127	-14.8763	0.036	0.289	3.52142e-123
CD4T_naive	FOXQ1	1.41541e-127	-26.6389	0.049	0.31	3.73145e-123
CD4T_naive	CCNL1	6.1734e-127	-27.6087	0.293	0.547	1.62749e-122
CD4T_naive	PGLS	6.22889e-127	-7.94853	0.204	0.47	1.64212e-122
CD4T_naive	PDIA6	7.18586e-127	-32.7295	0.264	0.528	1.89441e-122
CD4T_naive	SYT8	1.16989e-126	-12.414	0.042	0.293	3.08418e-122
CD4T_naive	RAB5C	1.5733e-126	-7.0573	0.212	0.477	4.14768e-122
CD4T_naive	TMEM141	1.90317e-126	-51.4728	0.122	0.388	5.01732e-122
CD4T_naive	RHOA	2.07189e-126	-26.7526	0.442	0.67	5.46213e-122
CD4T_naive	PBX1	2.70872e-126	-7.9586	0.037	0.289	7.141e-122
CD4T_naive	NDRG1	3.12164e-126	-53.3301	0.111	0.37	8.22959e-122
CD4T_naive	NPM1	5.26009e-126	-92.8928	0.683	0.804	1.38672e-121
CD4T_naive	TMEM165	1.07863e-125	-9.35594	0.18	0.447	2.8436e-121
CD4T_naive	SYNGR2	1.5685e-125	-23.4808	0.187	0.461	4.13504e-121
CD4T_naive	LAMB3	2.50232e-125	-57.1236	0.03	0.275	6.59687e-121
CD4T_naive	MZT2B	2.62637e-125	-20.8374	0.421	0.657	6.9239e-121
CD4T_naive	VAMP8	3.33181e-125	-102.071	0.436	0.626	8.78366e-121
CD4T_naive	MTCH1	6.86423e-125	-6.406	0.168	0.433	1.80962e-120
CD4T_naive	TBX3	1.14376e-124	-9.54775	0.044	0.294	3.01531e-120
CD4T_naive	UXT	1.21773e-124	-4.46542	0.365	0.604	3.2103e-120
CD4T_naive	LEPROT	2.34095e-124	-4.67286	0.109	0.372	6.17146e-120
CD4T_naive	NGRN	2.50997e-124	-8.19349	0.188	0.45	6.61703e-120
CD4T_naive	UFC1	2.68834e-124	-58.7146	0.329	0.572	7.08726e-120
CD4T_naive	PRDX4	2.75286e-124	-43.2765	0.119	0.384	7.25737e-120
CD4T_naive	ENSA	6.08835e-124	-10.6143	0.307	0.555	1.60507e-119
CD4T_naive	TRIR	7.11869e-124	-14.9193	0.488	0.687	1.8767e-119
CD4T_naive	SRSF3	9.14945e-124	-7.50796	0.456	0.686	2.41207e-119
CD4T_naive	KLRB1	1.02473e-123	-18.0221	0.207	0.067	2.7015e-119
CD4T_naive	PRSS23	1.16056e-123	-72.5308	0.033	0.278	3.05959e-119
CD4T_naive	C1orf43	1.44906e-123	-7.89824	0.208	0.467	3.82017e-119
CD4T_naive	EIF3I	1.94227e-123	-11.6784	0.303	0.557	5.12041e-119
CD4T_naive	ZNF706	2.28523e-123	-241.408	0.319	0.568	6.02456e-119
CD4T_naive	SKIL	2.43334e-123	-14.0913	0.112	0.37	6.415e-119
CD4T_naive	EVL	2.65634e-123	3.86279	0.395	0.185	7.00292e-119
CD4T_naive	IDH1	2.72008e-123	-23.3687	0.065	0.318	7.17095e-119
CD4T_naive	COX14	2.97084e-123	-13.281	0.301	0.549	7.83203e-119
CD4T_naive	IGFBP7	3.54972e-123	-805.663	0.224	0.466	9.35812e-119
CD4T_naive	MDM2	3.63753e-123	-123.028	0.091	0.346	9.58963e-119
CD4T_naive	NDUFAF8	3.7943e-123	-11.8452	0.223	0.483	1.00029e-118
CD4T_naive	HNRNPC	3.88566e-123	-14.63	0.494	0.695	1.02438e-118
CD4T_naive	PPP4C	7.0749e-123	-6.87339	0.244	0.508	1.86516e-118
CD4T_naive	HINT1	9.5227e-123	-69.8889	0.711	0.822	2.51047e-118
CD4T_naive	APH1A	1.28876e-122	-2.82559	0.146	0.411	3.39755e-118
CD4T_naive	RTL8A	1.55074e-122	-4.13199	0.06	0.313	4.08822e-118
CD4T_naive	YWHAG	1.91208e-122	-4.76952	0.107	0.367	5.04081e-118
CD4T_naive	PLP2	3.05703e-122	-31.571	0.336	0.573	8.05925e-118
CD4T_naive	PRMT1	3.26711e-122	-6.16837	0.196	0.457	8.61309e-118
CD4T_naive	MRPS26	3.51673e-122	-7.00954	0.128	0.39	9.27115e-118
CD4T_naive	ID2	4.97681e-122	-129.039	0.404	0.65	1.31204e-117
CD4T_naive	UQCRC1	5.33538e-122	-4.87705	0.156	0.422	1.40657e-117
CD4T_naive	TRIB1	5.3549e-122	-47.8481	0.099	0.356	1.41171e-117
CD4T_naive	KLF3	6.69797e-122	-12.9762	0.093	0.352	1.76579e-117
CD4T_naive	RPS25	7.67772e-122	-104.519	0.957	0.962	2.02408e-117
CD4T_naive	RHOV	9.4436e-122	-56.5837	0.042	0.287	2.48962e-117
CD4T_naive	TAGAP	1.85957e-121	6.20776	0.164	0.046	4.90238e-117
CD4T_naive	BLOC1S1	2.57244e-121	-9.65149	0.302	0.559	6.78172e-117
CD4T_naive	LAMP1	2.67047e-121	-24.5993	0.173	0.431	7.04015e-117
CD4T_naive	EEF1D	3.05384e-121	-74.7525	0.834	0.876	8.05084e-117
CD4T_naive	RBM8A	3.16756e-121	-20.7806	0.455	0.666	8.35063e-117
CD4T_naive	RAB10	3.25408e-121	-6.86233	0.169	0.426	8.57872e-117
CD4T_naive	EIF3E	5.21585e-121	-31.1429	0.576	0.724	1.37505e-116
CD4T_naive	C12orf57	5.51647e-121	-22.6134	0.417	0.633	1.45431e-116
CD4T_naive	ATP5MG	7.56958e-121	-30.9102	0.747	0.846	1.99557e-116
CD4T_naive	EIF5A	8.247e-121	-42.468	0.248	0.515	2.17416e-116
CD4T_naive	MIDN	1.14228e-120	-22.3795	0.117	0.372	3.01138e-116
CD4T_naive	MRPL57	1.21242e-120	-14.8714	0.286	0.543	3.19629e-116
CD4T_naive	LAMTOR2	1.237e-120	-6.37774	0.219	0.48	3.26111e-116
CD4T_naive	WDR45B	1.28558e-120	-3.473	0.09	0.345	3.38918e-116
CD4T_naive	PSMA4	1.78321e-120	-13.1607	0.342	0.592	4.70108e-116
CD4T_naive	TFG	2.08301e-120	-6.7712	0.082	0.334	5.49145e-116
CD4T_naive	H2AFY	2.42464e-120	-8.19856	0.239	0.497	6.39207e-116
CD4T_naive	NORAD	2.63662e-120	-3.07804	0.101	0.357	6.95091e-116
CD4T_naive	HSPA5	3.12903e-120	-281.886	0.303	0.554	8.24905e-116
CD4T_naive	TSEN34	3.16614e-120	-24.2551	0.098	0.352	8.34689e-116
CD4T_naive	RAB5IF	3.85799e-120	-20.935	0.258	0.513	1.01708e-115
CD4T_naive	FLOT1	4.21597e-120	-1.93717	0.112	0.371	1.11146e-115
CD4T_naive	LAMTOR1	4.83625e-120	-6.09683	0.249	0.502	1.27498e-115
CD4T_naive	PABPC4	8.31935e-120	-131.925	0.124	0.383	2.19323e-115
CD4T_naive	GTF2I	8.51549e-120	-4.34072	0.129	0.39	2.24494e-115
CD4T_naive	FAAP20	9.10673e-120	-7.7329	0.187	0.448	2.40081e-115
CD4T_naive	CSNK1A1	1.08878e-119	-11.8905	0.267	0.51	2.87036e-115
CD4T_naive	C18orf32	1.10737e-119	-7.65221	0.27	0.517	2.91935e-115
CD4T_naive	APEX1	1.21657e-119	-5.83874	0.165	0.425	3.20725e-115
CD4T_naive	CHMP5	2.34229e-119	-8.05166	0.237	0.484	6.17498e-115
CD4T_naive	BATF	2.50321e-119	5.78551	0.428	0.222	6.59922e-115
CD4T_naive	ATP5F1A	2.80764e-119	-12.3052	0.327	0.573	7.40178e-115
CD4T_naive	EIF3D	2.97845e-119	-3.85229	0.292	0.532	7.8521e-115
CD4T_naive	NDUFAF3	3.26722e-119	-3.70157	0.256	0.51	8.61337e-115
CD4T_naive	H2AFZ	3.87282e-119	-69.8189	0.563	0.749	1.02099e-114
CD4T_naive	MPST	5.02753e-119	-4.39483	0.107	0.363	1.32541e-114
CD4T_naive	NUDT4	7.67702e-119	-13.101	0.154	0.41	2.02389e-114
CD4T_naive	KRTCAP3	8.32517e-119	-6.81882	0.03	0.268	2.19477e-114
CD4T_naive	TSPAN13	1.02574e-118	-16.5765	0.06	0.308	2.70416e-114
CD4T_naive	CTNNA1	1.16361e-118	-1.70815	0.064	0.31	3.06762e-114
CD4T_naive	WFDC2	1.2109e-118	-294.949	0.071	0.321	3.19231e-114
CD4T_naive	PET100	1.60109e-118	-7.5971	0.377	0.617	4.22095e-114
CD4T_naive	CD24	3.23905e-118	#NAME?	0.154	0.4	8.5391e-114
CD4T_naive	UBE2D3	3.63454e-118	-13.184	0.488	0.688	9.58173e-114
CD4T_naive	NDUFB5	4.71357e-118	-5.5066	0.233	0.485	1.24264e-113
CD4T_naive	GTF2H5	1.75583e-117	-10.2659	0.192	0.45	4.62889e-113
CD4T_naive	IER3IP1	2.05893e-117	-3.26922	0.184	0.439	5.42796e-113
CD4T_naive	RPS27	3.12418e-117	#NAME?	0.991	0.991	8.23627e-113
CD4T_naive	SF3B5	3.49776e-117	-5.96167	0.333	0.578	9.22113e-113
CD4T_naive	PSMA1	9.82778e-117	-7.29249	0.338	0.583	2.5909e-112
CD4T_naive	RAB4A	1.16983e-116	-4.48817	0.121	0.373	3.08403e-112
CD4T_naive	HNRNPK	1.24875e-116	-15.4405	0.493	0.693	3.29208e-112
CD4T_naive	OVOL1	1.41658e-116	-48.0266	0.039	0.276	3.73452e-112
CD4T_naive	ATP5PB	1.49485e-116	-8.90216	0.277	0.525	3.94088e-112
CD4T_naive	GYPC	1.60935e-116	-7.49007	0.359	0.158	4.24272e-112
CD4T_naive	EIF3H	2.18716e-116	-13.2935	0.445	0.649	5.766e-112
CD4T_naive	SH3YL1	2.23378e-116	-8.179	0.071	0.317	5.88892e-112
CD4T_naive	SLPI	2.26023e-116	-335.345	0.038	0.273	5.95865e-112
CD4T_naive	PNKD	5.05325e-116	-3.28599	0.162	0.417	1.33219e-111
CD4T_naive	MTDH	6.21557e-116	-26.1624	0.345	0.567	1.63861e-111
CD4T_naive	HIGD2A	6.51494e-116	-13.2879	0.423	0.629	1.71753e-111
CD4T_naive	BEX4	7.5777e-116	-6.98274	0.086	0.333	1.99771e-111
CD4T_naive	TALDO1	1.14494e-115	-29.4889	0.232	0.488	3.01842e-111
CD4T_naive	UBE2E3	1.23675e-115	-5.15486	0.116	0.368	3.26045e-111
CD4T_naive	MAST4	1.3025e-115	-23.7266	0.109	0.357	3.43377e-111
CD4T_naive	MPC2	3.53109e-115	-31.9378	0.237	0.486	9.30902e-111
CD4T_naive	LDHA	3.87139e-115	-124.712	0.515	0.707	1.02061e-110
CD4T_naive	SET	7.19161e-115	-20.8353	0.369	0.603	1.89592e-110
CD4T_naive	VPS35	9.33961e-115	-3.05566	0.11	0.36	2.4622e-110
CD4T_naive	RALBP1	1.20015e-114	-67.8503	0.168	0.419	3.16395e-110
CD4T_naive	VPS29	1.3337e-114	-29.7401	0.243	0.496	3.51604e-110
CD4T_naive	NDUFB3	2.1936e-114	-5.86802	0.274	0.533	5.783e-110
CD4T_naive	ATP6AP1	3.08599e-114	-2.95743	0.104	0.352	8.13559e-110
CD4T_naive	ERP29	3.13518e-114	-14.0581	0.34	0.57	8.26527e-110
CD4T_naive	MRPL12	3.50745e-114	-11.396	0.144	0.401	9.24669e-110
CD4T_naive	NDUFB8	4.47253e-114	-6.3893	0.425	0.641	1.17909e-109
CD4T_naive	TMEM179B	4.51273e-114	-2.90971	0.15	0.402	1.18969e-109
CD4T_naive	EIF3K	4.51524e-114	-80.1689	0.559	0.716	1.19035e-109
CD4T_naive	EIF2S3	4.72089e-114	-8.36715	0.229	0.477	1.24457e-109
CD4T_naive	CREG1	4.94687e-114	-20.4831	0.067	0.308	1.30414e-109
CD4T_naive	PSMB7	4.96922e-114	-8.97866	0.255	0.503	1.31003e-109
CD4T_naive	HACD3	5.08383e-114	-7.98323	0.077	0.321	1.34025e-109
CD4T_naive	PTGR1	6.93015e-114	-140.516	0.039	0.273	1.827e-109
CD4T_naive	BTF3L4	8.69293e-114	-4.98106	0.157	0.41	2.29172e-109
CD4T_naive	CIRBP	9.67301e-114	-27.0193	0.57	0.726	2.5501e-109
CD4T_naive	HDAC2	1.03698e-113	-6.51353	0.115	0.365	2.73378e-109
CD4T_naive	TCIM	2.02819e-113	-98.7428	0.06	0.296	5.34691e-109
CD4T_naive	PHPT1	2.14806e-113	-27.0031	0.282	0.524	5.66293e-109
CD4T_naive	C9orf16	2.34139e-113	-59.9607	0.425	0.64	6.1726e-109
CD4T_naive	ITGB1	3.52981e-113	-66.7502	0.276	0.519	9.30565e-109
CD4T_naive	CAPN1	4.8476e-113	-23.3816	0.113	0.359	1.27797e-108
CD4T_naive	RAD23A	5.16287e-113	-5.0043	0.221	0.475	1.36109e-108
CD4T_naive	YIPF3	6.75705e-113	-2.33829	0.124	0.373	1.78136e-108
CD4T_naive	NAA20	9.04674e-113	-3.1686	0.116	0.364	2.38499e-108
CD4T_naive	LSM5	2.65356e-112	-2.96679	0.273	0.525	6.99557e-108
CD4T_naive	EIF3M	3.0949e-112	-11.044	0.259	0.502	8.15909e-108
CD4T_naive	SERBP1	3.20618e-112	-15.6153	0.393	0.614	8.45244e-108
CD4T_naive	UQCC2	3.83155e-112	-9.29415	0.179	0.435	1.01011e-107
CD4T_naive	CTSZ	4.36086e-112	-92.4252	0.098	0.343	1.14965e-107
CD4T_naive	LDHB	4.3648e-112	-113.17	0.542	0.7	1.15069e-107
CD4T_naive	RANBP1	6.74495e-112	-9.8159	0.305	0.558	1.77817e-107
CD4T_naive	GSTM3	7.00268e-112	-160.789	0.067	0.304	1.84612e-107
CD4T_naive	EID1	9.84084e-112	-14.6346	0.33	0.565	2.59434e-107
CD4T_naive	CNPY2	1.14776e-111	-6.35643	0.208	0.458	3.02585e-107
CD4T_naive	WASL	1.17626e-111	-2.86889	0.041	0.272	3.10097e-107
CD4T_naive	PLPP1	1.30585e-111	-29.8606	0.052	0.285	3.44261e-107
CD4T_naive	C1orf122	1.85346e-111	-6.55513	0.132	0.379	4.88627e-107
CD4T_naive	AK2	2.37217e-111	-6.37137	0.142	0.392	6.25375e-107
CD4T_naive	TSPAN6	2.88329e-111	-15.3285	0.037	0.267	7.60122e-107
CD4T_naive	PSMD8	5.70844e-111	-10.9283	0.323	0.562	1.50492e-106
CD4T_naive	SH2D2A	6.02105e-111	4.45034	0.189	0.062	1.58733e-106
CD4T_naive	PYCARD	1.06147e-110	-49.6144	0.198	0.444	2.79835e-106
CD4T_naive	EIF1B	1.08666e-110	-16.4805	0.217	0.462	2.86477e-106
CD4T_naive	AKR1A1	1.6168e-110	-9.08257	0.151	0.4	4.26238e-106
CD4T_naive	SLC25A39	2.06061e-110	-7.97637	0.143	0.39	5.43239e-106
CD4T_naive	MALL	6.64121e-110	-41.0432	0.023	0.244	1.75082e-105
CD4T_naive	PSMB6	7.10059e-110	-8.16937	0.318	0.557	1.87193e-105
CD4T_naive	UBE2I	1.09939e-109	-11.6168	0.292	0.532	2.89832e-105
CD4T_naive	GIPC1	2.37648e-109	-2.91582	0.086	0.324	6.26511e-105
CD4T_naive	ARL5B	2.94799e-109	-13.7893	0.065	0.299	7.77178e-105
CD4T_naive	RPN2	5.2086e-109	-23.3484	0.178	0.424	1.37314e-104
CD4T_naive	RRBP1	1.13886e-108	-15.3176	0.103	0.343	3.00239e-104
CD4T_naive	TIMP3	1.20196e-108	-366.69	0.034	0.257	3.16872e-104
CD4T_naive	CHP1	1.30495e-108	-11.3976	0.096	0.333	3.44023e-104
CD4T_naive	STUB1	1.34915e-108	-3.06765	0.193	0.441	3.55676e-104
CD4T_naive	UBB	1.41977e-108	-149.237	0.868	0.931	3.74295e-104
CD4T_naive	ATP1A1	1.74731e-108	-8.19239	0.236	0.476	4.60644e-104
CD4T_naive	YWHAQ	1.80089e-108	10.6457	0.328	0.568	4.7477e-104
CD4T_naive	PTOV1	1.93629e-108	-3.13267	0.09	0.328	5.10465e-104
CD4T_naive	ANXA11	2.24929e-108	-6.98922	0.258	0.492	5.92979e-104
CD4T_naive	PGK1	2.28996e-108	-54.6909	0.42	0.634	6.03703e-104
CD4T_naive	AP3S1	2.36179e-108	-3.04109	0.155	0.403	6.22639e-104
CD4T_naive	DGUOK	3.26904e-108	-4.3637	0.251	0.494	8.61817e-104
CD4T_naive	COPS9	3.78777e-108	-17.766	0.377	0.6	9.9857e-104
CD4T_naive	C16orf74	3.9027e-108	-6.10982	0.036	0.259	1.02887e-103
CD4T_naive	CLDN1	6.55907e-108	-13.1725	0.036	0.257	1.72917e-103
CD4T_naive	DAP	9.28019e-108	-13.5903	0.074	0.307	2.44654e-103
CD4T_naive	COPE	1.11879e-107	-32.2885	0.404	0.625	2.94948e-103
CD4T_naive	SNRPD3	1.12263e-107	-4.44448	0.229	0.474	2.95958e-103
CD4T_naive	FBP1	1.19424e-107	-44.3546	0.033	0.254	3.14838e-103
CD4T_naive	BNIP3L	1.89717e-107	-10.9949	0.122	0.36	5.00151e-103
CD4T_naive	PTTG1IP	2.65201e-107	-9.55029	0.097	0.332	6.9915e-103
CD4T_naive	SPINT1-AS1	3.85977e-107	-3.8762	0.039	0.262	1.01755e-102
CD4T_naive	LY6D	3.96525e-107	#NAME?	0.119	0.352	1.04536e-102
CD4T_naive	JUND	4.18324e-107	-95.4006	0.524	0.697	1.10283e-102
CD4T_naive	JUNB	6.39341e-107	-342.558	0.651	0.799	1.68549e-102
CD4T_naive	SERPINB5	6.61638e-107	-26.0152	0.026	0.242	1.74428e-102
CD4T_naive	RTRAF	7.91836e-107	-9.47266	0.314	0.548	2.08752e-102
CD4T_naive	ARL6IP1	8.70216e-107	-61.2067	0.416	0.628	2.29415e-102
CD4T_naive	BACE2	1.197e-106	-6.44524	0.03	0.248	3.15564e-102
CD4T_naive	PRDX3	1.27003e-106	-2.69622	0.17	0.417	3.34817e-102
CD4T_naive	RSL24D1	2.1162e-106	-1.63874	0.369	0.581	5.57893e-102
CD4T_naive	LTBR	3.60093e-106	-2.46099	0.042	0.265	9.49312e-102
CD4T_naive	FSCN1	3.71079e-106	-72.7409	0.051	0.275	9.78276e-102
CD4T_naive	CHMP2A	3.77499e-106	-11.237	0.301	0.535	9.95201e-102
CD4T_naive	CSNK2B	4.2367e-106	-25.751	0.29	0.53	1.11692e-101
CD4T_naive	CRB3	4.32764e-106	-3.36594	0.039	0.261	1.1409e-101
CD4T_naive	PHB2	5.26391e-106	-6.52045	0.171	0.415	1.38772e-101
CD4T_naive	ACTN1	5.71767e-106	-44.207	0.053	0.277	1.50735e-101
CD4T_naive	STOML2	5.7628e-106	-48.8847	0.173	0.418	1.51925e-101
CD4T_naive	LRPAP1	8.85786e-106	-17.5596	0.197	0.433	2.3352e-101
CD4T_naive	RAN	9.35216e-106	-73.7806	0.487	0.682	2.46551e-101
CD4T_naive	RBPMS	1.79305e-105	-4.75327	0.031	0.247	4.72701e-101
CD4T_naive	METTL26	2.03141e-105	-5.68132	0.199	0.445	5.3554e-101
CD4T_naive	FOSL2	3.92039e-105	-9.81672	0.127	0.365	1.03353e-100
CD4T_naive	RGS12	4.89513e-105	-2.96933	0.031	0.249	1.2905e-100
CD4T_naive	BCAM	5.70487e-105	-33.0682	0.031	0.246	1.50398e-100
CD4T_naive	HMGN2	5.96951e-105	-51.2912	0.469	0.68	1.57374e-100
CD4T_naive	RBM39	6.44193e-105	-8.76652	0.473	0.667	1.69828e-100
CD4T_naive	ASS1	1.02857e-104	-37.1832	0.027	0.239	2.71162e-100
CD4T_naive	CDK4	1.29094e-104	-8.15014	0.107	0.346	3.4033e-100
CD4T_naive	CDC42EP4	1.38675e-104	-22.7647	0.03	0.246	3.65589e-100
CD4T_naive	CAPZA2	1.55744e-104	-5.59964	0.282	0.514	4.10587e-100
CD4T_naive	CCN1	2.29815e-104	-333.854	0.075	0.299	6.05862e-100
CD4T_naive	STMP1	2.95736e-104	-3.32919	0.197	0.439	7.7965e-100
CD4T_naive	YIF1A	3.12526e-104	-6.4559	0.126	0.364	8.23912e-100
CD4T_naive	STAP2	3.34934e-104	-3.06605	0.036	0.253	8.82987e-100
CD4T_naive	HNRNPA3	4.23343e-104	-17.3698	0.381	0.599	1.11606e-99
CD4T_naive	FOXA1	5.59119e-104	-3.12496	0.037	0.257	1.474e-99
CD4T_naive	UBE2V1	6.29706e-104	-3.92878	0.283	0.519	1.66009e-99
CD4T_naive	TMCO1	6.70955e-104	-10.4882	0.272	0.507	1.76884e-99
CD4T_naive	EPHA2	9.18168e-104	-19.3365	0.023	0.233	2.42057e-99
CD4T_naive	DDX17	9.77761e-104	-4.02137	0.22	0.461	2.57767e-99
CD4T_naive	FUS	1.43473e-103	-11.2321	0.395	0.604	3.78238e-99
CD4T_naive	ITGA6	2.15501e-103	-13.1006	0.044	0.262	5.68125e-99
CD4T_naive	ZFHX3	3.4529e-103	-4.28229	0.033	0.248	9.10289e-99
CD4T_naive	MGMT	5.59968e-103	-3.64322	0.147	0.383	1.47624e-98
CD4T_naive	RAB34	5.83232e-103	-4.20266	0.047	0.265	1.53758e-98
CD4T_naive	GCSH	6.58164e-103	-12.9064	0.049	0.272	1.73512e-98
CD4T_naive	LSM4	6.88582e-103	-14.3482	0.222	0.461	1.81531e-98
CD4T_naive	NDUFA12	7.26814e-103	-13.187	0.285	0.523	1.9161e-98
CD4T_naive	FKBP8	7.75423e-103	-2.37577	0.307	0.531	2.04425e-98
CD4T_naive	SRSF5	1.12572e-102	-42.5537	0.429	0.638	2.96774e-98
CD4T_naive	DPM3	1.13089e-102	-24.9722	0.168	0.404	2.98138e-98
CD4T_naive	RHOBTB3	1.57443e-102	-19.8211	0.03	0.242	4.15066e-98
CD4T_naive	NET1	1.61667e-102	-22.3433	0.048	0.268	4.26203e-98
CD4T_naive	HERPUD1	2.73395e-102	-235.785	0.394	0.609	7.20751e-98
CD4T_naive	HOOK2	2.81605e-102	-2.98342	0.082	0.314	7.42394e-98
CD4T_naive	EHF	2.97938e-102	-8.28852	0.032	0.247	7.85453e-98
CD4T_naive	EIF4B	3.1222e-102	-5.53361	0.256	0.488	8.23107e-98
CD4T_naive	SCARB2	3.49846e-102	-5.80318	0.049	0.266	9.223e-98
CD4T_naive	SPG21	3.53323e-102	-4.13223	0.149	0.385	9.31466e-98
CD4T_naive	PTGES3	4.60039e-102	-16.5775	0.462	0.658	1.2128e-97
CD4T_naive	DDOST	4.87967e-102	-8.89957	0.178	0.415	1.28643e-97
CD4T_naive	NDUFV1	5.64074e-102	-4.00411	0.137	0.375	1.48707e-97
CD4T_naive	ADRM1	6.42441e-102	-8.18262	0.224	0.463	1.69367e-97
CD4T_naive	ZNF428	6.56548e-102	-5.46295	0.151	0.387	1.73086e-97
CD4T_naive	PIM2	9.03429e-102	-75.4583	0.271	0.113	2.38171e-97
CD4T_naive	NDUFA6	1.01049e-101	-13.0304	0.293	0.532	2.66394e-97
CD4T_naive	HEBP1	1.015e-101	-2.07491	0.046	0.263	2.67585e-97
CD4T_naive	CUTA	1.08168e-101	-16.438	0.477	0.656	2.85163e-97
CD4T_naive	BUD31	1.22121e-101	-7.8471	0.262	0.495	3.21948e-97
CD4T_naive	MIEN1	1.34789e-101	-5.73526	0.215	0.451	3.55344e-97
CD4T_naive	ACTN4	1.40705e-101	-14.2955	0.197	0.433	3.7094e-97
CD4T_naive	IP6K2	1.44839e-101	-3.64869	0.126	0.359	3.8184e-97
CD4T_naive	S100A10	1.50696e-101	-126.605	0.53	0.687	3.9728e-97
CD4T_naive	STARD10	1.51132e-101	-3.61955	0.046	0.263	3.9843e-97
CD4T_naive	SPAG7	1.65294e-101	-2.29168	0.14	0.375	4.35764e-97
CD4T_naive	NAMPT	1.76466e-101	-66.5895	0.229	0.468	4.65216e-97
CD4T_naive	MRPL52	2.13259e-101	-16.2549	0.292	0.527	5.62216e-97
CD4T_naive	ESD	2.5746e-101	-7.45635	0.172	0.408	6.78741e-97
CD4T_naive	LMAN2	2.61627e-101	-8.44173	0.257	0.486	6.89727e-97
CD4T_naive	MAGED2	2.66959e-101	-6.97599	0.12	0.353	7.03785e-97
CD4T_naive	ANXA4	5.10834e-101	-9.71455	0.075	0.3	1.34671e-96
CD4T_naive	CXCL17	7.62079e-101	-113.246	0.028	0.235	2.00907e-96
CD4T_naive	NDUFS7	9.44403e-101	-12.2321	0.29	0.521	2.48973e-96
CD4T_naive	MSRB2	9.73143e-101	-1.9893	0.062	0.283	2.5655e-96
CD4T_naive	ZNF385A	1.13324e-100	-2.16455	0.027	0.235	2.98756e-96
CD4T_naive	PYURF	1.14482e-100	-5.63476	0.256	0.486	3.01808e-96
CD4T_naive	HSD17B10	1.1467e-100	-3.33999	0.198	0.436	3.02306e-96
CD4T_naive	COMMD6	1.26963e-100	-54.9742	0.672	0.783	3.34713e-96
CD4T_naive	RAB18	1.32103e-100	-6.62921	0.11	0.339	3.48262e-96
CD4T_naive	CCT2	1.37072e-100	-553.192	0.236	0.461	3.61364e-96
CD4T_naive	PPP2R1A	1.60688e-100	-5.10228	0.163	0.397	4.23622e-96
CD4T_naive	SNHG7	2.206e-100	-44.4471	0.189	0.419	5.81567e-96
CD4T_naive	HADHB	2.36331e-100	-3.17559	0.132	0.365	6.2304e-96
CD4T_naive	AHCY	2.604e-100	-7.02877	0.076	0.301	6.86493e-96
CD4T_naive	WSB1	2.75697e-100	-12.7455	0.235	0.467	7.26821e-96
CD4T_naive	GSTO1	3.54459e-100	-39.963	0.252	0.485	9.3446e-96
CD4T_naive	CDC37	3.57864e-100	-22.0907	0.279	0.503	9.43436e-96
CD4T_naive	ISOC2	4.66187e-100	-2.32443	0.094	0.322	1.22901e-95
CD4T_naive	RNF11	5.1542e-100	-2.00077	0.091	0.316	1.3588e-95
CD4T_naive	TIMM8B	5.29674e-100	-12.7139	0.205	0.443	1.39638e-95
CD4T_naive	NUDT14	5.52744e-100	-3.12815	0.084	0.307	1.4572e-95
CD4T_naive	MEA1	5.80338e-100	-4.40287	0.166	0.397	1.52994e-95
CD4T_naive	CAV2	7.59477e-100	-28.4586	0.023	0.229	2.00221e-95
CD4T_naive	VPS28	8.19535e-100	-3.03025	0.316	0.538	2.16054e-95
CD4T_naive	CITED4	8.43027e-100	-46.8059	0.068	0.288	2.22247e-95
CD4T_naive	SLC14A1	9.92863e-100	-45.6278	0.052	0.266	2.61749e-95
CD4T_naive	MANBAL	1.00358e-99	-1.37636	0.047	0.261	2.64573e-95
CD4T_naive	QSOX1	1.18257e-99	-14.3962	0.068	0.287	3.11762e-95
CD4T_naive	EFHD2	1.36929e-99	-2.96968	0.174	0.41	3.60986e-95
CD4T_naive	LGMN	1.39371e-99	-154.924	0.059	0.276	3.67422e-95
CD4T_naive	NPDC1	1.61045e-99	-25.6635	0.067	0.287	4.24562e-95
CD4T_naive	EMC4	2.76375e-99	-2.37276	0.185	0.418	7.28608e-95
CD4T_naive	TMEM208	2.9475e-99	-2.50628	0.157	0.389	7.7705e-95
CD4T_naive	AHR	3.07447e-99	-6.01442	0.108	0.338	8.10522e-95
CD4T_naive	CCNI	3.29983e-99	-20.5021	0.525	0.691	8.69934e-95
CD4T_naive	NDRG2	3.80901e-99	-20.4495	0.033	0.241	1.00417e-94
CD4T_naive	EPHX1	4.07199e-99	-7.07584	0.02	0.222	1.0735e-94
CD4T_naive	TSTD1	4.25379e-99	-17.0401	0.325	0.52	1.12143e-94
CD4T_naive	TMEM30B	5.259e-99	-3.3852	0.024	0.227	1.38643e-94
CD4T_naive	LIMCH1	5.78636e-99	-3.13423	0.017	0.218	1.52546e-94
CD4T_naive	EIF3G	1.27124e-98	-11.4388	0.4	0.596	3.35137e-94
CD4T_naive	RPS19BP1	1.52371e-98	-5.25325	0.248	0.478	4.01696e-94
CD4T_naive	POLR2K	2.16477e-98	-294.812	0.294	0.524	5.70699e-94
CD4T_naive	EIF4EBP1	2.26119e-98	-16.8718	0.085	0.307	5.96118e-94
CD4T_naive	DPY30	2.85614e-98	-7.53688	0.222	0.454	7.52963e-94
CD4T_naive	HBEGF	3.26193e-98	-62.7035	0.051	0.261	8.59942e-94
CD4T_naive	MAL	3.85835e-98	-33.7457	0.118	0.031	1.01718e-93
CD4T_naive	SMIM14	4.62192e-98	-7.24701	0.043	0.252	1.21848e-93
CD4T_naive	MRPS12	5.31001e-98	-6.15652	0.167	0.404	1.39988e-93
CD4T_naive	ZDHHC3	5.42729e-98	-1.36545	0.067	0.286	1.4308e-93
CD4T_naive	CFH	7.58368e-98	-54.2239	0.032	0.237	1.99928e-93
CD4T_naive	HOTAIRM1	7.91743e-98	-23.0442	0.066	0.284	2.08727e-93
CD4T_naive	RTL8C	9.02875e-98	-3.52015	0.054	0.266	2.38025e-93
CD4T_naive	EPB41L4A-AS1	1.21651e-97	-22.0574	0.136	0.362	3.20708e-93
CD4T_naive	GTF2A2	1.31532e-97	-5.81658	0.227	0.457	3.46759e-93
CD4T_naive	CYCS	1.63353e-97	-61.8779	0.489	0.674	4.30648e-93
CD4T_naive	COA4	1.70928e-97	-3.2782	0.132	0.359	4.50619e-93
CD4T_naive	UPK1B	2.06875e-97	-145.483	0.038	0.247	5.45385e-93
CD4T_naive	RBM3	3.09503e-97	-21.2429	0.341	0.558	8.15942e-93
CD4T_naive	PGAM1	3.65247e-97	-32.536	0.341	0.564	9.62902e-93
CD4T_naive	GGCT	4.6898e-97	-9.42634	0.116	0.34	1.23637e-92
CD4T_naive	NUTF2	5.1244e-97	-3.13729	0.195	0.427	1.35095e-92
CD4T_naive	RSL1D1	5.3428e-97	-8.98588	0.268	0.488	1.40852e-92
CD4T_naive	GDI2	7.01634e-97	-32.1199	0.243	0.476	1.84972e-92
CD4T_naive	EPS8	7.03822e-97	-5.12649	0.042	0.25	1.85549e-92
CD4T_naive	RBBP6	1.15652e-96	-20.8388	0.153	0.38	3.04892e-92
CD4T_naive	C11orf96	1.6804e-96	-159.336	0.062	0.275	4.43003e-92
CD4T_naive	TMBIM1	1.93583e-96	-11.1976	0.094	0.314	5.10343e-92
CD4T_naive	TIMM17B	2.4056e-96	-10.6814	0.132	0.359	6.34189e-92
CD4T_naive	CIAO2B	2.90067e-96	-10.8756	0.332	0.548	7.64705e-92
CD4T_naive	EIF3F	3.58521e-96	-28.0517	0.466	0.633	9.4517e-92
CD4T_naive	NR2F6	3.91456e-96	-3.47465	0.041	0.249	1.03199e-91
CD4T_naive	EIF4A3	4.9385e-96	-55.4621	0.237	0.477	1.30194e-91
CD4T_naive	MRPL43	5.04162e-96	-2.76373	0.159	0.384	1.32912e-91
CD4T_naive	EZR	5.1214e-96	-24.2648	0.377	0.565	1.35016e-91
CD4T_naive	TMEM40	5.16348e-96	-11.1375	0.019	0.215	1.36125e-91
CD4T_naive	CCT3	5.50503e-96	-13.6756	0.274	0.495	1.45129e-91
CD4T_naive	HRAS	6.37881e-96	-1.89485	0.072	0.288	1.68165e-91
CD4T_naive	PDXK	6.81531e-96	-9.48121	0.083	0.301	1.79672e-91
CD4T_naive	LINC02562	8.85428e-96	-5.58797	0.029	0.231	2.33425e-91
CD4T_naive	ACP1	8.95494e-96	-10.2878	0.205	0.439	2.36079e-91
CD4T_naive	MRPS33	1.2794e-95	-30.8384	0.201	0.43	3.37289e-91
CD4T_naive	EPAS1	1.41097e-95	-37.3354	0.049	0.257	3.71973e-91
CD4T_naive	TAX1BP1	2.0036e-95	-16.6141	0.26	0.483	5.2821e-91
CD4T_naive	SLC39A4	2.05113e-95	-6.51757	0.079	0.296	5.40739e-91
CD4T_naive	NDUFB1	2.31298e-95	-13.445	0.438	0.642	6.0977e-91
CD4T_naive	NR2F2	2.42477e-95	-30.0395	0.031	0.232	6.39242e-91
CD4T_naive	TJP1	2.4534e-95	-1.59813	0.027	0.226	6.4679e-91
CD4T_naive	UGCG	2.63631e-95	-20.2515	0.087	0.303	6.9501e-91
CD4T_naive	NDUFA10	3.90286e-95	-3.94795	0.15	0.377	1.02891e-90
CD4T_naive	CHCHD5	4.20272e-95	-5.60872	0.17	0.395	1.10796e-90
CD4T_naive	GPNMB	4.22877e-95	-142.022	0.038	0.242	1.11483e-90
CD4T_naive	TSC22D3	4.88809e-95	-48.2473	0.52	0.315	1.28865e-90
CD4T_naive	PABPN1	5.1404e-95	-4.00499	0.123	0.348	1.35516e-90
CD4T_naive	TOMM22	6.68683e-95	-6.34486	0.235	0.463	1.76285e-90
CD4T_naive	ADIPOR1	8.36912e-95	-2.24675	0.109	0.328	2.20635e-90
CD4T_naive	CFDP1	8.51315e-95	-4.09409	0.16	0.388	2.24432e-90
CD4T_naive	TRIM29	1.32541e-94	-4.80834	0.025	0.222	3.49418e-90
CD4T_naive	SFPQ	1.39152e-94	-9.30922	0.311	0.537	3.66847e-90
CD4T_naive	TPD52	2.34829e-94	-4.3004	0.064	0.274	6.1908e-90
CD4T_naive	UBE2L3	2.48807e-94	-12.7667	0.315	0.537	6.5593e-90
CD4T_naive	PADI3	3.37037e-94	-6.03357	0.028	0.225	8.88531e-90
CD4T_naive	NPTN	3.91541e-94	-3.09337	0.09	0.306	1.03222e-89
CD4T_naive	MRPS7	4.39326e-94	-1.47054	0.16	0.387	1.1582e-89
CD4T_naive	LPP	4.68285e-94	-32.6811	0.093	0.309	1.23454e-89
CD4T_naive	FAM133B	5.11698e-94	-8.02038	0.256	0.476	1.34899e-89
CD4T_naive	SLC16A3	6.11954e-94	-16.8377	0.082	0.295	1.61329e-89
CD4T_naive	BID	6.3391e-94	-11.3221	0.109	0.328	1.67118e-89
CD4T_naive	SUB1	1.1763e-93	-155.837	0.618	0.776	3.10107e-89
CD4T_naive	MRPL32	1.18715e-93	-1.89851	0.13	0.354	3.12967e-89
CD4T_naive	PSMB2	1.35668e-93	-8.12192	0.278	0.507	3.57661e-89
CD4T_naive	MRPS36	1.43982e-93	-2.0046	0.17	0.396	3.79581e-89
CD4T_naive	REX1BD	1.57317e-93	-5.19614	0.287	0.505	4.14736e-89
CD4T_naive	PSMC1	1.61897e-93	1.06404	0.15	0.377	4.26809e-89
CD4T_naive	TMEM14A	1.86303e-93	-3.95693	0.135	0.359	4.9115e-89
CD4T_naive	ATP1B3	2.19156e-93	-20.9406	0.24	0.468	5.77762e-89
CD4T_naive	CD164	2.29181e-93	-11.4616	0.299	0.514	6.04189e-89
CD4T_naive	MRPL54	3.00538e-93	-1.98573	0.239	0.463	7.92309e-89
CD4T_naive	AOPEP	3.35415e-93	-8.98919	0.034	0.232	8.84255e-89
CD4T_naive	POLR2E	3.79397e-93	-3.00232	0.201	0.428	1.0002e-88
CD4T_naive	ABHD12	3.90319e-93	-3.50941	0.072	0.283	1.029e-88
CD4T_naive	PDIA4	4.06363e-93	-75.4969	0.126	0.348	1.07129e-88
CD4T_naive	ENAH	4.33388e-93	-2.60911	0.031	0.23	1.14254e-88
CD4T_naive	AAMP	4.6457e-93	-2.89503	0.115	0.334	1.22475e-88
CD4T_naive	C11orf58	5.2035e-93	-5.3241	0.376	0.578	1.3718e-88
CD4T_naive	MYL12A	6.11207e-93	-100.159	0.728	0.824	1.61132e-88
CD4T_naive	DDRGK1	6.95647e-93	-2.53265	0.126	0.347	1.83393e-88
CD4T_naive	PLK2	7.038e-93	-19.4768	0.05	0.255	1.85543e-88
CD4T_naive	IFNGR1	7.58318e-93	-14.0644	0.067	0.275	1.99915e-88
CD4T_naive	MECOM	1.09117e-92	-2.74012	0.032	0.229	2.87666e-88
CD4T_naive	PAPOLA	1.41533e-92	-6.33109	0.295	0.511	3.73122e-88
CD4T_naive	GLO1	1.44148e-92	-10.2671	0.128	0.352	3.80016e-88
CD4T_naive	PAWR	1.53776e-92	-2.06804	0.03	0.226	4.05401e-88
CD4T_naive	HSP90AB1	1.57346e-92	-46.8321	0.746	0.858	4.1481e-88
CD4T_naive	CHMP2B	1.94377e-92	-7.33243	0.145	0.363	5.12437e-88
CD4T_naive	MMADHC	2.07542e-92	-3.96246	0.172	0.394	5.47144e-88
CD4T_naive	SPAG16	2.40756e-92	-16.26	0.057	0.264	6.34705e-88
CD4T_naive	DCXR	2.87793e-92	-8.57729	0.206	0.429	7.5871e-88
CD4T_naive	MPG	2.89818e-92	-4.24667	0.157	0.379	7.64048e-88
CD4T_naive	CKAP4	3.04669e-92	-6.22163	0.031	0.227	8.03199e-88
CD4T_naive	NDUFS2	3.45148e-92	-1.65454	0.137	0.359	9.09914e-88
CD4T_naive	AGPAT2	4.41319e-92	-15.8687	0.082	0.292	1.16345e-87
CD4T_naive	CENPX	4.66394e-92	-32.6516	0.17	0.396	1.22956e-87
CD4T_naive	TRIOBP	4.93674e-92	-1.49862	0.045	0.247	1.30147e-87
CD4T_naive	METTL9	5.54755e-92	-7.05715	0.173	0.396	1.4625e-87
CD4T_naive	BZW2	6.03826e-92	-3.40427	0.091	0.306	1.59187e-87
CD4T_naive	PIGP	6.48252e-92	-2.367	0.086	0.299	1.70899e-87
CD4T_naive	SPATS2L	7.52241e-92	-12.0982	0.187	0.403	1.98313e-87
CD4T_naive	QARS	1.08078e-91	-3.67895	0.124	0.344	2.84925e-87
CD4T_naive	VWA1	1.12684e-91	-48.5339	0.026	0.219	2.97068e-87
CD4T_naive	NFIA	1.21445e-91	-2.53172	0.041	0.241	3.20164e-87
CD4T_naive	HNRNPDL	1.37499e-91	-13.1098	0.463	0.645	3.62489e-87
CD4T_naive	MSX2	1.50685e-91	-4.83492	0.029	0.223	3.97251e-87
CD4T_naive	GPRC5C	1.82813e-91	-4.67888	0.022	0.213	4.8195e-87
CD4T_naive	PTPRF	2.13556e-91	-1.96594	0.034	0.231	5.62999e-87
CD4T_naive	SH3GLB1	2.79976e-91	-8.12848	0.181	0.404	7.381e-87
CD4T_naive	MYO6	3.02587e-91	-1.04061	0.032	0.228	7.97709e-87
CD4T_naive	PDLIM5	4.03926e-91	-2.88864	0.067	0.272	1.06487e-86
CD4T_naive	MPLKIP	4.17642e-91	-1.33115	0.163	0.384	1.10103e-86
CD4T_naive	MMP14	4.24811e-91	-40.1493	0.024	0.216	1.11993e-86
CD4T_naive	TRAM1	4.66339e-91	-21.7678	0.238	0.459	1.22941e-86
CD4T_naive	IER5	6.24942e-91	-56.576	0.233	0.463	1.64753e-86
CD4T_naive	SHISA5	6.4037e-91	-5.8031	0.183	0.402	1.68821e-86
CD4T_naive	PSMD7	7.99369e-91	-7.80643	0.175	0.396	2.10738e-86
CD4T_naive	MBOAT7	8.34962e-91	-10.894	0.096	0.307	2.20121e-86
CD4T_naive	PLAT	8.49866e-91	-120.377	0.038	0.233	2.2405e-86
CD4T_naive	SAR1A	1.01224e-90	-5.0056	0.168	0.389	2.66858e-86
CD4T_naive	SERTAD1	1.03697e-90	-55.417	0.21	0.431	2.73375e-86
CD4T_naive	IGFBP3	1.10843e-90	-351.226	0.075	0.28	2.92216e-86
CD4T_naive	LAPTM4B	1.11736e-90	-26.5097	0.08	0.289	2.9457e-86
CD4T_naive	EIF5B	1.13115e-90	-14.2493	0.258	0.477	2.98206e-86
CD4T_naive	MRPL40	1.33073e-90	-1.65806	0.119	0.337	3.5082e-86
CD4T_naive	AKR1C1	1.33968e-90	-316.59	0.032	0.226	3.5318e-86
CD4T_naive	PAIP1	2.52739e-90	-4.15083	0.088	0.301	6.66295e-86
CD4T_naive	MRPL11	2.80218e-90	-10.5845	0.15	0.376	7.3874e-86
CD4T_naive	NCKAP1	5.98078e-90	-1.01222	0.032	0.225	1.57671e-85
CD4T_naive	PRCP	6.16089e-90	-25.6261	0.069	0.273	1.6242e-85
CD4T_naive	PSMA3	8.6012e-90	-4.90253	0.232	0.46	2.26753e-85
CD4T_naive	RNASEH2C	1.18559e-89	-3.22745	0.193	0.416	3.12558e-85
CD4T_naive	ETFA	1.32455e-89	-5.18148	0.16	0.38	3.49191e-85
CD4T_naive	DMAC1	1.38821e-89	-5.94615	0.185	0.405	3.65973e-85
CD4T_naive	EIF4E	1.55985e-89	-23.7193	0.196	0.415	4.11224e-85
CD4T_naive	CRIP1	1.79763e-89	-521.453	0.731	0.527	4.73908e-85
CD4T_naive	SAT1	2.29487e-89	-442.026	0.715	0.834	6.04996e-85
CD4T_naive	VTI1B	2.57929e-89	-2.4192	0.135	0.35	6.79979e-85
CD4T_naive	LAGE3	2.97761e-89	-9.42312	0.155	0.375	7.84988e-85
CD4T_naive	LINC00511	3.55511e-89	-13.6798	0.032	0.225	9.37235e-85
CD4T_naive	GID8	3.66286e-89	-3.06848	0.126	0.34	9.65639e-85
CD4T_naive	RPS29	4.08878e-89	-230.028	0.978	0.971	1.07792e-84
CD4T_naive	SOD2	4.23953e-89	-134.811	0.265	0.476	1.11767e-84
CD4T_naive	TOMM5	4.28518e-89	-34.9772	0.277	0.495	1.1297e-84
CD4T_naive	GALNT1	6.37409e-89	-8.58403	0.088	0.298	1.6804e-84
CD4T_naive	CETN2	9.10494e-89	-2.02481	0.069	0.273	2.40034e-84
CD4T_naive	MCL1	9.96367e-89	-22.9603	0.4	0.597	2.62672e-84
CD4T_naive	SRRM2	1.04689e-88	-5.2558	0.31	0.526	2.75991e-84
CD4T_naive	PSMB3	1.17252e-88	-8.86417	0.425	0.621	3.09112e-84
CD4T_naive	FDFT1	1.57963e-88	-15.1383	0.158	0.374	4.16438e-84
CD4T_naive	TMED4	2.43199e-88	-4.54705	0.147	0.361	6.41146e-84
CD4T_naive	NAXE	2.60383e-88	-3.52514	0.13	0.344	6.86448e-84
CD4T_naive	VGLL4	2.97438e-88	-1.421	0.057	0.257	7.84136e-84
CD4T_naive	SLC44A1	3.4357e-88	-1.17926	0.036	0.228	9.05752e-84
CD4T_naive	CHID1	3.8491e-88	-1.20986	0.078	0.283	1.01474e-83
CD4T_naive	PPARG	3.9711e-88	-7.47921	0.045	0.24	1.0469e-83
CD4T_naive	COPS6	5.21252e-88	2.51559	0.209	0.43	1.37418e-83
CD4T_naive	RER1	5.72053e-88	-5.01761	0.21	0.431	1.5081e-83
CD4T_naive	NCL	6.00473e-88	-25.0995	0.39	0.585	1.58303e-83
CD4T_naive	CRNDE	6.46383e-88	-5.21516	0.024	0.211	1.70406e-83
CD4T_naive	CARD16	7.85249e-88	-3.67758	0.402	0.223	2.07015e-83
CD4T_naive	MIR22HG	9.00197e-88	-6.37762	0.037	0.228	2.37319e-83
CD4T_naive	CD99	9.5193e-88	-88.5567	0.386	0.598	2.50957e-83
CD4T_naive	RBMS1	1.41021e-87	-6.07563	0.118	0.33	3.71774e-83
CD4T_naive	SDCBP	1.58381e-87	-49.1727	0.296	0.505	4.17539e-83
CD4T_naive	PCP4L1	1.98125e-87	-12.8448	0.02	0.203	5.22316e-83
CD4T_naive	PRELID3B	2.71115e-87	-2.39595	0.125	0.338	7.14741e-83
CD4T_naive	HEXB	2.91949e-87	-32.6506	0.091	0.296	7.69665e-83
CD4T_naive	FOSL1	3.20443e-87	-30.0386	0.023	0.207	8.44784e-83
CD4T_naive	VAMP3	3.26295e-87	-1.05342	0.067	0.268	8.60213e-83
CD4T_naive	NUPR1	3.4586e-87	-207.32	0.034	0.222	9.1179e-83
CD4T_naive	DDR1	3.81184e-87	-1.50654	0.04	0.232	1.00492e-82
CD4T_naive	LYPD6B	4.1072e-87	-6.71578	0.03	0.218	1.08278e-82
CD4T_naive	UGDH	4.7939e-87	-27.0485	0.05	0.245	1.26382e-82
CD4T_naive	UBE2E1	4.86775e-87	-1.85346	0.093	0.299	1.28329e-82
CD4T_naive	TRIM31	5.36734e-87	-37.1034	0.02	0.201	1.41499e-82
CD4T_naive	KHDRBS1	6.93211e-87	-6.43275	0.222	0.442	1.82751e-82
CD4T_naive	MRPL41	8.23839e-87	-5.40731	0.287	0.501	2.17189e-82
CD4T_naive	MRPS34	8.27832e-87	-12.3594	0.218	0.437	2.18241e-82
CD4T_naive	BAD	8.39792e-87	-1.90895	0.12	0.333	2.21394e-82
CD4T_naive	PRKCSH	8.46485e-87	-3.142	0.15	0.362	2.23159e-82
CD4T_naive	UBXN4	1.01099e-86	-3.80647	0.268	0.477	2.66527e-82
CD4T_naive	CCT7	1.08131e-86	-7.42432	0.2	0.416	2.85067e-82
CD4T_naive	CLNS1A	1.09817e-86	-8.14545	0.226	0.44	2.8951e-82
CD4T_naive	PSMG2	1.14957e-86	-3.87776	0.193	0.411	3.03062e-82
CD4T_naive	SNHG18	2.44386e-86	-3.41709	0.03	0.216	6.44274e-82
CD4T_naive	SLC20A1	2.68075e-86	-36.2052	0.125	0.334	7.06726e-82
CD4T_naive	ARL1	2.95367e-86	-2.56147	0.084	0.287	7.78676e-82
CD4T_naive	LUC7L3	3.14772e-86	-2.68721	0.166	0.385	8.29834e-82
CD4T_naive	CALU	3.49432e-86	-28.9551	0.075	0.275	9.21207e-82
CD4T_naive	PRKAR1A	3.71258e-86	-5.83674	0.218	0.433	9.78747e-82
CD4T_naive	EIF4H	4.13716e-86	-1.59259	0.191	0.407	1.09068e-81
CD4T_naive	CBR1	4.5692e-86	-14.9285	0.113	0.32	1.20458e-81
CD4T_naive	KDM5B	5.32488e-86	-13.5946	0.134	0.345	1.4038e-81
CD4T_naive	RBCK1	5.42531e-86	-8.3199	0.181	0.396	1.43027e-81
CD4T_naive	UQCRC2	6.9436e-86	-6.7203	0.216	0.432	1.83054e-81
CD4T_naive	GJA1	6.95969e-86	-34.0695	0.033	0.22	1.83478e-81
CD4T_naive	NDUFV2	8.28531e-86	-15.8438	0.391	0.588	2.18426e-81
CD4T_naive	PTS	1.49693e-85	-1.90927	0.069	0.267	3.94637e-81
CD4T_naive	GPC1	1.61689e-85	-7.03117	0.022	0.203	4.2626e-81
CD4T_naive	DUT	1.77673e-85	-9.29976	0.261	0.486	4.68398e-81
CD4T_naive	CXCR3	2.10668e-85	4.36741	0.121	0.035	5.55384e-81
CD4T_naive	MRPL21	2.22385e-85	-3.77591	0.151	0.366	5.86273e-81
CD4T_naive	HDGF	2.28946e-85	-12.236	0.117	0.325	6.03571e-81
CD4T_naive	LMO4	2.64926e-85	-11.6376	0.06	0.257	6.98424e-81
CD4T_naive	SSH3	2.98742e-85	-2.19888	0.042	0.232	7.87574e-81
CD4T_naive	PSMC5	3.23418e-85	-2.84784	0.246	0.46	8.52628e-81
CD4T_naive	SLC3A2	3.63712e-85	-32.8026	0.246	0.456	9.58855e-81
CD4T_naive	PCNP	3.65113e-85	-12.8389	0.26	0.471	9.62547e-81
CD4T_naive	LIMA1	3.71926e-85	-31.5126	0.158	0.367	9.80509e-81
CD4T_naive	TMEM265	3.98309e-85	-9.59406	0.037	0.224	1.05006e-80
CD4T_naive	RBM47	4.55367e-85	-1.73768	0.028	0.211	1.20048e-80
CD4T_naive	H1F0	5.77889e-85	-15.9085	0.039	0.226	1.52349e-80
CD4T_naive	GCLC	5.81657e-85	-9.94073	0.054	0.247	1.53342e-80
CD4T_naive	CNBP	6.67419e-85	-9.89004	0.413	0.591	1.75952e-80
CD4T_naive	HNRNPU	7.89483e-85	-13.6513	0.398	0.597	2.08132e-80
CD4T_naive	ZBTB7A	9.29609e-85	-2.77253	0.094	0.297	2.45073e-80
CD4T_naive	A4GALT	9.49549e-85	-1.16219	0.02	0.199	2.5033e-80
CD4T_naive	TM9SF3	1.19879e-84	-1.49357	0.1	0.304	3.16038e-80
CD4T_naive	ECH1	1.33915e-84	-10.7986	0.311	0.516	3.5304e-80
CD4T_naive	MTX2	1.53557e-84	-2.03927	0.07	0.267	4.04822e-80
CD4T_naive	SSR3	1.70923e-84	-37.3612	0.207	0.419	4.50606e-80
CD4T_naive	UFM1	2.25839e-84	-6.58032	0.158	0.368	5.95379e-80
CD4T_naive	DNAJC19	2.37682e-84	-3.33064	0.165	0.379	6.26601e-80
CD4T_naive	BUD23	3.63831e-84	-8.97838	0.172	0.382	9.59167e-80
CD4T_naive	PKP3	4.12458e-84	-1.76601	0.019	0.196	1.08736e-79
CD4T_naive	TMEM159	4.45439e-84	-4.64436	0.056	0.247	1.17431e-79
CD4T_naive	DUSP5	7.19068e-84	-64.2847	0.147	0.351	1.89568e-79
CD4T_naive	TCEAL1	9.57006e-84	-7.61579	0.044	0.232	2.52296e-79
CD4T_naive	MTPN	1.10885e-83	-1.31134	0.13	0.339	2.92327e-79
CD4T_naive	NONO	1.12566e-83	-3.08056	0.211	0.427	2.96757e-79
CD4T_naive	ACAA1	1.13572e-83	-18.5243	0.126	0.332	2.99409e-79
CD4T_naive	ITPKC	1.4221e-83	-10.825	0.034	0.218	3.74907e-79
CD4T_naive	MYC	1.68589e-83	-40.8669	0.107	0.312	4.4445e-79
CD4T_naive	FMC1	1.73449e-83	-2.84618	0.139	0.348	4.57264e-79
CD4T_naive	HNRNPF	2.10294e-83	-9.45857	0.341	0.541	5.54398e-79
CD4T_naive	TXNL1	2.72897e-83	-2.86092	0.167	0.377	7.19439e-79
CD4T_naive	RBM4	3.30222e-83	-3.75562	0.271	0.477	8.70565e-79
CD4T_naive	MRPL36	4.41998e-83	-4.66527	0.163	0.374	1.16524e-78
CD4T_naive	SCOC	4.63659e-83	-2.56946	0.086	0.283	1.22234e-78
CD4T_naive	MRPL17	5.8046e-83	-7.89251	0.099	0.301	1.53027e-78
CD4T_naive	CD40	6.8117e-83	-28.5417	0.035	0.218	1.79577e-78
CD4T_naive	PRSS22	7.79215e-83	-20.2617	0.023	0.2	2.05424e-78
CD4T_naive	MAGOH	1.16605e-82	-4.60239	0.238	0.452	3.07406e-78
CD4T_naive	GPSM3	1.38743e-82	-1.95102	0.356	0.185	3.65769e-78
CD4T_naive	CXCL16	1.4023e-82	-6.98589	0.024	0.201	3.69689e-78
CD4T_naive	SMIM7	1.43376e-82	-2.59531	0.144	0.35	3.77981e-78
CD4T_naive	IRF2BP2	1.47988e-82	-3.3073	0.138	0.344	3.90142e-78
CD4T_naive	BCL7C	1.48067e-82	-10.1062	0.128	0.333	3.90349e-78
CD4T_naive	TMBIM4	1.71033e-82	-9.44976	0.33	0.525	4.50893e-78
CD4T_naive	NFIB	1.88484e-82	-5.90894	0.024	0.202	4.96901e-78
CD4T_naive	RPS26	2.30005e-82	-136.279	0.859	0.905	6.06361e-78
CD4T_naive	EHD4	2.35241e-82	-3.54625	0.105	0.305	6.20165e-78
CD4T_naive	ETFB	3.10406e-82	-12.4223	0.198	0.41	8.18323e-78
CD4T_naive	LY6E	3.41975e-82	45.5264	0.464	0.619	9.0155e-78
CD4T_naive	PTK2	4.20005e-82	-2.00252	0.032	0.213	1.10726e-77
CD4T_naive	FUCA1	4.77968e-82	-40.081	0.031	0.21	1.26007e-77
CD4T_naive	TEN1	5.1376e-82	-1.10718	0.074	0.27	1.35443e-77
CD4T_naive	TP53I3	5.22527e-82	-1.04192	0.028	0.206	1.37754e-77
CD4T_naive	ST3GAL4	5.50993e-82	-22.7176	0.043	0.226	1.45258e-77
CD4T_naive	BX284668.5	5.97998e-82	-8.19329	0.047	0.233	1.5765e-77
CD4T_naive	TMEM97	6.70211e-82	-61.1323	0.048	0.234	1.76688e-77
CD4T_naive	SDCBP2	8.67737e-82	-12.9563	0.011	0.181	2.28762e-77
CD4T_naive	CAPNS2	9.39934e-82	-4.84438	0.022	0.197	2.47795e-77
CD4T_naive	CHMP1B	1.05018e-81	-54.4006	0.207	0.419	2.76858e-77
CD4T_naive	BZW1	1.1769e-81	-10.1495	0.277	0.483	3.10266e-77
CD4T_naive	ARF6	1.30207e-81	-11.6162	0.399	0.582	3.43264e-77
CD4T_naive	RAB11B	1.50375e-81	-2.09798	0.179	0.388	3.96434e-77
CD4T_naive	AL158206.1	1.55018e-81	-87.4893	0.033	0.213	4.08675e-77
CD4T_naive	ILF2	1.60755e-81	-7.88616	0.218	0.431	4.23799e-77
CD4T_naive	PSMD4	1.67556e-81	-10.5275	0.234	0.443	4.41727e-77
CD4T_naive	EBNA1BP2	1.70058e-81	-5.36041	0.098	0.299	4.48323e-77
CD4T_naive	SLC1A5	1.77364e-81	-2.1898	0.074	0.269	4.67584e-77
CD4T_naive	MGAT1	2.5711e-81	-12.7394	0.132	0.33	6.77818e-77
CD4T_naive	RNPS1	2.60218e-81	-1.90544	0.232	0.444	6.86012e-77
CD4T_naive	IMP3	2.62162e-81	-37.624	0.169	0.376	6.91138e-77
CD4T_naive	INSR	2.66472e-81	-127.877	0.034	0.214	7.02501e-77
CD4T_naive	SRM	2.85459e-81	-14.2807	0.132	0.34	7.52556e-77
CD4T_naive	TLE5	3.08836e-81	-6.89413	0.371	0.564	8.14185e-77
CD4T_naive	PFKL	3.2857e-81	-2.45325	0.103	0.302	8.6621e-77
CD4T_naive	GRINA	3.31511e-81	-2.75589	0.068	0.259	8.73961e-77
CD4T_naive	PA2G4	3.57109e-81	-9.20898	0.286	0.49	9.41445e-77
CD4T_naive	CHCHD1	3.73617e-81	-2.94425	0.143	0.348	9.84966e-77
CD4T_naive	UPK1A	4.57206e-81	-151.13	0.03	0.208	1.20533e-76
CD4T_naive	IL1RN	4.72058e-81	-27.1026	0.023	0.196	1.24449e-76
CD4T_naive	MDFI	4.76244e-81	-6.08998	0.019	0.191	1.25552e-76
CD4T_naive	GATA3	5.16027e-81	-36.2344	0.188	0.384	1.3604e-76
CD4T_naive	PRRG4	5.50351e-81	-7.74803	0.061	0.252	1.45089e-76
CD4T_naive	IGBP1	7.1667e-81	-4.03924	0.21	0.412	1.88936e-76
CD4T_naive	RAP1B	7.28793e-81	-39.2699	0.302	0.504	1.92132e-76
CD4T_naive	ZCRB1	7.5956e-81	-3.68782	0.176	0.381	2.00243e-76
CD4T_naive	CAV1	8.61559e-81	-74.3981	0.04	0.22	2.27133e-76
CD4T_naive	B3GNT5	9.17107e-81	-3.44837	0.023	0.197	2.41777e-76
CD4T_naive	DCTPP1	9.25288e-81	-12.2776	0.117	0.322	2.43934e-76
CD4T_naive	METAP2	9.3239e-81	-8.75871	0.209	0.417	2.45806e-76
CD4T_naive	CDC42EP1	1.0647e-80	-5.67879	0.028	0.204	2.80686e-76
CD4T_naive	PEA15	1.20057e-80	-11.2119	0.057	0.243	3.16507e-76
CD4T_naive	ATXN10	1.29548e-80	-3.00182	0.101	0.3	3.41526e-76
CD4T_naive	RAB6A	1.39046e-80	-1.46477	0.104	0.302	3.66567e-76
CD4T_naive	FAM174A	1.46224e-80	-2.01652	0.058	0.245	3.8549e-76
CD4T_naive	ALOX5AP	1.81708e-80	-129.039	0.301	0.142	4.79037e-76
CD4T_naive	NDFIP2	1.82282e-80	-15.3617	0.111	0.307	4.80551e-76
CD4T_naive	AP1M2	1.88041e-80	-2.98434	0.036	0.217	4.95732e-76
CD4T_naive	NSFL1C	1.90077e-80	-1.81905	0.106	0.306	5.011e-76
CD4T_naive	DAZAP2	1.97696e-80	-2.16788	0.352	0.542	5.21186e-76
CD4T_naive	GATA2	2.0307e-80	-15.7599	0.022	0.195	5.35354e-76
CD4T_naive	TENT5A	2.09974e-80	-26.8821	0.055	0.241	5.53556e-76
CD4T_naive	ZC3H15	2.16522e-80	-6.16115	0.204	0.41	5.70817e-76
CD4T_naive	SLC39A1	2.22145e-80	-1.30693	0.093	0.289	5.85641e-76
CD4T_naive	TCF25	2.27602e-80	-2.10933	0.271	0.477	6.00026e-76
CD4T_naive	SUMO1	2.32785e-80	-5.89039	0.411	0.589	6.1369e-76
CD4T_naive	ARHGDIA	3.4664e-80	-3.66879	0.293	0.505	9.13846e-76
CD4T_naive	MAGEF1	3.75855e-80	-1.90581	0.047	0.23	9.90867e-76
CD4T_naive	AKR1B1	4.90255e-80	-211.234	0.13	0.328	1.29246e-75
CD4T_naive	DDX3X	5.09227e-80	-10.5923	0.282	0.494	1.34247e-75
CD4T_naive	TIMM10	5.213e-80	-9.46506	0.136	0.344	1.3743e-75
CD4T_naive	MLEC	6.09874e-80	-13.7252	0.125	0.323	1.60781e-75
CD4T_naive	UBE2N	6.16168e-80	-5.59844	0.295	0.502	1.6244e-75
CD4T_naive	OCIAD1	6.77822e-80	-7.9379	0.194	0.396	1.78694e-75
CD4T_naive	ATP2A2	7.15068e-80	-5.00077	0.07	0.26	1.88513e-75
CD4T_naive	NRARP	7.41913e-80	-28.3274	0.034	0.212	1.9559e-75
CD4T_naive	RPN1	8.86982e-80	-1.77969	0.104	0.302	2.33835e-75
CD4T_naive	PAM16	1.05652e-79	-2.52666	0.09	0.286	2.7853e-75
CD4T_naive	TNFRSF1B	1.10862e-79	1.59621	0.208	0.085	2.92265e-75
CD4T_naive	UBALD2	1.17273e-79	-14.2897	0.182	0.391	3.09166e-75
CD4T_naive	HYAL2	1.20579e-79	-34.4111	0.036	0.214	3.17883e-75
CD4T_naive	ALDOA	1.25273e-79	-10.6871	0.104	0.3	3.30257e-75
CD4T_naive	EIF4G1	1.33079e-79	-1.34229	0.095	0.29	3.50836e-75
CD4T_naive	SMAGP	1.33104e-79	-2.94503	0.052	0.236	3.50902e-75
CD4T_naive	TSPAN3	1.57353e-79	-1.50455	0.034	0.21	4.1483e-75
CD4T_naive	NDUFB6	2.12608e-79	-2.29346	0.203	0.411	5.605e-75
CD4T_naive	CHPT1	2.23004e-79	-9.71405	0.048	0.23	5.87905e-75
CD4T_naive	MRPS16	2.76769e-79	-3.49177	0.149	0.353	7.29647e-75
CD4T_naive	PDAP1	3.25111e-79	-3.31132	0.211	0.418	8.57091e-75
CD4T_naive	TMEM238	4.08327e-79	-16.9852	0.079	0.268	1.07647e-74
CD4T_naive	SSB	4.76583e-79	-10.128	0.227	0.426	1.25642e-74
CD4T_naive	GPR160	5.79007e-79	-11.2868	0.023	0.193	1.52644e-74
CD4T_naive	UBXN6	5.80705e-79	-1.09893	0.078	0.268	1.53091e-74
CD4T_naive	MFSD10	6.03575e-79	-5.2601	0.115	0.315	1.5912e-74
CD4T_naive	HNRNPM	6.12945e-79	-7.42186	0.269	0.482	1.61591e-74
CD4T_naive	HNRNPD	6.40806e-79	2.09644	0.195	0.407	1.68936e-74
CD4T_naive	POLR2H	8.9427e-79	-4.24073	0.134	0.334	2.35756e-74
CD4T_naive	SNF8	9.56267e-79	-2.48219	0.148	0.354	2.52101e-74
CD4T_naive	NSA2	1.13221e-78	-3.72382	0.24	0.441	2.98483e-74
CD4T_naive	PFDN4	1.25101e-78	-3.65689	0.187	0.39	3.29804e-74
CD4T_naive	HM13	1.56267e-78	-7.49088	0.166	0.365	4.11968e-74
CD4T_naive	SOWAHC	1.63946e-78	-11.2796	0.024	0.196	4.3221e-74
CD4T_naive	MYOF	1.87506e-78	-8.39489	0.019	0.187	4.94322e-74
CD4T_naive	PTPRK	1.87643e-78	-3.01974	0.021	0.19	4.94683e-74
CD4T_naive	RIN2	2.57249e-78	-18.6789	0.022	0.192	6.78186e-74
CD4T_naive	MTLN	3.10134e-78	-4.18573	0.158	0.363	8.17607e-74
CD4T_naive	RPS4Y1	3.80835e-78	-64.1176	0.408	0.546	1.004e-73
CD4T_naive	APOC1	4.71097e-78	#NAME?	0.056	0.238	1.24195e-73
CD4T_naive	SERINC5	5.48776e-78	-9.21549	0.093	0.285	1.44674e-73
CD4T_naive	DDX5	5.66402e-78	-36.2392	0.73	0.807	1.49321e-73
CD4T_naive	EIF3A	5.89138e-78	-4.49666	0.204	0.407	1.55314e-73
CD4T_naive	DSG2	5.93002e-78	-1.60598	0.028	0.199	1.56333e-73
CD4T_naive	GLRX3	6.1408e-78	-3.98458	0.137	0.336	1.6189e-73
CD4T_naive	TRAPPC1	6.89976e-78	-7.58285	0.372	0.565	1.81898e-73
CD4T_naive	ACSL3	7.25011e-78	-6.30464	0.054	0.235	1.91135e-73
CD4T_naive	CCT8	8.12235e-78	-9.77001	0.242	0.449	2.14129e-73
CD4T_naive	TIMMDC1	8.28753e-78	-2.76052	0.102	0.297	2.18484e-73
CD4T_naive	NXT1	8.51689e-78	-3.06775	0.128	0.327	2.24531e-73
CD4T_naive	CRTAP	9.6895e-78	-2.15388	0.075	0.262	2.55444e-73
CD4T_naive	HSPA9	1.03269e-77	-6.08382	0.218	0.422	2.72249e-73
CD4T_naive	RBMX	1.1524e-77	-12.4123	0.304	0.5	3.03808e-73
CD4T_naive	KDM6B	1.29405e-77	-15.483	0.084	0.273	3.41149e-73
CD4T_naive	NOB1	1.42874e-77	-5.01018	0.094	0.285	3.7666e-73
CD4T_naive	TRIM8	1.73269e-77	-1.99387	0.105	0.298	4.56788e-73
CD4T_naive	RAD23B	2.36732e-77	-3.1426	0.109	0.303	6.24097e-73
CD4T_naive	CCDC124	2.61269e-77	-3.87461	0.146	0.348	6.88784e-73
CD4T_naive	GAA	2.87345e-77	-1.03516	0.034	0.207	7.57527e-73
CD4T_naive	HNRNPAB	3.41167e-77	-2.0559	0.163	0.37	8.99418e-73
CD4T_naive	SNRPC	3.50504e-77	-2.78252	0.229	0.432	9.24034e-73
CD4T_naive	ERO1A	4.14328e-77	-31.4279	0.099	0.29	1.09229e-72
CD4T_naive	NDUFV3	4.16206e-77	-1.86891	0.085	0.276	1.09724e-72
CD4T_naive	C11orf1	4.54232e-77	-1.27225	0.053	0.232	1.19749e-72
CD4T_naive	SERTAD3	4.57121e-77	-3.50244	0.053	0.232	1.20511e-72
CD4T_naive	RORA	5.85338e-77	-1.95684	0.266	0.122	1.54313e-72
CD4T_naive	MRPS23	5.85592e-77	-2.03277	0.092	0.284	1.5438e-72
CD4T_naive	TMEM123	7.00009e-77	-6.98427	0.305	0.499	1.84543e-72
CD4T_naive	MRPL4	7.51594e-77	-12.8555	0.15	0.35	1.98143e-72
CD4T_naive	GPI	7.66722e-77	-22.1057	0.144	0.344	2.02131e-72
CD4T_naive	NEDD4L	7.80199e-77	-2.46398	0.027	0.195	2.05684e-72
CD4T_naive	TMPRSS4	9.30277e-77	-8.89234	0.02	0.186	2.45249e-72
CD4T_naive	THOC7	1.16546e-76	-2.84363	0.175	0.381	3.07249e-72
CD4T_naive	PIN4	1.26805e-76	-3.14579	0.155	0.356	3.34297e-72
CD4T_naive	CAMLG	1.38482e-76	-2.12411	0.162	0.362	3.65081e-72
CD4T_naive	BCAR1	1.41588e-76	-2.08373	0.021	0.187	3.73268e-72
CD4T_naive	DPM1	1.4202e-76	-1.09838	0.159	0.36	3.74408e-72
CD4T_naive	TRAPPC3	1.42146e-76	-1.77674	0.154	0.35	3.74741e-72
CD4T_naive	RPL22L1	1.57955e-76	-15.5237	0.347	0.542	4.16418e-72
CD4T_naive	ANAPC13	2.49879e-76	-1.16298	0.086	0.273	6.58755e-72
CD4T_naive	WEE1	2.62801e-76	-8.01699	0.086	0.273	6.92823e-72
CD4T_naive	RWDD1	2.74256e-76	-5.03874	0.274	0.471	7.23021e-72
CD4T_naive	RTF2	3.24947e-76	-1.60905	0.158	0.356	8.56657e-72
CD4T_naive	PLEKHA1	3.36997e-76	-2.20108	0.049	0.226	8.88424e-72
CD4T_naive	SYF2	3.90678e-76	-3.724	0.323	0.513	1.02994e-71
CD4T_naive	EIF2A	4.22646e-76	-3.15373	0.154	0.352	1.11422e-71
CD4T_naive	PPA2	4.39773e-76	-4.60085	0.109	0.3	1.15937e-71
CD4T_naive	MRPS15	4.48516e-76	-5.28922	0.193	0.396	1.18242e-71
CD4T_naive	TEX264	4.91852e-76	-2.06035	0.151	0.35	1.29667e-71
CD4T_naive	BCAT2	5.80215e-76	-4.68746	0.048	0.224	1.52962e-71
CD4T_naive	MRPL42	6.2716e-76	-2.87639	0.145	0.343	1.65338e-71
CD4T_naive	CKS1B	6.66021e-76	-30.4766	0.126	0.328	1.75583e-71
CD4T_naive	PSME1	7.28773e-76	-5.07528	0.58	0.732	1.92126e-71
CD4T_naive	PIM3	7.66834e-76	-20.7996	0.184	0.382	2.02161e-71
CD4T_naive	JAG1	8.39102e-76	-15.6252	0.023	0.188	2.21212e-71
CD4T_naive	CROT	8.44481e-76	-2.55681	0.037	0.209	2.22631e-71
CD4T_naive	MRPS18A	9.13554e-76	-1.28181	0.084	0.271	2.4084e-71
CD4T_naive	TXNL4A	9.34601e-76	-2.04638	0.166	0.368	2.46389e-71
CD4T_naive	AHNAK	9.35761e-76	-17.5542	0.151	0.348	2.46695e-71
CD4T_naive	SEPTIN10	1.01196e-75	-1.32716	0.025	0.191	2.66783e-71
CD4T_naive	MAP1LC3B	1.12401e-75	-23.6773	0.325	0.513	2.96324e-71
CD4T_naive	AREG	1.20213e-75	-420.464	0.159	0.349	3.16918e-71
CD4T_naive	CARHSP1	1.43526e-75	-17.1656	0.2	0.407	3.78376e-71
CD4T_naive	SFT2D1	1.5656e-75	-2.31795	0.263	0.465	4.1274e-71
CD4T_naive	LRRC59	1.59532e-75	-4.86269	0.105	0.295	4.20574e-71
CD4T_naive	MED28	1.96632e-75	-1.22543	0.147	0.346	5.18381e-71
CD4T_naive	EFNB1	2.01221e-75	-1.22626	0.029	0.196	5.3048e-71
CD4T_naive	HMGCS2	2.31989e-75	-29.6465	0.026	0.192	6.11591e-71
CD4T_naive	PTPMT1	2.32907e-75	-1.1938	0.086	0.274	6.14013e-71
CD4T_naive	ATP2B1	2.52031e-75	-9.43686	0.116	0.309	6.64429e-71
CD4T_naive	RAB40B	2.58306e-75	-1.20522	0.03	0.199	6.80971e-71
CD4T_naive	ZDHHC4	2.70674e-75	-1.23003	0.054	0.232	7.13578e-71
CD4T_naive	NDUFA3	2.9292e-75	-9.89418	0.435	0.607	7.72224e-71
CD4T_naive	SRRM1	3.19751e-75	-6.4219	0.312	0.506	8.42959e-71
CD4T_naive	TOLLIP	3.44341e-75	-1.18997	0.066	0.246	9.07786e-71
CD4T_naive	GSTO2	4.1032e-75	-1.45363	0.022	0.187	1.08173e-70
CD4T_naive	STAU1	4.91005e-75	-1.81377	0.138	0.333	1.29444e-70
CD4T_naive	MRPL55	5.13724e-75	-6.67206	0.206	0.404	1.35433e-70
CD4T_naive	TMEM87A	5.74782e-75	-11.5937	0.085	0.268	1.5153e-70
CD4T_naive	CLTC	6.78888e-75	-1.05363	0.073	0.256	1.78975e-70
CD4T_naive	STRAP	6.85912e-75	-2.86651	0.203	0.401	1.80827e-70
CD4T_naive	SPINK1	7.7754e-75	#NAME?	0.157	0.337	2.04983e-70
CD4T_naive	EMP3	9.8948e-75	-79.7917	0.474	0.278	2.60857e-70
CD4T_naive	GALE	1.04935e-74	-2.38552	0.042	0.214	2.7664e-70
CD4T_naive	OLA1	1.15438e-74	-13.3649	0.125	0.317	3.04328e-70
CD4T_naive	ARGLU1	1.25323e-74	-20.0146	0.334	0.526	3.30388e-70
CD4T_naive	TM9SF2	1.31463e-74	-1.79978	0.122	0.314	3.46576e-70
CD4T_naive	MTIF3	1.3415e-74	-3.64091	0.146	0.342	3.53659e-70
CD4T_naive	NT5C	1.36893e-74	-3.86347	0.151	0.35	3.6089e-70
CD4T_naive	FKBP3	1.40595e-74	-6.01109	0.152	0.347	3.7065e-70
CD4T_naive	MKRN1	1.7473e-74	-9.21528	0.144	0.337	4.60642e-70
CD4T_naive	NDUFS3	1.7597e-74	-1.63422	0.162	0.361	4.63911e-70
CD4T_naive	GHITM	1.96569e-74	-5.38495	0.272	0.467	5.18214e-70
CD4T_naive	SPTSSB	2.07028e-74	-54.1455	0.023	0.186	5.45787e-70
CD4T_naive	GMNN	2.28526e-74	-11.0508	0.1	0.287	6.02462e-70
CD4T_naive	WBP1	2.45624e-74	-2.42069	0.124	0.316	6.47539e-70
CD4T_naive	NOL7	2.48698e-74	-4.49594	0.202	0.4	6.55644e-70
CD4T_naive	CSRP2	2.5729e-74	-27.3468	0.028	0.193	6.78294e-70
CD4T_naive	ATP6V1D	2.63943e-74	-4.22915	0.114	0.303	6.95834e-70
CD4T_naive	ZNF750	2.69877e-74	-4.94683	0.025	0.189	7.11476e-70
CD4T_naive	MORN2	4.20035e-74	-4.34976	0.034	0.202	1.10734e-69
CD4T_naive	MYCL	4.72483e-74	-83.8739	0.033	0.203	1.24561e-69
CD4T_naive	RPL26L1	6.27228e-74	-1.39242	0.118	0.311	1.65356e-69
CD4T_naive	CYTH2	6.50715e-74	-1.08024	0.084	0.267	1.71548e-69
CD4T_naive	HCAR3	7.42873e-74	-12.0705	0.018	0.179	1.95844e-69
CD4T_naive	AHCYL1	7.4889e-74	-1.17086	0.059	0.235	1.9743e-69
CD4T_naive	BMP2	1.0218e-73	-36.8743	0.031	0.197	2.69377e-69
CD4T_naive	INO80C	1.13454e-73	-3.37097	0.069	0.247	2.99098e-69
CD4T_naive	ELOVL1	1.3402e-73	-4.01126	0.084	0.268	3.53318e-69
CD4T_naive	TACC2	1.35039e-73	-7.40162	0.021	0.182	3.56002e-69
CD4T_naive	ISYNA1	1.68434e-73	-11.1033	0.032	0.197	4.44041e-69
CD4T_naive	FOXP1	1.73143e-73	-15.312	0.285	0.482	4.56456e-69
CD4T_naive	SYTL1	1.86878e-73	-3.93699	0.133	0.319	4.92667e-69
CD4T_naive	CALD1	2.24274e-73	-380.058	0.036	0.202	5.91252e-69
CD4T_naive	PSMA6	2.29489e-73	-7.13063	0.335	0.531	6.05003e-69
CD4T_naive	CFD	2.63982e-73	-777.287	0.031	0.194	6.95935e-69
CD4T_naive	UPK3B	3.30883e-73	-70.3287	0.014	0.17	8.72307e-69
CD4T_naive	GPR87	3.36382e-73	-25.6521	0.025	0.187	8.86805e-69
CD4T_naive	HSBP1L1	3.43976e-73	-1.95047	0.053	0.225	9.06824e-69
CD4T_naive	UBE2M	3.5309e-73	-1.42159	0.084	0.267	9.3085e-69
CD4T_naive	ANKRD65	3.66644e-73	-6.21528	0.03	0.194	9.66582e-69
CD4T_naive	FAM210B	3.79452e-73	-1.92128	0.052	0.224	1.00035e-68
CD4T_naive	NME3	4.21335e-73	-3.1678	0.21	0.405	1.11077e-68
CD4T_naive	UBE2D1	5.5267e-73	-19.6395	0.094	0.279	1.457e-68
CD4T_naive	PSMB4	5.57125e-73	-2.04813	0.192	0.389	1.46875e-68
CD4T_naive	NFIC	7.86333e-73	-3.23478	0.045	0.215	2.07301e-68
CD4T_naive	APIP	1.0152e-72	-2.96137	0.053	0.223	2.67637e-68
CD4T_naive	SLC39A6	1.13055e-72	-1.59259	0.062	0.237	2.98046e-68
CD4T_naive	ST14	1.18255e-72	-12.757	0.022	0.181	3.11755e-68
CD4T_naive	NPEPPS	1.3202e-72	-1.4042	0.068	0.246	3.48045e-68
CD4T_naive	CD2AP	1.57042e-72	-1.42663	0.043	0.212	4.1401e-68
CD4T_naive	MAF1	1.66134e-72	-10.2465	0.186	0.382	4.3798e-68
CD4T_naive	MRPL24	1.79763e-72	-6.66455	0.106	0.292	4.7391e-68
CD4T_naive	ERLEC1	1.92518e-72	-16.7172	0.107	0.293	5.07536e-68
CD4T_naive	RHOF	2.38007e-72	1.13298	0.203	0.086	6.27458e-68
CD4T_naive	BOLA3	2.61722e-72	-9.76735	0.143	0.338	6.89978e-68
CD4T_naive	CYHR1	2.81013e-72	-1.76144	0.073	0.252	7.40833e-68
CD4T_naive	PPCS	2.99999e-72	-2.90321	0.122	0.309	7.90888e-68
CD4T_naive	ATP6AP2	3.05886e-72	-5.97378	0.188	0.383	8.06406e-68
CD4T_naive	PNRC1	3.16678e-72	-26.3796	0.446	0.613	8.3486e-68
CD4T_naive	FLNB	3.29003e-72	-3.28807	0.045	0.215	8.6735e-68
CD4T_naive	MRPS17	3.3003e-72	-2.97675	0.073	0.251	8.70059e-68
CD4T_naive	KIF5B	3.59595e-72	-3.24916	0.2	0.392	9.48e-68
CD4T_naive	GADD45B	3.83403e-72	-138.982	0.34	0.519	1.01077e-67
CD4T_naive	SMIM4	3.93145e-72	-9.54079	0.097	0.28	1.03645e-67
CD4T_naive	MYL6B	3.95794e-72	-1.50938	0.118	0.305	1.04343e-67
CD4T_naive	MYO1G	4.38103e-72	3.70867	0.125	0.041	1.15497e-67
CD4T_naive	TOMM40	5.40643e-72	-2.91068	0.085	0.267	1.4253e-67
CD4T_naive	HOXB7	5.86182e-72	-4.24887	0.02	0.177	1.54535e-67
CD4T_naive	GIMAP7	6.84517e-72	-8.3304	0.23	0.102	1.80459e-67
CD4T_naive	JOSD2	6.8828e-72	-1.84899	0.119	0.307	1.81451e-67
CD4T_naive	METTL7A	7.41411e-72	-1.90201	0.04	0.206	1.95458e-67
CD4T_naive	KRT23	8.28153e-72	-50.0809	0.017	0.172	2.18326e-67
CD4T_naive	TCF4	8.53484e-72	-19.486	0.024	0.183	2.25004e-67
CD4T_naive	NBL1	9.19651e-72	-75.8536	0.064	0.239	2.42447e-67
CD4T_naive	UBC	1.04793e-71	-192.97	0.87	0.92	2.76265e-67
CD4T_naive	TNFSF10	1.1288e-71	-91.5291	0.151	0.34	2.97585e-67
CD4T_naive	MAP3K8	1.40892e-71	-4.99513	0.082	0.261	3.71434e-67
CD4T_naive	SUMO3	1.98677e-71	-1.25318	0.194	0.389	5.23773e-67
CD4T_naive	REEP3	2.20111e-71	-1.66941	0.088	0.268	5.80278e-67
CD4T_naive	ERCC1	2.28989e-71	-5.38818	0.102	0.284	6.03685e-67
CD4T_naive	TWF1	2.29508e-71	-2.38516	0.047	0.215	6.05053e-67
CD4T_naive	LRRFIP1	3.05261e-71	-19.2484	0.31	0.493	8.04759e-67
CD4T_naive	BTBD16	3.10053e-71	-23.5382	0.036	0.2	8.17394e-67
CD4T_naive	COBLL1	3.69689e-71	-2.26809	0.014	0.166	9.74611e-67
CD4T_naive	SRSF11	3.73747e-71	-7.0918	0.313	0.5	9.8531e-67
CD4T_naive	ERI3	3.91477e-71	-1.4776	0.066	0.241	1.03205e-66
CD4T_naive	SNHG3	4.19848e-71	-17.0082	0.167	0.357	1.10684e-66
CD4T_naive	FIBP	4.4216e-71	-1.5458	0.144	0.337	1.16567e-66
CD4T_naive	LIPH	4.78412e-71	-9.49845	0.014	0.165	1.26124e-66
CD4T_naive	TMEM51	5.17264e-71	-1.43767	0.021	0.177	1.36366e-66
CD4T_naive	DPCD	6.52037e-71	-2.31031	0.03	0.189	1.71897e-66
CD4T_naive	POLD2	6.99985e-71	-7.08085	0.098	0.282	1.84537e-66
CD4T_naive	ARF3	7.66683e-71	-3.81082	0.107	0.292	2.02121e-66
CD4T_naive	TSC22D2	8.06717e-71	-5.03416	0.07	0.245	2.12675e-66
CD4T_naive	HNRNPH1	8.70683e-71	-25.3921	0.35	0.545	2.29538e-66
CD4T_naive	TMEM14B	9.25635e-71	-2.77884	0.237	0.426	2.44025e-66
CD4T_naive	BAMBI	9.43063e-71	-33.8449	0.039	0.203	2.4862e-66
CD4T_naive	ARPC5	9.53265e-71	-13.6957	0.322	0.525	2.51309e-66
CD4T_naive	PGRMC2	1.11551e-70	-6.59831	0.074	0.249	2.94083e-66
CD4T_naive	CST7	1.19672e-70	-32.2947	0.265	0.123	3.15492e-66
CD4T_naive	SMIM15	1.19765e-70	-1.56463	0.099	0.281	3.15736e-66
CD4T_naive	ADAM10	1.26595e-70	-2.32363	0.121	0.304	3.33742e-66
CD4T_naive	CDC26	1.33493e-70	-1.9252	0.178	0.368	3.51928e-66
CD4T_naive	ADH5	1.33716e-70	-11.0087	0.142	0.329	3.52516e-66
CD4T_naive	GOLGA4	1.70033e-70	-2.57599	0.089	0.268	4.48259e-66
CD4T_naive	PAFAH1B3	1.73261e-70	-36.2501	0.12	0.307	4.56769e-66
CD4T_naive	ZNF207	2.04517e-70	-1.30882	0.202	0.395	5.39168e-66
CD4T_naive	NAA10	2.0862e-70	-2.06372	0.201	0.396	5.49986e-66
CD4T_naive	FEZ2	2.16854e-70	-3.39207	0.061	0.233	5.71691e-66
CD4T_naive	RAB32	2.72889e-70	-7.73119	0.022	0.178	7.19418e-66
CD4T_naive	HEXIM1	2.83229e-70	-9.55551	0.12	0.304	7.46677e-66
CD4T_naive	RPAIN	4.02207e-70	-1.7924	0.145	0.332	1.06034e-65
CD4T_naive	SUPT4H1	4.28065e-70	-5.45125	0.242	0.437	1.12851e-65
CD4T_naive	MYL9	4.42273e-70	-252.865	0.057	0.225	1.16596e-65
CD4T_naive	IFT20	4.42969e-70	-1.48421	0.106	0.288	1.1678e-65
CD4T_naive	H1FX	4.74777e-70	-46.2333	0.272	0.462	1.25165e-65
CD4T_naive	SNHG32	5.11917e-70	-17.2377	0.345	0.514	1.34957e-65
CD4T_naive	ABHD11	5.48309e-70	-19.4036	0.049	0.214	1.44551e-65
CD4T_naive	PPP1CA	5.78112e-70	-1.52066	0.37	0.562	1.52408e-65
CD4T_naive	SLC9A3R2	6.28363e-70	-116.509	0.024	0.178	1.65655e-65
CD4T_naive	SDHB	6.69608e-70	-9.16265	0.167	0.355	1.76529e-65
CD4T_naive	NARS	7.66399e-70	-1.19759	0.099	0.281	2.02046e-65
CD4T_naive	TPBG	8.66719e-70	-2.26951	0.022	0.177	2.28493e-65
CD4T_naive	SWAP70	9.50401e-70	-13.1998	0.027	0.183	2.50554e-65
CD4T_naive	PPP3CA	1.01599e-69	-4.93697	0.078	0.253	2.67844e-65
CD4T_naive	LINC00665	1.46116e-69	-6.34974	0.043	0.208	3.85207e-65
CD4T_naive	NSMCE1	1.48385e-69	-19.0366	0.167	0.353	3.91188e-65
CD4T_naive	FKBP4	1.50462e-69	-17.2707	0.23	0.422	3.96662e-65
CD4T_naive	SBDS	1.94951e-69	-5.7612	0.188	0.377	5.13949e-65
CD4T_naive	ITPA	2.29147e-69	-3.92701	0.137	0.323	6.04099e-65
CD4T_naive	HS3ST1	2.77793e-69	-10.0577	0.028	0.184	7.32346e-65
CD4T_naive	LSM8	2.8885e-69	-9.82784	0.302	0.486	7.61496e-65
CD4T_naive	MCTS1	3.26818e-69	-2.15703	0.151	0.339	8.61591e-65
CD4T_naive	RBM42	3.52746e-69	-2.41763	0.125	0.309	9.29945e-65
CD4T_naive	COPZ1	3.66201e-69	-7.21322	0.208	0.399	9.65414e-65
CD4T_naive	MRPS28	3.8303e-69	-1.40198	0.09	0.268	1.00978e-64
CD4T_naive	EIF4E2	4.0438e-69	-1.58217	0.112	0.294	1.06607e-64
CD4T_naive	SEPTIN1	4.23846e-69	2.81446	0.294	0.153	1.11738e-64
CD4T_naive	TOB2	4.44566e-69	-6.58368	0.115	0.295	1.17201e-64
CD4T_naive	VPS25	4.74048e-69	-1.30853	0.106	0.287	1.24973e-64
CD4T_naive	SERINC3	5.47369e-69	-1.26658	0.122	0.305	1.44303e-64
CD4T_naive	MCRIP2	6.52247e-69	-1.10218	0.064	0.235	1.71952e-64
CD4T_naive	BCAS1	7.5419e-69	-6.14654	0.021	0.174	1.98827e-64
CD4T_naive	NECTIN1	7.55997e-69	-1.54566	0.023	0.177	1.99303e-64
CD4T_naive	YIPF2	7.73848e-69	-1.32304	0.061	0.23	2.0401e-64
CD4T_naive	OS9	1.07764e-68	-1.32603	0.128	0.308	2.84098e-64
CD4T_naive	C14orf119	1.15431e-68	-2.49136	0.117	0.299	3.04311e-64
CD4T_naive	LMAN1	1.16114e-68	-23.19	0.146	0.331	3.0611e-64
CD4T_naive	PLS3	1.19539e-68	-9.83103	0.033	0.19	3.15142e-64
CD4T_naive	AKR7A2	1.27959e-68	-2.02098	0.128	0.31	3.37338e-64
CD4T_naive	MRPS25	1.41584e-68	-2.55108	0.082	0.256	3.73258e-64
CD4T_naive	HSPB8	1.44721e-68	-16.194	0.008	0.152	3.81527e-64
CD4T_naive	UQCC3	1.54902e-68	-6.82123	0.109	0.288	4.08368e-64
CD4T_naive	MAPK13	1.85488e-68	-14.8675	0.06	0.227	4.89002e-64
CD4T_naive	ILVBL	2.00404e-68	-2.88671	0.033	0.19	5.28326e-64
CD4T_naive	SF1	2.11416e-68	-3.48286	0.31	0.493	5.57355e-64
CD4T_naive	PDLIM4	2.45731e-68	-13.699	0.024	0.177	6.47821e-64
CD4T_naive	GINM1	2.50659e-68	-1.03527	0.047	0.21	6.60813e-64
CD4T_naive	CMPK1	2.86083e-68	-4.35044	0.263	0.446	7.54201e-64
CD4T_naive	CLTB	3.11089e-68	-21.4858	0.233	0.42	8.20123e-64
CD4T_naive	DSP	3.15833e-68	-12.9799	0.021	0.171	8.32632e-64
CD4T_naive	YY1	4.3538e-68	-2.45871	0.168	0.355	1.14779e-63
CD4T_naive	HCFC1R1	8.67679e-68	-11.4054	0.096	0.272	2.28746e-63
CD4T_naive	NAGK	8.75807e-68	-3.64948	0.095	0.269	2.30889e-63
CD4T_naive	PPP1R13L	9.16454e-68	-1.15484	0.018	0.166	2.41605e-63
CD4T_naive	AFF4	9.61237e-68	-1.62121	0.087	0.26	2.53411e-63
CD4T_naive	METTL5	1.00809e-67	-2.87049	0.131	0.312	2.65763e-63
CD4T_naive	REXO2	1.19853e-67	-11.9154	0.172	0.354	3.15968e-63
CD4T_naive	PNN	1.29458e-67	-3.54786	0.168	0.355	3.41289e-63
CD4T_naive	CMTM6	1.3475e-67	-4.92291	0.24	0.431	3.55242e-63
CD4T_naive	GPAA1	1.35838e-67	-1.2846	0.097	0.273	3.58111e-63
CD4T_naive	CSRP1	1.40193e-67	-42.8445	0.073	0.243	3.6959e-63
CD4T_naive	FDPS	1.83844e-67	-31.7499	0.193	0.38	4.84667e-63
CD4T_naive	EMC10	1.84073e-67	-279.235	0.145	0.326	4.85271e-63
CD4T_naive	FAM174C	1.95883e-67	-4.43839	0.203	0.391	5.16407e-63
CD4T_naive	SYNGR1	2.08234e-67	-1.47615	0.022	0.174	5.48968e-63
CD4T_naive	PSMC6	2.40511e-67	-5.47412	0.155	0.337	6.34059e-63
CD4T_naive	BAIAP2	2.44387e-67	-3.01639	0.026	0.177	6.44278e-63
CD4T_naive	TFPI2	2.45565e-67	-114.984	0.011	0.155	6.47382e-63
CD4T_naive	STK24	2.46826e-67	-2.19842	0.113	0.292	6.50707e-63
CD4T_naive	HSD17B12	2.64642e-67	-1.7073	0.056	0.219	6.97674e-63
CD4T_naive	SPRY1	3.1335e-67	-140.696	0.051	0.213	8.26086e-63
CD4T_naive	DRAM2	3.18806e-67	-2.02075	0.108	0.285	8.40467e-63
CD4T_naive	PRRC2C	3.35698e-67	-5.94178	0.349	0.523	8.85e-63
CD4T_naive	SNRPN	3.61352e-67	-14.5895	0.286	0.456	9.52634e-63
CD4T_naive	ANKRD37	4.72028e-67	-58.7552	0.143	0.326	1.24441e-62
CD4T_naive	UPK3A	5.04515e-67	-173.692	0.03	0.183	1.33005e-62
CD4T_naive	PGD	5.5388e-67	-15.4176	0.069	0.237	1.46019e-62
CD4T_naive	SLC25A4	6.26501e-67	-1.15642	0.054	0.217	1.65164e-62
CD4T_naive	RNF5	7.15766e-67	-1.39595	0.143	0.325	1.88697e-62
CD4T_naive	CMC1	8.23789e-67	-23.9655	0.128	0.309	2.17175e-62
CD4T_naive	MRPL3	1.02987e-66	-2.18283	0.109	0.288	2.71504e-62
CD4T_naive	YTHDF2	1.31884e-66	-2.4457	0.14	0.321	3.47686e-62
CD4T_naive	ITGA3	1.47758e-66	-6.99863	0.019	0.166	3.89534e-62
CD4T_naive	ACY1	1.58752e-66	-3.93188	0.038	0.195	4.18518e-62
CD4T_naive	FNDC3B	1.67215e-66	-1.73445	0.045	0.204	4.40828e-62
CD4T_naive	RBM17	1.84988e-66	-2.7199	0.189	0.378	4.87684e-62
CD4T_naive	SNRNP70	1.89028e-66	-1.95592	0.208	0.396	4.98336e-62
CD4T_naive	NUCB1	2.61815e-66	-4.64473	0.183	0.367	6.90222e-62
CD4T_naive	ANGPTL4	2.64041e-66	-108.43	0.025	0.175	6.9609e-62
CD4T_naive	MDH1	2.98186e-66	-11.271	0.223	0.408	7.86107e-62
CD4T_naive	CYB5R1	2.98833e-66	-8.09047	0.044	0.202	7.87813e-62
CD4T_naive	VASP	3.68166e-66	-23.1473	0.181	0.363	9.70597e-62
CD4T_naive	HMG20B	3.91049e-66	-2.19182	0.102	0.277	1.03092e-61
CD4T_naive	MRPS18B	5.60403e-66	-2.35017	0.129	0.308	1.47739e-61
CD4T_naive	VCL	5.91901e-66	-2.25439	0.031	0.183	1.56043e-61
CD4T_naive	ABHD5	6.09189e-66	-5.10634	0.088	0.26	1.606e-61
CD4T_naive	TXNDC12	6.28678e-66	-3.00977	0.155	0.336	1.65738e-61
CD4T_naive	LSM12	6.48783e-66	-1.00648	0.102	0.275	1.71039e-61
CD4T_naive	MRPL38	7.08758e-66	-1.20752	0.105	0.279	1.8685e-61
CD4T_naive	PLPP3	7.23614e-66	-27.0835	0.018	0.163	1.90766e-61
CD4T_naive	BRD4	8.95346e-66	-2.10039	0.132	0.314	2.3604e-61
CD4T_naive	METRNL	1.04243e-65	-16.7932	0.059	0.221	2.74817e-61
CD4T_naive	SELENOT	1.08667e-65	-4.95768	0.319	0.497	2.86479e-61
CD4T_naive	MAP4K3-DT	1.26133e-65	-1.31097	0.05	0.21	3.32526e-61
CD4T_naive	MKNK2	1.40111e-65	-10.4707	0.12	0.297	3.69375e-61
CD4T_naive	PPP1CB	1.40154e-65	-28.7628	0.356	0.536	3.69488e-61
CD4T_naive	SOX15	1.49168e-65	-5.9676	0.009	0.149	3.93252e-61
CD4T_naive	TES	1.51522e-65	-3.07862	0.115	0.289	3.99456e-61
CD4T_naive	UCA1	1.72258e-65	-302.163	0.05	0.206	4.54124e-61
CD4T_naive	TCEAL3	1.73077e-65	-1.07963	0.043	0.2	4.56283e-61
CD4T_naive	PIGT	1.76522e-65	-1.32473	0.106	0.279	4.65366e-61
CD4T_naive	UBE2S	1.92715e-65	-10.7048	0.233	0.424	5.08054e-61
CD4T_naive	CD68	1.97747e-65	-106.519	0.021	0.167	5.21319e-61
CD4T_naive	FAM120A	2.0614e-65	-1.0169	0.079	0.248	5.43447e-61
CD4T_naive	CHPF	2.27686e-65	-8.34354	0.041	0.196	6.00248e-61
CD4T_naive	DUSP6	2.39682e-65	-16.1164	0.053	0.215	6.31875e-61
CD4T_naive	AGR3	2.43504e-65	-21.0249	0.013	0.155	6.41951e-61
CD4T_naive	RNF187	2.92097e-65	-3.90814	0.178	0.362	7.70055e-61
CD4T_naive	GET3	3.10889e-65	-1.62607	0.162	0.347	8.19597e-61
CD4T_naive	PAFAH1B2	3.37203e-65	-1.25052	0.084	0.253	8.88969e-61
CD4T_naive	KIZ	3.90017e-65	-9.55049	0.036	0.189	1.0282e-60
CD4T_naive	AL121944.1	4.13786e-65	-53.9853	0.081	0.245	1.09087e-60
CD4T_naive	PLBD1	4.3967e-65	-15.306	0.025	0.174	1.1591e-60
CD4T_naive	PFN1	4.86748e-65	-98.7429	0.894	0.925	1.28321e-60
CD4T_naive	YES1	5.16279e-65	-1.50079	0.039	0.194	1.36107e-60
CD4T_naive	TSR3	5.45632e-65	-1.01109	0.106	0.281	1.43845e-60
CD4T_naive	EMC6	6.04655e-65	-2.0438	0.191	0.374	1.59405e-60
CD4T_naive	XRCC6	6.0854e-65	-7.20426	0.265	0.45	1.60429e-60
CD4T_naive	SHH	6.19682e-65	-1.72694	0.012	0.152	1.63367e-60
CD4T_naive	CPNE3	6.56445e-65	-6.82936	0.085	0.253	1.73058e-60
CD4T_naive	HIF1A	7.29293e-65	-21.8325	0.163	0.342	1.92264e-60
CD4T_naive	WASF2	7.52293e-65	-3.5694	0.202	0.384	1.98327e-60
CD4T_naive	NQO1	7.58256e-65	-88.1213	0.053	0.211	1.99899e-60
CD4T_naive	SLC6A8	7.99385e-65	-13.6492	0.028	0.176	2.10742e-60
CD4T_naive	PRKRA	8.01386e-65	-1.17665	0.08	0.248	2.11269e-60
CD4T_naive	ZNF580	8.18154e-65	-1.38596	0.088	0.257	2.1569e-60
CD4T_naive	UBE2B	9.63642e-65	-4.75502	0.34	0.525	2.54045e-60
CD4T_naive	ELOF1	1.02763e-64	-1.62813	0.151	0.332	2.70913e-60
CD4T_naive	ALG5	1.14066e-64	-1.99788	0.105	0.278	3.00713e-60
CD4T_naive	NSG1	1.17627e-64	-14.2079	0.036	0.187	3.10101e-60
CD4T_naive	THEM6	1.2446e-64	-9.69139	0.047	0.205	3.28114e-60
CD4T_naive	B4GALT1	1.42272e-64	-53.185	0.109	0.281	3.75072e-60
CD4T_naive	CPNE1	1.47757e-64	-2.76481	0.155	0.335	3.89532e-60
CD4T_naive	CCT5	2.0547e-64	-13.1054	0.172	0.354	5.41681e-60
CD4T_naive	TATDN1	2.30519e-64	-1.62623	0.098	0.268	6.07717e-60
CD4T_naive	MZT2A	2.34637e-64	-6.10987	0.403	0.562	6.18575e-60
CD4T_naive	DCTN2	2.46029e-64	-1.26881	0.142	0.321	6.48607e-60
CD4T_naive	SEC31A	2.69073e-64	-2.40697	0.073	0.238	7.09356e-60
CD4T_naive	DNAJC3	2.90925e-64	-2.73999	0.095	0.263	7.66967e-60
CD4T_naive	PIM1	2.9144e-64	-22.769	0.237	0.413	7.68323e-60
CD4T_naive	MAP2K2	3.0474e-64	-2.57367	0.153	0.333	8.03387e-60
CD4T_naive	ADGRF1	3.5054e-64	-6.27028	0.013	0.152	9.2413e-60
CD4T_naive	SPARC	3.5614e-64	-523.795	0.089	0.248	9.38892e-60
CD4T_naive	EXOSC7	3.61229e-64	-1.29841	0.075	0.24	9.52308e-60
CD4T_naive	SDF4	4.03152e-64	-1.94839	0.189	0.37	1.06283e-59
CD4T_naive	RBIS	4.39818e-64	-2.2533	0.157	0.338	1.15949e-59
CD4T_naive	SDHD	5.02463e-64	-1.99215	0.176	0.355	1.32464e-59
CD4T_naive	DYNC1I2	5.0854e-64	-2.89302	0.184	0.367	1.34067e-59
CD4T_naive	PFDN6	5.30764e-64	-2.29551	0.133	0.312	1.39925e-59
CD4T_naive	RDX	5.43668e-64	-22.901	0.126	0.298	1.43327e-59
CD4T_naive	CAT	5.5679e-64	-1.08052	0.085	0.252	1.46786e-59
CD4T_naive	FSTL1	5.77605e-64	-33.6457	0.035	0.184	1.52274e-59
CD4T_naive	BCL10	7.02585e-64	-10.8954	0.1	0.271	1.85222e-59
CD4T_naive	ISCU	7.13375e-64	-9.4001	0.332	0.499	1.88067e-59
CD4T_naive	DEGS2	8.25143e-64	-2.24602	0.018	0.161	2.17532e-59
CD4T_naive	TAPBP	8.27626e-64	-2.16388	0.265	0.45	2.18187e-59
CD4T_naive	C7orf50	8.38317e-64	-2.41505	0.131	0.307	2.21005e-59
CD4T_naive	CRIPT	8.74924e-64	-7.97599	0.136	0.314	2.30656e-59
CD4T_naive	SEC61A1	9.66598e-64	-1.72706	0.073	0.237	2.54824e-59
CD4T_naive	MRPL15	1.0175e-63	-4.07991	0.08	0.246	2.68245e-59
CD4T_naive	OSER1	1.03444e-63	-4.05294	0.098	0.267	2.7271e-59
CD4T_naive	CCT6A	1.19063e-63	-8.53875	0.215	0.398	3.13886e-59
CD4T_naive	TMEM50B	1.35795e-63	-1.21476	0.118	0.29	3.57997e-59
CD4T_naive	LSM6	1.58489e-63	-6.0835	0.213	0.394	4.17826e-59
CD4T_naive	TPM2	1.59127e-63	-255.544	0.055	0.208	4.19506e-59
CD4T_naive	DYNLT3	1.66688e-63	-22.0574	0.092	0.259	4.39439e-59
CD4T_naive	NMD3	1.9435e-63	-4.83809	0.062	0.223	5.12366e-59
CD4T_naive	CRIM1	2.25103e-63	-22.8894	0.019	0.16	5.9344e-59
CD4T_naive	SH3BGRL3	2.25302e-63	-77.1025	0.818	0.872	5.93964e-59
CD4T_naive	TCEA1	2.29452e-63	-8.08862	0.214	0.394	6.04905e-59
CD4T_naive	PLEC	2.48756e-63	-11.1449	0.057	0.215	6.55796e-59
CD4T_naive	LAMP2	2.67129e-63	-8.36837	0.074	0.237	7.04233e-59
CD4T_naive	RAB14	3.01392e-63	-1.53398	0.13	0.304	7.94561e-59
CD4T_naive	SERPING1	3.07698e-63	-48.2613	0.031	0.178	8.11184e-59
CD4T_naive	CCDC47	3.08098e-63	-1.05824	0.079	0.244	8.12239e-59
CD4T_naive	CDIPT	3.4933e-63	-1.21816	0.109	0.28	9.20939e-59
CD4T_naive	CYP51A1	3.60544e-63	-2.76514	0.048	0.202	9.50501e-59
CD4T_naive	SNHG6	4.1439e-63	-27.1546	0.499	0.64	1.09246e-58
CD4T_naive	ZC3H12A	4.19457e-63	-22.0195	0.135	0.308	1.10581e-58
CD4T_naive	ALG3	4.47071e-63	-1.66641	0.078	0.243	1.17861e-58
CD4T_naive	CISD3	4.5396e-63	-17.0685	0.141	0.318	1.19677e-58
CD4T_naive	RTF1	4.64346e-63	-2.2211	0.245	0.428	1.22415e-58
CD4T_naive	SELENOM	4.92409e-63	-66.0155	0.153	0.32	1.29814e-58
CD4T_naive	GOT2	5.74759e-63	-1.28252	0.093	0.262	1.51524e-58
CD4T_naive	TM7SF3	6.80499e-63	-2.27051	0.064	0.224	1.794e-58
CD4T_naive	BNIP3	7.28238e-63	-83.8522	0.08	0.242	1.91985e-58
CD4T_naive	MRPS14	8.0195e-63	-1.57024	0.131	0.307	2.11418e-58
CD4T_naive	POP7	8.13237e-63	-1.75009	0.103	0.273	2.14394e-58
CD4T_naive	HTRA1	8.67272e-63	-46.2162	0.027	0.169	2.28639e-58
CD4T_naive	MAPRE1	9.8646e-63	-2.72784	0.158	0.335	2.60061e-58
CD4T_naive	MRPS18C	1.03503e-62	2.91131	0.182	0.365	2.72864e-58
CD4T_naive	ETHE1	1.07998e-62	-2.93075	0.176	0.354	2.84716e-58
CD4T_naive	FAM32A	1.088e-62	-1.51268	0.128	0.301	2.8683e-58
CD4T_naive	CNOT2	1.10491e-62	-134.78	0.133	0.302	2.91287e-58
CD4T_naive	HMGB3	1.25957e-62	-36.554	0.061	0.221	3.32061e-58
CD4T_naive	SARNP	1.47774e-62	-1.4815	0.203	0.384	3.89576e-58
CD4T_naive	DNAJC4	1.49757e-62	-1.34627	0.101	0.269	3.94804e-58
CD4T_naive	IMP4	2.04101e-62	-1.85235	0.105	0.275	5.38072e-58
CD4T_naive	TAF9	2.23648e-62	-10.6488	0.126	0.298	5.89603e-58
CD4T_naive	GNB1	2.40293e-62	-1.24182	0.129	0.304	6.33484e-58
CD4T_naive	THBS1	2.47488e-62	-133.69	0.041	0.189	6.52452e-58
CD4T_naive	ARF5	2.86453e-62	-3.15858	0.21	0.386	7.55175e-58
CD4T_naive	MRPL34	2.93059e-62	-1.8478	0.179	0.359	7.72591e-58
CD4T_naive	BICDL2	3.22733e-62	-1.38482	0.019	0.158	8.5082e-58
CD4T_naive	RRAGA	3.43794e-62	-22.4592	0.103	0.269	9.06345e-58
CD4T_naive	RAB38	4.28452e-62	-9.37031	0.018	0.156	1.12953e-57
CD4T_naive	TRAPPC2L	4.30855e-62	-3.5122	0.187	0.365	1.13586e-57
CD4T_naive	TBCB	4.37193e-62	-11.1765	0.278	0.459	1.15257e-57
CD4T_naive	PNRC2	4.37989e-62	-2.82467	0.179	0.354	1.15467e-57
CD4T_naive	CXXC5	4.71826e-62	-1.5864	0.03	0.175	1.24387e-57
CD4T_naive	PIN1	4.75931e-62	-2.47825	0.213	0.394	1.2547e-57
CD4T_naive	HAS3	4.90467e-62	-8.46146	0.024	0.165	1.29302e-57
CD4T_naive	LCMT1	5.08988e-62	-4.33643	0.097	0.262	1.34184e-57
CD4T_naive	STMN1	5.4518e-62	-35.2657	0.206	0.402	1.43726e-57
CD4T_naive	AC010642.2	5.56135e-62	-1.34978	0.075	0.236	1.46614e-57
CD4T_naive	ARL4D	5.74208e-62	-17.9948	0.051	0.205	1.51379e-57
CD4T_naive	TOR1AIP2	6.14821e-62	-7.57612	0.129	0.299	1.62085e-57
CD4T_naive	SMARCB1	6.36468e-62	-1.61562	0.112	0.281	1.67792e-57
CD4T_naive	LCP1	7.23102e-62	-3.59743	0.282	0.146	1.90631e-57
CD4T_naive	MRPL18	7.65919e-62	-40.4876	0.351	0.532	2.01919e-57
CD4T_naive	LMO7	7.92171e-62	-13.4216	0.023	0.164	2.0884e-57
CD4T_naive	RXRA	7.94393e-62	-1.27442	0.024	0.166	2.09426e-57
CD4T_naive	MPZL1	8.65618e-62	-2.11373	0.041	0.19	2.28203e-57
CD4T_naive	SHC1	9.08131e-62	-1.92621	0.047	0.199	2.39411e-57
CD4T_naive	FAM174B	9.34837e-62	-4.39151	0.036	0.183	2.46451e-57
CD4T_naive	CTDNEP1	1.00195e-61	-1.32403	0.091	0.257	2.64145e-57
CD4T_naive	STOM	1.42286e-61	-50.8711	0.131	0.298	3.75108e-57
CD4T_naive	NIBAN2	1.67011e-61	-7.1662	0.019	0.157	4.40291e-57
CD4T_naive	SPAG9	1.84834e-61	-3.25281	0.076	0.236	4.87278e-57
CD4T_naive	CRK	1.8782e-61	-1.07271	0.052	0.204	4.9515e-57
CD4T_naive	VPS37B	2.07037e-61	-2.45586	0.084	0.247	5.45812e-57
CD4T_naive	AAMDC	2.14939e-61	-1.10574	0.062	0.217	5.66644e-57
CD4T_naive	PLIN3	2.15934e-61	-1.82899	0.076	0.235	5.69268e-57
CD4T_naive	COQ4	2.28099e-61	-1.1995	0.087	0.249	6.01336e-57
CD4T_naive	CISD2	2.36646e-61	-3.07484	0.178	0.357	6.2387e-57
CD4T_naive	MRPL22	2.36985e-61	-3.88294	0.148	0.324	6.24763e-57
CD4T_naive	UPK2	2.58171e-61	-205.914	0.04	0.187	6.80617e-57
CD4T_naive	SMARCE1	3.42774e-61	-1.90431	0.172	0.347	9.03656e-57
CD4T_naive	TNFSF14	3.6043e-61	-5.92477	0.11	0.037	9.50203e-57
CD4T_naive	ANAPC16	3.95248e-61	-10.228	0.492	0.631	1.04199e-56
CD4T_naive	NELFE	4.53245e-61	-1.06576	0.132	0.305	1.19489e-56
CD4T_naive	LY6K	4.58472e-61	-10.5193	0.027	0.169	1.20867e-56
CD4T_naive	ERBB2	4.68619e-61	-12.0982	0.018	0.154	1.23542e-56
CD4T_naive	COX17	5.79811e-61	-23.3982	0.384	0.556	1.52856e-56
CD4T_naive	ITPRIPL2	5.87691e-61	-1.86445	0.026	0.166	1.54933e-56
CD4T_naive	UCHL3	6.04505e-61	-2.51654	0.081	0.242	1.59366e-56
CD4T_naive	MYLIP	6.17649e-61	-3.60105	0.12	0.291	1.62831e-56
CD4T_naive	NAPRT	6.54202e-61	-1.8083	0.087	0.249	1.72467e-56
CD4T_naive	MTCH2	8.90058e-61	-2.0902	0.116	0.287	2.34646e-56
CD4T_naive	TUSC2	1.06279e-60	-2.15467	0.126	0.294	2.80183e-56
CD4T_naive	ATP6V0D1	1.29812e-60	-5.30356	0.135	0.305	3.42224e-56
CD4T_naive	TMEM41A	1.43606e-60	-16.6823	0.062	0.217	3.7859e-56
CD4T_naive	INPP1	1.44456e-60	-3.52997	0.071	0.227	3.8083e-56
CD4T_naive	FAM200B	1.50806e-60	-7.8735	0.106	0.272	3.97569e-56
CD4T_naive	UBE2H	1.55343e-60	-1.6469	0.093	0.255	4.09531e-56
CD4T_naive	OLFM4	1.71851e-60	-277.635	0.011	0.143	4.5305e-56
CD4T_naive	CRACR2B	1.73912e-60	-4.22304	0.02	0.156	4.58485e-56
CD4T_naive	HAX1	1.80058e-60	-4.12847	0.231	0.405	4.74686e-56
CD4T_naive	ZFAND1	1.97574e-60	-1.55928	0.093	0.254	5.20865e-56
CD4T_naive	BOD1	1.98805e-60	-1.23634	0.05	0.201	5.24109e-56
CD4T_naive	SDF2L1	2.01417e-60	-86.033	0.194	0.368	5.30997e-56
CD4T_naive	UBE3A	2.12462e-60	-1.0499	0.094	0.257	5.60115e-56
CD4T_naive	ERBB3	2.21326e-60	-5.67633	0.021	0.158	5.8348e-56
CD4T_naive	TPGS2	2.23931e-60	-1.38972	0.089	0.253	5.9035e-56
CD4T_naive	HIBADH	2.54449e-60	-7.58653	0.039	0.184	6.70803e-56
CD4T_naive	PPP1R11	2.66663e-60	-3.33193	0.14	0.309	7.03004e-56
CD4T_naive	A2M	2.74059e-60	-274.752	0.048	0.194	7.22502e-56
CD4T_naive	NUDC	3.27051e-60	-7.77602	0.337	0.508	8.62206e-56
CD4T_naive	EIF5	3.41527e-60	-19.531	0.308	0.475	9.00368e-56
CD4T_naive	POLD4	3.87251e-60	-5.35644	0.282	0.452	1.02091e-55
CD4T_naive	YAP1	4.07461e-60	-1.25452	0.017	0.151	1.07419e-55
CD4T_naive	GNAI3	4.21044e-60	-2.09312	0.157	0.331	1.11e-55
CD4T_naive	GOLT1A	4.276e-60	-11.3234	0.019	0.154	1.12728e-55
CD4T_naive	CBX3	4.80006e-60	1.60553	0.342	0.518	1.26544e-55
CD4T_naive	CISD1	4.90047e-60	-7.92431	0.126	0.297	1.29191e-55
CD4T_naive	ERF	5.30421e-60	-1.01487	0.044	0.191	1.39835e-55
CD4T_naive	TMEM35B	5.46208e-60	-2.24419	0.172	0.346	1.43997e-55
CD4T_naive	CUEDC2	5.86596e-60	-1.01757	0.105	0.27	1.54644e-55
CD4T_naive	IL20RA	6.41331e-60	-1.06164	0.022	0.16	1.69074e-55
CD4T_naive	RNASE1	6.54689e-60	-145.799	0.034	0.175	1.72596e-55
CD4T_naive	PROM2	6.72078e-60	-2.09782	0.017	0.151	1.7718e-55
CD4T_naive	YPEL3	6.83501e-60	-7.17982	0.205	0.377	1.80191e-55
CD4T_naive	BBX	8.16707e-60	-2.87895	0.147	0.318	2.15308e-55
CD4T_naive	PKIG	8.88878e-60	-15.957	0.032	0.173	2.34335e-55
CD4T_naive	KCNQ1OT1	8.90803e-60	-65.7085	0.077	0.234	2.34842e-55
CD4T_naive	NCBP2AS2	9.63031e-60	3.12467	0.097	0.258	2.53884e-55
CD4T_naive	MINDY2	9.70922e-60	-1.84523	0.085	0.245	2.55964e-55
CD4T_naive	TNNT3	1.07969e-59	-15.3744	0.021	0.157	2.84639e-55
CD4T_naive	MAT2A	1.207e-59	-11.0751	0.142	0.312	3.182e-55
CD4T_naive	ADAMTS1	1.20964e-59	-72.4159	0.031	0.172	3.18896e-55
CD4T_naive	TOP1	1.38129e-59	-11.2606	0.178	0.353	3.6415e-55
CD4T_naive	HSD17B2	1.43287e-59	-28.7722	0.026	0.164	3.77747e-55
CD4T_naive	NTAN1	1.48019e-59	-10.6184	0.08	0.238	3.90222e-55
CD4T_naive	ARHGAP5	1.61446e-59	-1.0545	0.049	0.196	4.25621e-55
CD4T_naive	C12orf10	1.66035e-59	-1.07917	0.112	0.277	4.37718e-55
CD4T_naive	TSG101	1.67951e-59	-1.45878	0.114	0.281	4.4277e-55
CD4T_naive	PTBP1	1.7673e-59	-1.26304	0.172	0.349	4.65915e-55
CD4T_naive	JPT1	1.85292e-59	-42.5214	0.407	0.55	4.88486e-55
CD4T_naive	PTPN12	1.85769e-59	-1.9769	0.029	0.168	4.89743e-55
CD4T_naive	RAB31	1.88038e-59	-4.25154	0.015	0.146	4.95724e-55
CD4T_naive	ABCC5	1.8878e-59	-2.01587	0.026	0.164	4.97682e-55
CD4T_naive	RUNX1	2.09603e-59	-1.9543	0.076	0.231	5.52576e-55
CD4T_naive	IDH2	2.36274e-59	-89.8742	0.188	0.365	6.2289e-55
CD4T_naive	CAVIN1	2.43887e-59	-29.1848	0.034	0.174	6.4296e-55
CD4T_naive	HNRNPR	2.88473e-59	-2.62636	0.221	0.393	7.60501e-55
CD4T_naive	MCRIP1	2.93541e-59	-2.54548	0.154	0.326	7.73862e-55
CD4T_naive	PNPLA2	3.07503e-59	-8.2236	0.082	0.238	8.10671e-55
CD4T_naive	LRRC41	3.09284e-59	-1.04371	0.065	0.217	8.15365e-55
CD4T_naive	DECR1	3.14401e-59	-23.8156	0.164	0.336	8.28855e-55
CD4T_naive	SPTBN1	3.1543e-59	-10.4966	0.083	0.239	8.31569e-55
CD4T_naive	ETF1	3.16254e-59	-1.08103	0.104	0.268	8.33741e-55
CD4T_naive	RABGGTB	3.352e-59	-5.20409	0.144	0.312	8.83688e-55
CD4T_naive	ERG28	3.67427e-59	-7.00847	0.134	0.301	9.68648e-55
CD4T_naive	POLE4	3.71211e-59	-7.44493	0.19	0.363	9.78624e-55
CD4T_naive	DDX39B	4.31172e-59	-4.48329	0.18	0.355	1.1367e-54
CD4T_naive	ITGAV	4.79492e-59	-15.6113	0.032	0.171	1.26408e-54
CD4T_naive	PIR	4.92091e-59	-3.41457	0.026	0.162	1.2973e-54
CD4T_naive	EXOSC4	5.09606e-59	-1.30571	0.073	0.229	1.34347e-54
CD4T_naive	KXD1	5.15313e-59	-1.05702	0.138	0.309	1.35852e-54
CD4T_naive	MMP28	5.33111e-59	-5.38874	0.012	0.141	1.40544e-54
CD4T_naive	ADAM15	5.90632e-59	-7.74963	0.045	0.189	1.55708e-54
CD4T_naive	SLC50A1	6.04646e-59	-1.36517	0.062	0.213	1.59403e-54
CD4T_naive	ALAS1	7.32505e-59	-3.65875	0.073	0.228	1.9311e-54
CD4T_naive	ATP6V1E1	7.95926e-59	-5.95452	0.167	0.335	2.0983e-54
CD4T_naive	IFT57	7.96514e-59	-1.08983	0.074	0.228	2.09985e-54
CD4T_naive	COX20	8.22685e-59	-2.54531	0.187	0.361	2.16884e-54
CD4T_naive	HINT2	8.81523e-59	-1.76882	0.156	0.329	2.32396e-54
CD4T_naive	C5orf15	9.59591e-59	-1.00701	0.082	0.238	2.52977e-54
CD4T_naive	RIOK3	1.04294e-58	-1.87605	0.079	0.234	2.74949e-54
CD4T_naive	PQBP1	1.1404e-58	-1.09744	0.155	0.326	3.00643e-54
CD4T_naive	LTA4H	1.53215e-58	-4.20292	0.094	0.252	4.03921e-54
CD4T_naive	ITGB4	1.63613e-58	-2.10644	0.017	0.149	4.31333e-54
CD4T_naive	MIR4458HG	1.76746e-58	-1.26177	0.047	0.194	4.65956e-54
CD4T_naive	NPM3	1.86588e-58	-2.00637	0.093	0.253	4.91903e-54
CD4T_naive	FGFR3	1.92454e-58	-1.40204	0.022	0.156	5.07368e-54
CD4T_naive	RAI14	1.96559e-58	-3.33551	0.025	0.161	5.18188e-54
CD4T_naive	GNG11	2.51387e-58	-44.6897	0.045	0.186	6.62732e-54
CD4T_naive	MEAF6	2.78448e-58	-1.59932	0.231	0.403	7.34071e-54
CD4T_naive	TPRKB	4.37152e-58	-1.51454	0.132	0.301	1.15246e-53
CD4T_naive	SEMA3C	4.48894e-58	-2.51079	0.018	0.148	1.18342e-53
CD4T_naive	P4HA1	5.4855e-58	-8.13386	0.077	0.229	1.44614e-53
CD4T_naive	THUMPD3-AS1	5.7553e-58	-29.1125	0.174	0.342	1.51727e-53
CD4T_naive	COA8	6.03771e-58	-1.71536	0.11	0.273	1.59172e-53
CD4T_naive	HSD17B11	6.43218e-58	-17.3373	0.135	0.304	1.69571e-53
CD4T_naive	TNFRSF10B	7.59757e-58	-1.40608	0.036	0.176	2.00295e-53
CD4T_naive	LEPROTL1	8.88307e-58	3.48095	0.429	0.276	2.34184e-53
CD4T_naive	LRP10	9.35698e-58	-1.95334	0.15	0.317	2.46678e-53
CD4T_naive	MEIS2	1.01241e-57	-1.04375	0.016	0.145	2.66902e-53
CD4T_naive	CNOT7	1.08407e-57	-1.39533	0.13	0.295	2.85793e-53
CD4T_naive	TCEA3	1.10338e-57	-2.09337	0.021	0.153	2.90884e-53
CD4T_naive	EXOSC5	1.1473e-57	-8.53818	0.072	0.222	3.02462e-53
CD4T_naive	ACOX1	1.21494e-57	-15.4868	0.043	0.186	3.20294e-53
CD4T_naive	B4GALT5	1.24628e-57	-1.50925	0.029	0.165	3.28556e-53
CD4T_naive	MRPL13	1.36382e-57	-3.63823	0.154	0.322	3.59544e-53
CD4T_naive	FAM3D	1.47137e-57	-21.3224	0.017	0.146	3.87898e-53
CD4T_naive	PSMD9	1.62213e-57	-4.89016	0.186	0.355	4.27642e-53
CD4T_naive	AK6	1.70772e-57	-2.94604	0.091	0.247	4.50205e-53
CD4T_naive	SYNCRIP	1.84628e-57	-1.41699	0.15	0.318	4.86734e-53
CD4T_naive	HPGD	2.09637e-57	-143.466	0.124	0.283	5.52665e-53
CD4T_naive	LINC-PINT	2.15034e-57	-6.58278	0.366	0.215	5.66894e-53
CD4T_naive	SQLE	2.23576e-57	-13.8019	0.049	0.194	5.89413e-53
CD4T_naive	RAB5A	2.63917e-57	-1.1355	0.115	0.278	6.95764e-53
[truncated: 66,982 more rows]
