# Supplementary material for: Multi-Omics Characterization of Tumor Microenvironment Heterogeneity and Immunotherapy Resistance Through Cell States–Based Subtyping in Bladder Cancer
Source: Front Cell Dev Biol. 2022 Feb 9;9:809588. doi: 10.3389/fcell.2021.809588 (PMC8864284; doi:10.3389/fcell.2021.809588)
Supplement: Supplementary file 8 [file Table5.XLSX]

## Sheet: TCGA-BLCA
id	Subtype	CAF_Peng_et_al	TAM_Peng_et_al	MDSC_Peng_et_al	ICB_resistance_Peng_et_al	T_cell_regulatory_Peng_et_al	T_cell_exhaustion_Peng_et_al	T_cell_accumulation_Peng_et_al	Neutrophils_Bindea_et_al	Chemokines_Li_et_al	Chemokine_Receptors_Li_et_al	Cytokines_Li_et_al	Cytokine_Receptors_Li_et_al	Interleukins_Li_et_al	Interleukins_Receptor_Li_et_al	TGFb_Family_Member_Li_et_al	TGFb_Family_Member_Receptor_Li_et_al	TNF_Family_Members_Receptors_Li_et_al	TNF_Family_Members_Receptors_Li_et_al	Immune_Checkpoint	Pan_F_TBRs	IFNG_signature_Ayers_et_al	Hu_hypoxia_signature	EMT
TCGA-2F-A9KO	C1	1.85385	-1.25412	-0.348701	3.70293	0.715802	1.8226	0.558224	-0.236398	2.96805	1.16818	2.52771	1.23421	1.17316	1.48491	0.41044	0.348205	0.23393	0.23393	1.41882	1.3086	3.44861	-0.903043	0.255829
TCGA-2F-A9KR	C1	-3.19087	-0.838336	0.227216	-2.39347	-1.09132	-1.63113	-0.81599	-0.914068	-3.45405	-1.94362	-4.24365	-3.2765	-1.94011	-0.876208	0.976805	0.0645855	-0.88997	-0.88997	-1.3523	0.0654341	-0.885172	-0.777315	-0.76591
TCGA-4Z-AA7M	C1	-0.0950491	-2.9761	-0.996171	-3.54119	-0.963939	-0.942604	-0.750864	-0.653025	-3.451	-1.73896	-5.12005	-4.27114	-0.507596	-2.22032	0.382133	1.13296	-0.94266	-0.94266	-1.25856	-1.85853	-2.40901	0.247722	-0.833626
TCGA-4Z-AA7Q	C1	-2.42376	2.86954	1.15528	4.77804	2.32842	2.80676	1.33761	1.02123	4.31909	1.57896	3.04147	1.92807	-0.993418	2.31665	-0.47037	-0.491073	1.06713	1.06713	2.1348	-0.102863	3.68525	0.666871	-0.625891
TCGA-4Z-AA89	C1	-9.64052	-3.42	-3.04613	-3.01897	-2.45207	-1.91329	-0.899655	-2.9542	-4.33404	-2.31712	-6.839	-5.43402	-1.49981	-1.98113	2.32913	0.566717	-1.88735	-1.88735	-1.21494	-4.22297	-0.537578	-2.20961	-2.741
TCGA-BL-A13J	C1	4.3514	-1.5081	-0.189754	-0.992149	-1.04671	-0.860219	0.144777	-0.292504	-2.63617	-0.718112	-2.13627	-1.64348	-0.142846	-0.547125	-0.410475	0.568466	-0.728426	-0.728426	-0.396957	1.66138	-0.855546	-0.841558	0.940919
TCGA-BT-A0S7	C1	0.748378	-0.572793	0.894881	-1.75181	-0.650902	0.49218	0.607757	1.2335	-0.592881	-0.103523	0.277381	0.756647	-1.1845	-0.979966	-1.91312	0.0468106	0.249776	0.249776	-1.29621	-0.584946	-1.95605	0.209861	-0.246886
TCGA-BT-A0YX	C1	-0.244579	0.739197	2.75083	1.91596	1.46548	2.49128	0.50415	0.898046	1.5409	0.913785	2.48488	1.2384	1.33333	1.65065	-0.299318	-1.18574	0.0448007	0.0448007	0.879492	-1.13197	1.51161	-1.11084	-0.880091
TCGA-BT-A20N	C1	0.354658	-2.4283	-1.37012	-3.01806	-1.56951	-2.51229	-0.486911	-1.11367	-1.95849	-1.74538	-2.35254	-2.70977	0.465761	-1.35159	-0.0772812	0.711511	-0.663156	-0.663156	-1.14131	-0.936624	-0.639181	0.388956	-0.711579
TCGA-BT-A20P	C1	-3.50576	-1.39992	-2.82174	-3.73957	-2.89561	-2.31501	-0.939831	-1.70915	-4.38287	-1.90316	-5.01725	-4.2524	-0.971432	-2.27807	1.38193	0.272195	-1.78443	-1.78443	-1.94662	-1.51305	-2.01269	-0.886571	-1.27489
TCGA-BT-A20U	C1	3.56697	2.1073	2.51803	0.798302	1.07388	1.09205	0.205373	-1.28568	-0.0906784	-0.239377	0.916566	-0.0127051	-0.151329	0.536525	-0.315275	-0.884731	0.0678407	0.0678407	-0.37803	0.536075	0.497872	-0.473593	0.237141
TCGA-BT-A20X	C1	1.98818	1.20706	5.26107	0.843914	2.27318	1.70038	1.62589	0.861718	2.25278	-0.285664	4.8889	2.06191	1.64128	1.10348	-2.67017	-1.40264	1.24653	1.24653	-0.164403	-0.433003	1.09598	-0.533076	0.385783
TCGA-BT-A3PJ	C1	1.18911	3.53734	2.50835	3.0978	3.14271	1.91715	1.65269	1.32655	6.38962	0.581839	8.42481	1.96206	2.07484	2.4489	-2.75905	-0.846458	0.243219	0.243219	2.32283	-0.982992	3.24879	-1.1525	1.03895
TCGA-BT-A42E	C1	-0.0769737	2.09164	1.47891	4.20566	3.65693	4.05518	0.994039	1.05798	5.38168	1.22816	7.40677	2.6809	4.04073	2.66664	-1.71614	-1.11854	1.22272	1.22272	2.09592	-1.28985	3.60877	0.0776912	0.602001
TCGA-BT-A42F	C1	-0.213091	3.6589	2.4899	4.35441	2.21505	4.3265	1.70329	1.88084	5.15862	2.56742	7.09137	3.53313	3.82013	2.2802	-2.20765	-1.3458	1.43473	1.43473	1.98965	-1.52207	2.51925	-1.17132	-0.674547
TCGA-C4-A0F1	C1	2.7929	0.830052	7.73779	0.614813	3.02932	0.93664	0.927857	0.988808	2.40971	-0.820262	4.63741	1.2555	1.46298	1.68011	-2.96398	-1.27757	0.599048	0.599048	-0.641385	0.623608	1.68473	-2.16749	0.540274
TCGA-C4-A0F7	C1	-0.117368	0.519584	2.09983	-2.70386	-1.41904	-1.22249	0.390558	0.514808	-1.05402	-0.640525	0.128453	-0.55275	-0.022226	-0.8099	-0.534308	0.288257	0.437524	0.437524	-1.02636	1.08773	-1.84808	1.13902	-0.0528996
TCGA-CF-A3MF	C1	-6.89389	-3.9577	-4.82656	-6.98819	-2.84521	-4.14347	-1.40345	-2.13305	-6.57233	-2.87264	-9.16329	-6.96143	-0.704866	-3.24662	1.50931	-0.115112	-1.27175	-1.27175	-1.99676	-2.16943	-3.47922	-1.37297	-1.64487
TCGA-CF-A47S	C1	-6.64955	-3.12367	-4.05381	-3.07024	-1.07914	-2.07041	-1.55102	-0.968837	-1.30682	-2.12051	-3.55011	-5.02971	1.60046	-2.0284	2.42314	0.490982	-0.92267	-0.92267	-1.30902	-2.98095	0.86147	-1.82822	-1.92604
TCGA-CF-A47W	C1	-7.61256	-3.38307	-4.47233	-5.28446	-3.57855	-3.88374	-1.78884	-2.58326	-6.78402	-2.35214	-8.57701	-5.56997	-1.59895	-2.91184	1.20241	0.383814	-1.35295	-1.35295	-2.12097	-2.09865	-3.20941	-1.2586	-1.54096
TCGA-CF-A47Y	C1	-7.52784	-4.06673	-4.88515	-5.49661	-3.73884	-3.05237	-1.93818	-2.45391	-7.12408	-3.09771	-8.76601	-6.29159	-1.71481	-3.07553	0.893905	0.097127	-1.98358	-1.98358	-2.10266	-1.06963	-2.78748	-2.15272	-1.53856
TCGA-CF-A5U8	C1	-7.7418	-3.9079	-4.73225	-5.75639	-3.08646	-3.14992	-1.88941	-2.11406	-7.05884	-3.09625	-9.03763	-6.51342	-1.45711	-3.16148	2.01496	0.82828	-2.042	-2.042	-2.31302	-2.88858	-2.66609	-1.29313	-1.98643
TCGA-CF-A8HX	C1	-4.66352	-2.38895	-3.3207	-5.27565	-3.23294	-4.14161	-2.41983	-2.42579	-5.8751	-2.99241	-7.57709	-6.75595	-1.99954	-2.75597	1.57356	0.439284	-1.57252	-1.57252	-1.72448	-1.33748	-3.29223	-1.356	-1.50854
TCGA-CF-A9FL	C1	2.6549	-3.12434	-0.60051	-2.35089	-2.15713	-2.08352	-0.216637	-0.722135	-3.10875	-1.24454	-4.89699	-3.33725	-1.27389	-1.90457	1.04558	0.312441	-1.13234	-1.13234	-1.53654	1.07562	-2.38341	-0.0314646	0.137367
TCGA-CF-A9FM	C1	-5.48919	-2.15075	-3.14397	-1.66852	-1.62046	-0.90123	-1.23443	-0.640799	-0.537147	-1.24211	-2.17031	-3.28388	1.06256	-1.25011	1.51321	0.850551	-1.156	-1.156	-0.931541	-3.04765	-1.27027	-1.15073	-1.99432
TCGA-CU-A0YN	C1	4.45028	2.20303	3.9389	1.78629	1.46331	0.486771	0.662429	2.11145	2.27657	1.38431	4.62599	2.55935	3.22908	2.04598	-1.79954	-0.0647468	0.466655	0.466655	0.670842	-0.345907	-0.367886	-1.80616	0.655143
TCGA-CU-A3KJ	C1	-0.840678	1.751	2.30687	0.787277	2.35845	2.02335	1.97515	1.48776	1.89168	-0.698157	4.46298	1.16513	2.66127	2.43795	-2.41195	-0.822949	-0.0270396	-0.0270396	0.00278013	-1.48182	0.908929	-0.421582	0.437166
TCGA-CU-A72E	C1	2.84009	-0.046643	2.4382	-0.794756	-0.376184	0.0944921	0.307551	-0.835958	-1.86115	-0.861261	-1.17167	-1.22929	-2.05631	-0.186704	-1.30559	-0.515649	-0.315197	-0.315197	-1.28814	1.4079	-1.79524	-0.147976	0.133312
TCGA-DK-A1AE	C1	-2.04472	0.710108	-1.04947	-2.08884	-0.0590592	1.00073	0.669666	-2.06843	-3.1874	-1.93238	-2.75244	-2.50273	-2.69335	-0.708094	0.608135	-0.620951	0.269461	0.269461	-0.557589	-0.648322	-0.0724411	3.12141	-1.21736
TCGA-DK-A2I2	C1	4.50867	3.96058	6.44144	4.16497	2.59264	2.62911	1.04044	3.93351	7.35678	2.11544	9.99309	4.36773	4.84522	2.26214	-3.33635	-1.16247	0.81567	0.81567	1.08522	1.63654	1.06482	-0.381611	1.27626
TCGA-DK-A2I6	C1	-0.189024	1.76426	0.786892	-2.02681	0.270935	-1.67777	-0.0476909	-0.644568	0.160085	-1.1089	1.44527	-0.0353324	0.116723	0.0319497	-2.00345	-0.841343	0.602903	0.602903	0.127225	-0.52489	1.01345	2.52256	0.201445
TCGA-DK-A3IM	C1	-4.41753	0.976885	4.70321	-3.16811	0.676334	-0.703067	1.32527	-0.235426	-1.51545	-1.79546	0.961121	-1.76478	0.81367	-0.0977538	-3.06161	-1.51716	-0.444794	-0.444794	-1.47064	-2.03898	-1.1891	1.49624	0.11357
TCGA-DK-A3IS	C1	-7.38748	-3.06376	-1.91914	-2.31282	-2.61369	-3.06763	-0.294253	-2.37004	-4.2866	-2.42869	-6.37916	-5.08778	-2.90557	-1.96045	1.9363	0.52204	-1.87481	-1.87481	-1.23927	-2.22821	-0.0762096	-1.34537	-1.76105
TCGA-DK-A3X2	C1	-5.92343	-1.43716	-0.667186	-3.97773	-1.99978	-1.56534	-0.967786	-1.44052	-5.00235	-2.16203	-5.39669	-3.93889	-2.79936	-2.26293	-0.368559	-0.603433	-1.491	-1.491	-1.5477	-3.70845	-2.95333	0.929474	-2.05167
TCGA-DK-AA6Q	C1	-5.39364	1.30463	1.1073	1.4701	1.45182	2.9822	0.832185	-1.41711	0.98385	0.184581	1.83963	0.272686	-0.174615	1.75994	-0.468727	-0.827074	0.412669	0.412669	1.66002	-2.6119	1.84619	1.32752	-1.17321
TCGA-DK-AA6R	C1	0.98916	1.88835	4.81817	-0.330269	2.49925	0.931291	0.905773	0.0932342	2.9875	-1.03125	4.86337	-0.0252848	1.49364	1.58034	-2.71365	-1.14269	-0.623212	-0.623212	0.907564	1.17871	1.61136	1.07507	0.785583
TCGA-DK-AA6U	C1	-5.4154	-3.80196	-0.55262	-3.64362	-1.58456	-2.59633	0.273133	-0.999444	-3.14249	-2.13502	-4.62652	-3.67192	-1.13959	-1.43946	1.75814	0.00141675	-1.27753	-1.27753	-1.2139	-3.3997	-1.43647	0.775586	-1.45426
TCGA-E5-A4TZ	C1	-6.97618	-0.590897	1.09051	-1.94596	-0.815729	-1.1598	0.717214	-1.3018	-3.40967	-1.92424	-4.80805	-3.77532	-2.4152	-1.07004	-0.325184	-0.641544	-1.5392	-1.5392	-1.0701	-4.13826	-1.72923	-1.04399	-2.58225
TCGA-E7-A3X6	C1	-0.347461	0.694814	0.428476	2.56981	1.61555	0.681315	0.105319	0.401014	2.06799	0.163311	0.903368	0.102299	-1.25531	1.30427	0.610598	-0.254909	0.148373	0.148373	1.0307	-0.403055	3.66034	-0.187657	-0.689935
TCGA-E7-A5KE	C1	-8.58127	-4.35905	-2.5292	-6.58506	-2.58047	-3.97717	-1.38527	-1.57463	-6.07342	-2.20125	-9.34513	-6.19127	-2.6761	-3.41133	2.77649	1.08566	-1.24084	-1.24084	-1.86607	-3.71271	-3.10421	-0.729956	-2.53055
TCGA-E7-A677	C1	-2.27585	-2.68046	-1.16243	-1.5546	0.355892	0.335829	-0.635605	-0.516498	0.140715	-0.944401	-1.17708	-0.874383	0.615914	-0.207274	1.05858	0.427335	0.294856	0.294856	0.0236295	-0.101535	-0.122436	-0.961003	-0.283045
TCGA-E7-A6MD	C1	3.37477	-0.227529	-0.0403967	1.13857	0.00430847	0.601235	-0.326808	0.196357	1.2304	0.0529219	0.797102	1.25758	0.517078	0.782521	0.82143	0.382739	0.301401	0.301401	-0.0324462	1.04025	-0.433411	0.422245	0.438607
TCGA-E7-A6MF	C1	-7.11702	-1.69903	-2.45271	-2.63345	-2.4801	-3.23373	-1.65792	-1.33433	-4.67394	-1.59492	-5.91171	-3.24166	-2.71603	-1.39856	0.00996893	0.94505	-1.65129	-1.65129	-1.28485	-3.4411	-1.86589	-0.159207	-1.23488
TCGA-E7-A8O7	C1	-4.4651	-2.13708	-3.40664	-0.309256	-1.16345	-1.47636	-1.28316	-0.275724	0.18827	-0.756739	-1.86096	-1.9248	1.40855	-0.724027	2.11608	0.780231	-0.474208	-0.474208	-0.657347	-3.13944	-0.662203	-1.42249	-1.67386
TCGA-FD-A3B5	C1	1.6898	0.342143	5.22402	-1.01257	0.969334	0.808056	0.786308	0.359234	-1.33551	-1.41594	0.823137	-0.542709	0.510337	0.68741	-2.15895	-0.314094	0.0251681	0.0251681	-0.592196	0.296842	-1.6327	-0.717064	0.480135
TCGA-FD-A3N5	C1	-0.733166	2.44724	3.31125	1.15575	2.64462	0.862799	1.32043	1.458	2.32596	-0.566511	4.81216	0.498473	2.30941	1.66169	-2.08772	-0.807341	-0.336353	-0.336353	0.882642	2.18302	1.76802	-1.39705	0.988071
TCGA-FD-A3N6	C1	-1.86631	0.92685	5.31346	1.00033	2.39886	1.32917	0.905241	-0.907945	1.07385	-1.18898	2.6902	-0.129502	0.21199	1.07017	-2.49885	-0.863427	1.15883	1.15883	0.297211	-1.58962	2.57281	-1.72828	-0.589808
TCGA-FD-A3SO	C1	5.53042	2.91989	3.0547	3.29821	2.1915	2.74788	1.76565	1.85375	3.52593	1.7238	5.72516	3.41766	2.7445	1.5275	-3.05565	-0.638584	0.101758	0.101758	0.958828	1.99332	1.38316	-0.17242	1.66433
TCGA-FD-A5BV	C1	-0.301428	-3.30563	-1.9935	-3.55041	-2.35407	-2.26992	-0.536817	-1.19132	-4.0217	-1.99751	-3.86992	-2.7306	-0.612122	-1.20933	1.55274	0.462086	0.010119	0.010119	-1.57639	-0.910328	-2.92422	-0.999014	-0.755491
TCGA-FJ-A3ZE	C1	-7.42836	-5.41652	-3.32397	-5.91595	-2.85444	-3.67166	-0.785958	-2.58948	-6.47407	-2.72262	-8.91066	-6.08408	-2.7375	-2.92986	0.80169	1.20466	-1.73992	-1.73992	-2.05241	-3.25939	-3.38359	-0.665706	-2.60022
TCGA-FT-A61P	C1	6.07206	3.34051	1.31001	3.90116	1.54136	1.34551	1.73683	1.22161	3.65545	1.57865	6.12552	4.72835	0.0876335	2.59283	-1.82704	0.472519	0.42971	0.42971	1.78421	3.40946	3.66367	0.570823	2.34039
TCGA-G2-A2EJ	C1	-3.29281	1.93903	6.75543	0.279963	3.2662	1.89094	1.32714	0.0981645	6.00402	-0.331675	7.76197	-0.113402	3.37986	1.46911	-2.74047	-1.7149	-0.297268	-0.297268	0.92339	-2.92877	1.87524	-1.93193	-1.48782
TCGA-G2-A2EK	C1	-1.12543	-2.76118	-0.290754	-1.77698	-1.47303	-2.8182	-2.10044	-2.04647	-2.28506	-1.24353	-4.82519	-1.83642	-2.31459	0.0810608	2.17502	1.18807	-0.20966	-0.20966	-1.31406	0.809818	-1.91188	-0.132177	-0.473121
TCGA-G2-A2EL	C1	-6.33585	0.618387	-1.62882	-5.5416	-0.778583	-2.31095	0.27317	-2.07865	-4.51354	-2.30317	-5.55133	-3.8613	-3.4647	-2.9801	-1.63747	-0.216363	-1.16586	-1.16586	-1.53301	-2.72329	-1.69212	2.55527	-1.8283
TCGA-G2-A2ES	C1	2.93126	1.82473	2.62299	2.89857	2.89086	2.60327	1.09923	1.34705	4.34061	1.11941	6.05468	2.19096	2.0759	1.77586	-1.60897	-1.53362	0.538055	0.538055	1.004	0.648291	3.69381	-0.800834	0.711993
TCGA-G2-A3IB	C1	-2.47518	0.598706	3.23594	-2.09931	1.22175	0.262753	0.907594	-0.792363	-1.75139	-1.93308	-0.205623	-1.82808	0.00924083	0.428826	-1.78936	-1.24469	0.0720946	0.0720946	-1.12391	-1.57764	-1.07501	-0.380083	-1.04356
TCGA-GC-A3BM	C1	-4.94327	-2.60893	-0.807731	-1.27255	-1.40364	-0.657783	-0.503761	-1.04569	-1.56876	-1.09458	-3.08698	-2.54144	-1.61222	-1.20746	0.767877	0.92407	-1.44313	-1.44313	-0.700729	-1.75869	0.495171	-0.478753	-1.77642
TCGA-GC-A3RD	C1	-1.06805	-2.38378	-1.81117	-1.65444	-1.96656	-1.35915	-1.41726	-0.227536	-2.25939	-1.1334	-3.59378	-2.74863	0.730564	-1.11313	1.42568	0.792567	-1.12082	-1.12082	-1.55686	-1.41844	-2.18221	0.119469	-0.922867
TCGA-GC-A3WC	C1	0.114502	2.63694	3.55645	5.10878	3.3726	4.58156	1.40287	0.560198	4.65915	1.6747	5.08287	3.59161	-0.032973	2.49467	-0.0284037	-0.308863	1.10731	1.10731	2.4406	1.85902	3.52659	0.257092	-0.19787
TCGA-GU-A42Q	C1	-1.20655	0.186464	4.45071	-2.80447	0.145808	-0.113004	0.652943	-1.61935	-2.99287	-2.38761	-0.567967	-2.10309	-0.374159	-0.522	-1.7094	-1.2758	-0.601157	-0.601157	-1.65038	0.746276	-1.74063	-0.630589	-0.715974
TCGA-GU-A42R	C1	-4.94915	-1.90646	-0.840687	-5.04196	-2.85745	-2.75433	-0.635727	-1.57958	-5.71983	-1.91905	-7.04769	-4.48279	-2.93257	-2.35535	0.692759	0.0422861	-2.39074	-2.39074	-2.00932	-2.49638	-2.86637	-0.885425	-1.23613
TCGA-GU-A763	C1	-8.16214	-4.77468	-4.13653	-3.91599	-2.70037	-2.2013	-0.913355	-2.36026	-5.43409	-2.67931	-8.347	-5.75541	-2.09432	-1.61987	1.56721	0.137248	-2.21397	-2.21397	-1.85657	-3.02346	-2.35642	-1.28926	-2.31535
TCGA-GU-AATQ	C1	-1.49807	0.617232	2.38758	0.195844	0.780714	1.35514	0.213714	-1.22785	-0.368446	-1.0559	-0.421975	-1.21107	-2.34762	-0.0615061	-0.286772	-0.824433	0.368652	0.368652	-0.533979	0.71558	1.22912	1.49522	-0.236435
TCGA-GV-A3QI	C1	-6.87703	-3.02949	-1.65651	-5.3954	-0.660809	-2.68086	-0.776699	-1.27255	-6.70468	-1.97271	-7.08224	-2.86399	-3.46538	-1.92028	0.691394	1.1727	-1.66717	-1.66717	-1.73193	-3.00621	-2.55044	-0.604493	-1.61511
TCGA-H4-A2HQ	C1	-5.5488	-3.13186	-0.780744	-2.22184	-1.60024	-1.7959	-0.503991	-2.31367	-3.43025	-2.21037	-4.85154	-4.00112	-2.53545	-1.63711	0.472926	0.864529	-1.53135	-1.53135	-0.984092	-2.4686	0.0536295	0.199156	-1.7066
TCGA-HQ-A5ND	C1	-4.52125	0.319883	2.35048	-2.14839	0.860539	-1.08172	0.689699	-0.547494	-0.478214	-2.05391	0.161617	-1.96977	-0.716754	1.08895	-0.109029	-0.294942	-0.55439	-0.55439	-1.02816	-0.549294	1.14728	0.35249	-0.916311
TCGA-K4-A4AC	C1	-0.382614	3.53011	3.63278	3.04276	3.04915	2.0819	1.09479	1.12839	3.31037	0.206565	5.19146	1.33716	1.69603	2.34717	-2.65447	-0.927349	0.221975	0.221975	0.855762	1.71587	2.16264	-1.57168	1.46917
TCGA-K4-A5RI	C1	1.48969	1.0939	2.24713	-0.566192	-0.134247	1.5199	0.422467	-0.150931	-2.55963	-0.766808	-0.850303	0.121081	-1.80665	0.49741	-0.986254	-0.609014	0.511286	0.511286	-0.937636	1.74824	-1.05775	1.68557	0.553837
TCGA-K4-A6FZ	C1	-2.03447	-0.0306966	3.20742	2.37737	0.971708	0.85511	0.288593	2.04153	3.09177	0.867592	4.26638	1.69265	3.71022	1.99215	0.228016	-0.363442	0.26674	0.26674	0.886397	-1.1619	1.63176	-1.47772	-0.162257
TCGA-KQ-A41O	C1	-9.95991	-4.08015	-3.80219	-8.81929	-4.26945	-6.19919	-1.45636	-3.5694	-8.08072	-3.791	-9.48633	-8.06283	-2.07624	-3.21706	1.07713	1.09491	-2.15452	-2.15452	-2.24972	-3.44869	-4.32791	-1.99019	-2.38497
TCGA-PQ-A6FI	C1	-1.99488	1.25298	4.69623	-0.121108	1.83665	1.56865	1.63	-0.00140579	2.18581	-0.922813	4.40044	0.243273	2.27395	2.15129	-2.62781	-0.378097	0.0195288	0.0195288	0.340377	-0.0402586	0.388759	0.200691	0.271097
TCGA-UY-A78N	C1	-0.793823	-2.20017	-2.57622	-4.49064	-2.6675	-3.15578	-1.13766	-2.42908	-4.65856	-2.1203	-5.84586	-4.14694	-2.11421	-2.37752	0.776814	0.751365	-0.708167	-0.708167	-1.29852	1.69985	-2.66275	0.00415862	-0.212055
TCGA-UY-A78P	C1	2.731	2.48876	1.88606	5.85578	2.71308	3.86055	1.0197	2.3322	6.27914	2.52873	7.31608	3.91607	1.88143	2.45037	-0.0562547	-0.733037	1.29197	1.29197	1.90124	0.50697	3.67871	0.665464	0.327596
TCGA-XF-A8HE	C1	2.0066	1.17564	4.4348	3.29241	2.5641	2.76358	1.63904	2.56072	5.68985	1.90107	6.11098	2.74197	0.600526	1.78988	-0.863152	-1.16605	0.991272	0.991272	1.78695	-0.100274	2.68362	-0.60625	-0.0210081
TCGA-XF-A8HF	C1	3.04887	-2.23697	-1.64275	-1.35681	-0.889422	-0.358599	-0.0813869	-0.781306	-2.02631	-0.361476	-2.43958	-1.739	0.106832	-1.08418	0.094094	0.215413	-0.00693827	-0.00693827	-0.726508	1.05657	-1.48713	0.0313662	-0.156753
TCGA-XF-A9SH	C1	-1.3702	-3.11362	-3.03524	-2.70024	-2.89796	-1.5364	-1.77078	-1.75676	-3.99375	-1.35841	-4.48171	-2.85044	0.136024	-1.68327	1.157	0.877241	-1.01407	-1.01407	-1.1823	-0.801237	-2.67667	-0.573868	-1.1637
TCGA-XF-A9T8	C1	3.12302	3.29649	5.30806	4.92464	3.11124	4.44615	1.56801	3.25648	6.36838	2.83885	7.48528	4.64431	1.02071	2.76486	-2.02906	-0.814557	0.61343	0.61343	2.77509	0.863158	3.87334	-1.70124	0.439368
TCGA-XF-AAN1	C1	-5.31878	-2.53412	-2.64171	-2.96783	-1.83552	-3.05825	-1.31116	-1.36193	-4.53194	-2.40372	-6.36755	-4.5074	-0.205659	-2.23161	1.23001	0.454107	-1.72911	-1.72911	-1.73868	-1.24029	-1.5283	-0.638946	-1.25968
TCGA-YC-A9TC	C1	-1.41506	3.26232	0.135368	-2.79829	-0.687086	-0.0547172	1.269	-0.425441	-0.0762199	-1.3617	0.597286	-0.331891	0.265651	-1.3908	-0.620659	-1.86436	0.509148	0.509148	0.200885	-0.6049	-1.9317	3.66144	-0.750443
TCGA-YF-AA3L	C1	-4.87925	-1.54865	-2.91205	-3.87856	-2.86975	-3.42509	-1.30662	-1.90531	-5.63195	-1.97331	-7.11416	-3.82564	-2.37558	-2.20028	2.06585	0.833009	-0.397243	-0.397243	-1.51382	-0.945206	-2.90046	-0.0272319	-1.44187
TCGA-ZF-A9R1	C1	-0.956072	-1.25063	-0.539421	-2.99889	-2.60323	-2.7606	-1.16628	-1.90648	-3.00999	-1.75745	-4.41986	-2.9556	-1.39846	-1.39147	1.49466	0.77741	-0.87158	-0.87158	-1.49622	2.0178	-1.97219	-0.307935	0.0897674
TCGA-ZF-A9R2	C1	-9.21861	-3.13762	-1.37411	-6.22344	-3.09838	-3.86138	-1.06317	-3.37162	-5.71875	-2.58597	-7.18947	-5.90307	-2.30522	-2.98288	0.982181	0.584046	-1.61115	-1.61115	-2.07907	-4.35051	-2.95315	-1.20902	-2.78078
TCGA-ZF-A9R5	C1	-7.97707	-3.64709	-4.13764	-2.64277	-1.78172	-2.21225	-0.801883	-2.1707	-4.70769	-2.33582	-6.41113	-4.87887	-2.62172	-1.60598	0.229238	1.00453	-1.64237	-1.64237	-1.27354	-4.20334	-2.07722	-1.23231	-2.38908
TCGA-ZF-A9RD	C1	1.54076	3.61301	4.09292	4.69254	2.96145	3.48873	1.19835	2.02569	6.71609	2.087	8.93495	4.3214	2.48634	3.09579	-2.15129	-1.048	1.58494	1.58494	2.21986	0.467513	3.24592	-0.859309	0.273261
TCGA-ZF-A9RE	C1	-6.08755	-0.743323	2.82969	-2.96732	-0.185222	-0.920587	0.293459	-0.611224	-2.02062	-2.02522	-2.58092	-3.04369	-0.900091	-1.01284	0.961553	-0.537618	-0.873568	-0.873568	-1.80206	-3.82934	-0.823149	-1.3119	-2.38077
TCGA-ZF-AA4U	C1	-9.41895	-5.02255	-1.86632	-3.60022	-2.67648	-3.32066	-0.464731	-3.04602	-5.2972	-2.57368	-7.11864	-5.33007	-2.80541	-2.01305	1.63191	0.869076	-2.00164	-2.00164	-1.58027	-4.30312	-0.79298	-2.23836	-2.61495
TCGA-ZF-AA4V	C1	2.58282	2.08675	3.05901	2.08965	1.69631	2.34845	0.810567	0.684696	2.87915	0.477562	3.64472	1.16554	-0.798585	1.2077	-1.41607	-1.69329	0.889594	0.889594	1.25409	-0.420475	1.59981	0.0231375	0.168724
TCGA-ZF-AA4W	C1	-1.75901	0.0247395	5.50479	-2.13722	2.06267	0.28598	0.715534	0.185524	0.669721	-1.67738	2.07862	-0.28633	-1.31163	1.28173	-1.57552	-1.70901	1.00864	1.00864	-0.705532	-1.64285	0.45433	-0.316726	-0.560634
TCGA-ZF-AA51	C1	3.51384	-0.629015	-0.277642	2.3176	0.445615	0.915988	-1.05095	1.78103	2.1639	0.847973	1.67335	1.25894	3.33147	0.898975	0.436878	0.601185	0.931185	0.931185	0.967931	-0.289269	1.83644	-0.339985	0.17314
TCGA-ZF-AA56	C1	2.87558	0.28999	2.80329	2.39758	0.64307	0.954537	0.614019	1.887	2.65284	1.23229	3.68296	2.54802	1.25855	1.86908	0.749149	-0.483087	0.959855	0.959855	0.286571	1.02929	0.478043	-1.20711	0.778863
TCGA-2F-A9KW	C2	0.25624	1.22827	-0.203453	0.196278	0.676724	0.962318	0.368568	2.04034	1.24839	1.3677	1.69971	2.77086	0.946729	-0.344331	0.682335	0.43907	-0.264221	-0.264221	-0.0932508	-0.0515722	-0.574287	1.31418	-0.023189
TCGA-4Z-AA7R	C2	-0.573343	-0.675625	-0.440416	-3.51851	-1.93308	-1.74936	-0.492202	-1.04363	-2.84303	-1.9	-3.43853	-2.53983	0.774341	-2.41641	0.530138	-0.180131	-0.315222	-0.315222	-1.65905	-1.47357	-2.07662	1.79262	-0.79875
TCGA-4Z-AA7W	C2	-0.210264	4.72148	-0.0755783	5.92497	2.84596	4.94096	1.78822	1.83093	6.71536	2.87504	6.60583	4.17073	-0.704777	3.79103	-2.28516	-1.31263	2.39099	2.39099	3.832	0.291539	4.31692	1.24953	0.0621696
TCGA-4Z-AA82	C2	4.18935	2.65749	3.05849	0.650267	1.00769	0.817473	0.454038	-0.0492822	0.128058	-0.647532	2.75468	1.36015	-0.370379	0.979629	-1.62665	-0.792584	0.0282588	0.0282588	-0.466188	2.36807	-0.278235	0.788067	1.41999
TCGA-4Z-AA86	C2	5.77181	5.09397	2.17705	5.25968	3.82244	3.77601	1.36087	2.57088	7.18243	3.02365	10.1589	5.36604	2.79854	3.51308	-3.20155	-1.03717	1.34417	1.34417	3.0161	2.48152	3.06164	0.157363	2.58818
TCGA-5N-A9KI	C2	3.43432	2.39469	0.510284	1.90328	1.15478	1.34649	-0.260052	0.403257	2.11523	0.546084	2.48651	1.40572	-0.465696	0.351614	0.0247782	-0.25216	-0.397095	-0.397095	-0.442772	1.67026	-0.965582	0.285414	0.991084
TCGA-5N-A9KM	C2	1.77136	0.0391148	-1.84595	1.65084	0.670728	2.62043	-0.86492	0.948659	-1.63869	1.03012	-1.7087	0.0570465	0.713969	0.715477	1.29363	1.53207	-0.942755	-0.942755	-0.552539	-0.415443	-0.214203	0.159854	0.301423
TCGA-BL-A0C8	C2	-4.01178	-2.33314	-2.19673	-2.3736	-0.784362	-1.69264	-0.296623	-0.858655	-3.86884	-0.161057	-5.02538	-0.877339	-1.10013	-1.65956	0.82815	1.12601	-1.40816	-1.40816	-1.27052	-0.0328113	-1.93737	-0.801587	-0.869347
TCGA-BL-A13I	C2	-0.16151	5.48465	1.11734	5.9641	1.61298	2.34385	1.89967	1.89977	1.85437	4.21169	4.35589	7.44941	0.0386857	2.51988	-0.871698	-0.81838	1.00651	1.00651	1.43254	0.216972	0.75046	2.56271	0.84594
TCGA-BL-A3JM	C2	0.070953	1.3787	-1.47943	-0.395672	0.75001	0.343387	1.42407	0.165523	-0.963169	0.295627	-0.513553	1.6015	-2.51908	-0.84544	-1.68293	-0.985852	0.720381	0.720381	0.662608	-2.06994	0.439431	0.602173	-0.0545975
TCGA-BL-A5ZZ	C2	7.7729	4.76356	3.28754	1.79945	1.21553	2.10196	1.18421	3.81824	3.46034	2.63693	7.62974	7.04763	2.20858	2.06424	-1.01925	-0.719669	1.70778	1.70778	0.845131	3.66499	-1.00803	1.92262	3.05103
TCGA-BT-A20J	C2	-0.856782	1.95981	2.48203	4.93179	1.81558	2.64217	0.73329	1.53438	3.4258	3.05378	3.70385	5.85866	0.186622	3.3011	-1.81052	-0.0336875	1.09022	1.09022	1.61966	-0.78429	2.82001	1.13034	-1.04722
TCGA-BT-A20R	C2	7.37568	1.6642	1.39443	2.03287	1.19426	1.97329	0.4654	1.87402	1.20511	1.22279	2.44509	2.91594	-0.968706	-0.594407	0.186549	-0.0110088	-0.0483292	-0.0483292	-0.610235	1.5657	-0.941156	0.895502	2.28194
TCGA-BT-A2LA	C2	-3.76514	1.48927	0.958081	-5.06947	-0.582552	-1.32701	0.904083	-0.579556	-4.37901	-2.17941	-3.96294	-0.755831	-2.84266	-2.42098	-1.90225	-0.981757	-0.576193	-0.576193	-1.61436	-2.07698	-2.87359	3.61758	-0.664235
TCGA-BT-A2LB	C2	4.89462	-0.336237	0.53992	2.17385	1.75424	2.27773	-0.51699	1.40654	2.25692	1.41756	2.55423	1.21071	2.27331	0.626262	0.234945	0.580355	0.546933	0.546933	0.369019	2.46505	1.01212	-0.372269	1.4972
TCGA-BT-A2LD	C2	0.85274	1.90451	-0.529779	0.0965412	0.641367	0.911722	-0.546767	1.66843	1.31527	0.116111	1.8339	1.33663	-0.0250547	0.0614065	-0.986013	0.713044	0.169297	0.169297	0.537143	0.955306	0.0301484	0.608655	-0.0911312
TCGA-BT-A3PK	C2	4.93297	3.51555	5.21364	2.01388	2.44043	1.45659	1.16549	3.58371	3.97068	1.44632	6.90402	4.32371	2.80319	2.77661	-1.40312	-0.839879	0.692401	0.692401	0.662143	1.00988	1.99877	1.38618	1.37404
TCGA-C4-A0EZ	C2	-2.7994	2.54614	0.722853	-4.57083	-2.23499	-3.0538	-1.22196	-1.44094	-3.13162	-1.72941	-3.54541	-2.43019	-2.91348	-2.84841	-1.76749	0.298258	-0.71408	-0.71408	-1.16921	0.808775	-1.48076	3.11197	-0.238201
TCGA-C4-A0F0	C2	1.20521	3.70011	3.47783	1.76559	2.12071	0.916894	1.39689	1.12149	3.61583	0.889943	6.41586	2.53199	2.43698	1.59244	-3.44295	-1.23279	0.0683503	0.0683503	0.447146	1.9855	0.829575	-1.08003	1.68793
TCGA-DK-A1A3	C2	3.30644	2.8805	-0.195031	1.91547	0.250685	0.579695	-0.396034	1.27107	1.96686	1.06062	1.04054	1.9088	-1.12649	0.0109129	1.76456	0.173896	-0.460046	-0.460046	0.157064	0.507396	1.73929	1.29217	0.348167
TCGA-DK-A1AB	C2	7.57066	2.7001	2.44712	4.09999	3.19334	2.00739	0.5048	0.767603	2.5893	1.33904	4.45862	3.47136	-0.510752	2.39946	-2.51601	-0.339068	0.645138	0.645138	0.799812	3.4007	3.69337	-0.799049	2.48719
TCGA-DK-A1AC	C2	1.50602	0.480387	-0.887189	1.12964	0.199464	1.70033	1.08212	-0.0150497	2.995	1.43067	3.63529	1.47182	3.35122	0.0280777	-0.411511	-0.759291	0.0157421	0.0157421	1.97071	-0.620366	1.35326	0.112585	0.0372485
TCGA-DK-A1AF	C2	7.87728	1.98634	2.89809	4.44244	2.13006	2.73886	1.06551	3.11113	4.85356	3.42699	6.90505	6.86472	3.54547	2.36892	0.343739	0.675602	0.878613	0.878613	1.06955	2.32085	1.22975	0.519101	2.3098
TCGA-DK-A2HX	C2	7.44589	3.47636	1.31055	0.90586	0.377359	0.445259	0.570215	0.729569	-0.561567	0.771676	1.11691	3.07481	-1.29644	-0.32945	-0.140433	0.775143	0.22495	0.22495	-0.705858	4.85163	-1.73631	1.58587	2.45293
TCGA-DK-A2I4	C2	5.91951	5.4333	1.22627	7.85182	4.04821	4.38802	1.80856	2.79995	7.15358	4.7806	8.47308	8.07706	1.41816	3.56451	-0.359435	0.325768	1.72057	1.72057	3.63217	1.44183	4.19582	0.941718	1.55935
TCGA-DK-A3IN	C2	4.66655	1.34253	3.45122	2.74248	0.633784	0.267853	1.0336	1.62786	2.51455	2.02207	4.30313	3.61485	1.75643	1.49177	-1.24514	0.354088	1.07821	1.07821	1.40818	1.55458	0.294862	0.776966	1.29677
TCGA-DK-A3IQ	C2	12.2185	2.33761	0.760879	0.474969	-0.166545	-0.175954	0.350088	0.685955	-2.59936	1.01287	0.261897	3.01618	-1.88536	-0.429113	-2.7836	0.0900789	0.340156	0.340156	-1.30333	6.18326	-2.74738	1.05293	4.17401
TCGA-DK-A3IT	C2	3.11082	-1.28137	-0.345699	0.484417	-0.221564	0.158507	-0.29421	0.0254908	0.201525	0.453104	-0.429563	0.273072	0.124227	-0.737212	-1.05994	0.240589	-0.140348	-0.140348	-0.6926	2.67045	-0.308992	-0.639994	0.863968
TCGA-DK-A3IU	C2	5.1893	4.10585	1.03276	6.91537	3.65421	4.06016	1.55256	2.92287	5.9216	4.02176	7.31409	7.31229	0.808488	3.47189	-2.96514	0.145065	2.26154	2.26154	3.65531	4.159	4.2742	0.57233	1.71815
TCGA-DK-A3WW	C2	-0.803048	3.84974	4.31182	5.42651	3.8794	3.78399	1.39512	2.4616	7.33916	1.9568	9.28698	3.62118	1.63179	4.0318	-2.556	-1.61994	0.742261	0.742261	3.49093	-1.1309	4.40723	-1.13356	0.820309
TCGA-DK-A3WX	C2	5.07784	3.03735	5.01831	2.55716	2.69386	0.784523	1.34299	3.82443	4.62769	2.64714	7.79303	4.72396	3.10912	2.26238	-3.16363	-1.10962	1.3323	1.3323	1.05081	1.59981	2.41051	0.00142994	1.16422
TCGA-DK-A6B5	C2	0.0487445	0.812429	0.880469	1.22443	1.21612	1.69219	-0.112378	0.234477	1.89445	-0.437057	1.73174	0.0782045	-0.307744	1.02078	-0.710321	-0.526927	0.615151	0.615151	-0.00108796	-1.34101	0.785886	1.02901	-0.44846
TCGA-DK-AA6M	C2	2.00743	3.4792	1.98506	3.85191	2.56116	1.88923	0.810313	1.64571	3.48542	1.90882	5.89554	4.32479	1.07333	2.59911	-1.50174	-1.11766	1.40476	1.40476	1.7627	0.199623	1.25388	-0.166437	1.22729
TCGA-DK-AA6W	C2	-3.11361	1.7957	0.0750154	0.47546	0.170239	-0.464314	0.363982	-0.806426	-2.28408	-0.0433536	-1.96682	0.450951	-2.41016	-0.798528	-1.39282	0.212041	0.827704	0.827704	-0.142373	-2.43959	0.296125	2.75306	-1.35262
TCGA-DK-AA6X	C2	0.944491	-0.143682	-0.241201	2.50505	0.808006	-0.542862	-0.788047	-0.225619	0.963095	0.702979	0.298321	1.01874	-1.20928	0.369673	-0.00818913	0.428413	0.317408	0.317408	0.0295336	-0.892368	0.236215	1.14915	-0.174558
TCGA-DK-AA74	C2	9.17252	5.31477	3.23157	6.21723	4.17	4.68752	1.33094	3.93556	8.54517	3.61711	11.396	7.13968	2.50097	3.68427	-2.69179	-0.8624	2.13337	2.13337	2.69205	3.2225	3.37941	0.772937	2.72148
TCGA-E7-A7DV	C2	2.94918	5.69865	1.68877	6.5263	2.52965	2.93422	1.179	3.11428	5.5989	2.90441	7.44892	6.17082	0.332292	3.63072	-2.31343	-0.591295	1.29128	1.29128	1.82695	-0.967178	1.5731	1.48208	1.03957
TCGA-E7-A97P	C2	4.23198	2.29	3.92593	4.30699	3.47854	3.12598	1.9072	0.838628	7.77447	1.94604	9.54016	4.04173	1.55747	3.28107	-1.49838	-0.754638	0.928791	0.928791	2.41071	2.23162	5.19737	0.0533382	1.63399
TCGA-FD-A3B4	C2	4.99285	3.24818	4.23185	3.1873	3.46893	2.69515	1.07622	1.20343	4.17973	1.10526	7.07148	3.90626	1.68275	2.64791	-2.50591	-0.624352	1.49704	1.49704	1.64359	3.19293	1.87183	-0.791674	1.68023
TCGA-FD-A3B6	C2	1.87425	3.97179	4.4283	4.85853	3.05553	2.44192	1.49097	2.12098	5.6344	2.53398	7.71802	4.36492	2.18169	2.54803	-2.87505	-0.784767	0.811734	0.811734	3.06323	-0.364982	2.76265	0.339443	0.525421
TCGA-FD-A3B7	C2	7.68262	5.80026	4.89353	6.32812	3.87303	3.69727	1.06349	3.91602	7.78792	4.28395	11.293	8.05724	3.20355	3.73861	-3.0032	-0.589933	1.92047	1.92047	3.0383	2.54094	3.21766	1.01056	1.90392
TCGA-FD-A3B8	C2	7.81033	5.03231	4.57916	7.27966	4.59755	4.04764	1.22897	4.63441	9.51229	4.99359	12.4929	9.8348	3.10772	4.92392	-3.25887	0.153286	2.07238	2.07238	3.19647	5.28547	4.53046	1.44203	2.7365
TCGA-FD-A3SJ	C2	1.47271	-0.817271	-0.418586	-0.624566	-0.584935	-0.511396	-0.939111	-0.865342	-1.22833	-0.315274	-1.83043	-0.721352	-1.44371	-1.54224	-0.417062	0.683713	-0.280016	-0.280016	-1.03835	3.4947	-0.951162	1.3876	1.00451
TCGA-FD-A3SL	C2	6.72244	0.992649	-0.206841	2.15517	0.0255267	1.24098	-0.0938538	0.0661546	1.56088	1.22315	2.09157	2.50702	-0.858345	-0.582963	0.0717129	0.833875	0.00626479	0.00626479	-0.0365325	4.94573	1.76021	0.600335	2.48192
TCGA-FD-A3SM	C2	5.43644	1.38355	1.66261	-0.646549	0.222671	0.170563	-0.634581	-0.880298	-1.70787	-0.187209	-1.36259	-0.701343	-1.74515	-1.54964	-0.00203464	0.420227	-0.436532	-0.436532	-1.24271	1.14497	-1.11099	1.10954	1.09323
TCGA-FD-A3SP	C2	10.0041	5.05478	3.82237	5.61805	3.4178	3.1674	1.52312	3.08358	5.82473	3.62942	9.30419	7.27302	2.23974	2.67872	-3.37339	-0.49846	1.79036	1.79036	2.1025	4.33679	1.97827	2.32496	3.14561
TCGA-FD-A3SQ	C2	7.38159	-0.0944044	-0.207238	2.07362	0.775804	1.08567	-0.758826	0.606713	0.324602	1.0735	1.1356	2.36369	-0.1309	0.596661	0.0761893	0.642041	0.686732	0.686732	-0.0232481	3.61989	-0.531441	1.00689	1.96288
TCGA-FD-A3SR	C2	3.08582	2.40383	-0.485771	2.92284	1.46118	1.64043	-0.187939	0.373268	0.504288	1.34688	0.489719	2.38521	-1.77915	1.00785	0.490503	0.434575	0.0687055	0.0687055	0.284986	2.16805	1.21022	0.610261	1.19866
TCGA-FD-A43U	C2	7.07954	1.59119	-1.72235	4.92536	0.235104	1.82899	0.0599981	1.99877	2.34857	3.04283	2.19537	3.63606	0.453731	1.2097	-1.12285	-0.698341	2.06386	2.06386	1.3375	2.37396	0.630816	0.731219	1.27397
TCGA-FD-A43Y	C2	3.99278	1.88022	4.32143	2.36667	3.16958	2.23244	1.05634	-0.768313	2.54655	-0.180913	4.69417	1.05041	0.199293	1.27219	-1.43304	-1.67395	0.871555	0.871555	0.788044	0.540833	2.81802	0.415599	1.06181
TCGA-FD-A5BS	C2	9.51072	5.10969	2.48935	9.33016	4.82601	5.19647	1.84236	2.30098	9.5766	4.65457	10.8522	9.12821	0.323842	4.53038	-3.18943	-1.1316	3.63191	3.63191	3.93816	2.57323	5.96996	1.25939	2.33399
TCGA-FD-A5BT	C2	9.42243	5.38982	0.0930227	6.32442	3.53222	4.45009	1.37982	2.82294	7.5102	3.78132	9.4158	7.26496	1.0407	2.30213	-2.82517	-0.98624	2.42705	2.42705	2.93173	2.96339	2.58241	1.86138	2.46078
TCGA-FD-A5BU	C2	5.61357	3.39944	4.94106	3.46605	2.59062	2.74136	1.06347	0.987027	3.15603	1.13449	6.10375	4.12884	2.36093	2.61908	-2.44025	-0.418325	1.19597	1.19597	1.74912	4.05678	0.513517	-0.106645	2.01365
TCGA-FD-A5BX	C2	5.81454	2.48704	1.73203	4.27826	1.53353	2.64577	1.271	1.0169	0.876075	2.53361	3.72377	6.80554	-0.722064	2.34074	-0.894023	-0.634243	1.83607	1.83607	0.811252	3.25216	-0.360725	0.253486	2.22584
TCGA-FD-A5BZ	C2	9.19896	-0.693459	1.6516	0.00661512	0.259238	0.32866	-0.367607	0.676605	0.748523	0.577601	1.23615	1.36685	-0.921929	-0.608037	0.255784	0.244943	0.351443	0.351443	-0.51362	3.26706	-0.93703	0.453935	2.5261
TCGA-FD-A5C1	C2	5.48141	3.38733	2.44494	5.98007	3.81193	3.87399	1.4467	2.2532	7.81842	2.55938	9.39939	4.6932	2.50731	2.49488	-0.733497	-1.12513	1.69826	1.69826	2.5288	1.62034	4.37251	0.902854	1.55206
TCGA-FD-A62N	C2	6.91787	5.37373	1.9854	8.61823	4.94635	5.20576	1.31773	2.80087	9.32276	4.81701	11.8679	8.64933	2.09744	4.40833	-3.46076	-0.970121	2.78934	2.78934	4.37433	2.52681	5.87261	0.365914	2.05737
TCGA-FD-A62S	C2	8.75248	3.66047	3.62645	4.39879	2.73938	2.42281	1.0357	1.44786	3.38165	2.73523	6.56523	5.65369	0.61612	2.29766	-2.88375	-0.886024	1.56606	1.56606	1.06407	3.09297	1.36965	0.487108	2.45256
TCGA-FD-A6TB	C2	3.63913	3.23914	1.41701	3.96043	2.02135	2.77478	0.570854	1.75263	5.59756	2.85658	5.91943	4.62957	0.830286	1.88691	-0.604994	0.478274	1.79628	1.79628	1.52342	2.87605	1.8238	0.934852	1.37635
TCGA-FD-A6TC	C2	5.80543	1.46135	-0.145233	-0.680859	-0.380078	0.157182	-0.538233	1.07731	-1.24335	-0.229329	-0.189366	-0.461135	1.03229	-0.793197	-0.541363	-0.0116427	-0.378163	-0.378163	-0.965445	2.38494	-2.27998	0.182272	1.79926
TCGA-FD-A6TD	C2	4.55603	4.10612	2.25338	4.53624	3.05987	2.87556	1.30595	2.57006	6.05177	1.67949	8.52371	3.66876	2.68921	2.55629	-1.55755	-1.51173	1.22386	1.22386	2.01711	-0.0873184	1.8263	-0.620278	1.2818
TCGA-FD-A6TF	C2	5.32936	3.01057	2.03221	0.803677	1.56752	0.889801	0.294525	1.74605	4.06839	0.679431	5.89027	2.96218	0.832491	0.151007	-1.40324	-0.135248	0.445784	0.445784	0.501441	4.01941	-0.45125	1.8457	1.98801
TCGA-FD-A6TG	C2	4.60192	-0.104664	0.0455803	1.5951	-0.214431	-0.16603	-0.643196	-0.189565	-0.601611	0.654089	-1.94437	1.1225	-1.54403	-0.381152	-0.552327	0.36957	-0.0372217	-0.0372217	-0.285184	3.93388	-0.14586	1.00406	1.83704
TCGA-FD-A6TH	C2	3.44311	1.61017	-1.02966	0.662676	0.959823	1.52843	0.727851	1.94326	1.10718	1.77193	2.02689	2.13707	-0.642146	-0.276882	-1.98515	0.489747	-0.234896	-0.234896	0.489218	-0.0898154	-0.145895	0.225277	0.656915
TCGA-FD-A6TK	C2	6.34286	3.64404	2.17426	4.66769	3.65075	3.00284	1.70599	1.97744	4.97085	2.94362	8.27942	5.44616	0.228634	2.36305	-3.08112	-0.766943	1.19776	1.19776	2.77353	3.50194	2.93601	1.03968	2.25159
TCGA-FJ-A3Z7	C2	1.38623	-0.692489	-1.25429	-2.88678	0.455806	0.512008	0.675705	1.54078	1.04975	-0.854854	2.41819	0.737763	4.24955	-0.754382	0.906683	0.381281	-0.631858	-0.631858	-0.273923	0.158941	-0.819761	0.898968	0.107599
TCGA-FJ-A871	C2	1.77452	-0.0892557	1.44468	-3.37216	0.620429	-2.57643	1.26404	-1.19503	-4.48263	-0.896241	-2.94624	0.171365	-2.16346	-1.16752	-2.18787	-1.14533	1.25413	1.25413	-0.670678	2.4922	-2.96575	2.27227	2.41788
TCGA-G2-A2EC	C2	4.92506	-1.70329	-0.743572	-0.155747	-0.763636	-1.33398	-1.55964	-0.834004	-2.53057	0.470323	-2.45995	1.08409	0.595893	0.299926	1.06817	0.952644	0.408812	0.408812	-0.211217	2.22347	-0.821123	-0.343455	0.922478
TCGA-G2-A2EO	C2	5.58002	-1.50633	-0.842614	2.63934	0.488158	1.68228	-0.299672	0.0634667	2.97713	1.25751	2.40631	1.44089	-0.541007	0.801005	1.20509	-0.296978	1.20612	1.20612	1.45686	1.55356	1.77126	-0.346547	1.28525
TCGA-G2-AA3C	C2	-0.747719	5.32854	2.03505	3.89459	2.01415	0.626657	0.867777	2.85394	2.01644	2.9478	3.86037	5.53935	-0.664986	1.7053	-1.97601	-0.591766	0.957259	0.957259	0.416062	0.0231884	-0.864208	2.42814	0.899321
TCGA-GC-A3YS	C2	7.00972	3.37693	3.03434	2.10522	1.89092	1.8406	1.06761	0.895889	0.961205	0.997029	3.82545	3.08387	1.16506	1.52944	-2.3781	-0.757702	0.827903	0.827903	0.94528	1.87302	-0.740407	1.14192	1.66669
TCGA-GC-A6I1	C2	-0.118514	4.26804	3.55608	6.36461	3.44182	4.10236	1.66766	2.3685	6.66696	3.32997	9.02593	5.37935	2.61385	4.45499	-2.97046	-1.12856	2.2563	2.2563	2.61601	-1.28235	2.89174	0.237233	1.22108
TCGA-GD-A2C5	C2	2.5372	-0.943469	-1.48042	-1.22024	-1.63117	-1.15358	-0.761347	-0.562177	-3.64656	-0.455009	-3.61772	-1.64107	-0.776552	-1.64772	0.0308973	0.540101	-1.09765	-1.09765	-1.46681	1.21484	-2.51857	0.291323	0.369214
TCGA-GD-A3OP	C2	2.77415	-1.09881	-1.73191	0.642441	-1.1669	0.0708232	-0.765667	-0.7932	-1.38355	0.158188	-2.3431	0.076645	-0.870275	-0.642457	2.03841	1.09154	-0.492086	-0.492086	-0.634566	0.793769	-0.190979	-0.072172	0.533417
TCGA-GD-A3OS	C2	3.53438	3.67153	2.50752	-0.057596	1.36571	-0.513765	0.162385	0.0107326	0.840859	-0.490806	2.54006	2.7598	-0.39964	0.760128	-2.76449	-0.0978989	1.59256	1.59256	-0.828281	1.77614	-1.81487	2.03843	2.79066
TCGA-GU-A762	C2	3.52902	4.58466	2.3916	6.23963	4.09853	3.3782	1.46821	1.73143	6.82885	3.14239	9.10612	5.90991	1.26173	4.27995	-3.34658	-1.18863	1.41112	1.41112	3.501	0.130011	4.13546	1.90805	1.8512
TCGA-GU-A764	C2	4.30848	2.67424	4.43905	3.57626	2.57377	2.35398	0.539087	1.70338	4.59781	1.77314	6.58935	3.89752	1.94649	1.54147	-2.69917	-0.786794	1.55281	1.55281	2.54087	2.30672	1.46259	0.365622	1.31396
TCGA-GU-A766	C2	0.0627633	3.23177	2.34179	6.29049	4.88496	4.03153	2.083	4.40003	9.63938	4.26943	12.1988	7.76611	4.6769	5.15294	-1.01752	-1.04853	2.29243	2.29243	3.9501	1.86743	5.52564	-0.400338	1.49147
TCGA-GU-AATP	C2	7.11711	-0.81206	-0.261161	1.70797	1.80514	2.10857	0.826961	0.314701	1.40518	0.619532	0.370223	0.536398	-1.13055	-0.214331	0.581088	0.100215	-0.21948	-0.21948	0.50813	1.93378	0.426928	1.05437	1.71998
TCGA-GV-A3QG	C2	6.31094	3.71653	0.88543	6.26933	2.75936	3.70422	1.21095	2.69518	5.01922	4.46085	6.51858	7.25842	1.08956	3.01092	-1.38016	0.197675	1.90405	1.90405	2.17733	1.18474	2.80416	0.510017	1.53511
TCGA-HQ-A5NE	C2	3.25709	0.469761	2.20582	0.27008	0.923214	0.766002	0.478047	2.02793	3.31054	0.551583	5.19208	2.04835	3.12506	1.38328	0.0628513	-0.166582	0.255685	0.255685	0.245226	1.08839	0.164117	-0.461474	1.19508
TCGA-K4-A3WS	C2	8.25562	0.166315	0.601389	2.54737	1.97102	1.32058	0.0474366	1.47087	3.55112	1.54874	4.1345	3.12565	1.46245	1.11811	-0.756867	0.218996	0.891822	0.891822	0.957587	4.33542	1.77936	0.770692	2.47448
TCGA-K4-A3WU	C2	1.8815	-0.521187	1.26859	1.99271	-0.308741	1.1956	-0.0624465	1.42357	1.43303	1.61069	0.828044	3.11618	0.886565	1.22566	1.09	0.190504	0.813083	0.813083	0.247398	3.62906	-0.709159	0.355342	1.36646
TCGA-K4-A4AB	C2	4.58623	-0.807011	0.0743219	0.265868	-0.79111	0.205002	-0.508251	0.830668	-0.033995	-0.187789	1.54549	1.12316	0.678153	1.178	0.0549032	0.316982	-0.0256807	-0.0256807	-0.526042	3.07698	-1.15574	-0.511576	1.39515
TCGA-K4-A5RH	C2	4.09095	5.2664	1.60577	6.83973	3.86985	3.84248	1.78264	2.24311	6.37232	4.25292	8.47321	8.05547	0.693677	2.81794	-1.9535	-0.788082	2.18784	2.18784	3.71093	1.50567	4.58145	1.29093	1.05603
TCGA-K4-A5RJ	C2	-0.845098	4.06239	0.12935	7.51563	3.4553	3.25892	1.61492	3.39921	6.56061	4.12072	6.43817	6.91823	-0.597501	3.85554	-2.53951	0.656691	1.12241	1.12241	3.56179	-2.41554	4.18966	1.84896	0.364245
TCGA-K4-A6MB	C2	3.16133	-1.58158	-0.558123	-2.22073	-2.15375	-0.983791	-0.731526	-0.458456	-3.28675	-0.471337	-4.35199	-1.39773	-0.708287	-1.36126	0.764819	0.711082	-0.651223	-0.651223	-1.12519	1.57147	-2.15386	0.412319	0.336218
TCGA-K4-A83P	C2	5.92928	1.03006	1.23644	4.79867	0.800473	2.45474	0.16948	2.78042	4.01417	3.24811	5.51451	6.226	3.23793	2.27261	0.544243	0.329695	2.35228	2.35228	1.50434	3.61194	1.41973	0.576874	1.89801
TCGA-K4-AAQO	C2	3.44101	0.255019	-0.505342	1.10842	0.245458	0.912244	0.0721923	0.333485	0.852987	0.689697	-0.292067	1.74286	-0.310392	-0.244717	0.968157	1.32462	0.000283981	0.000283981	-0.163167	4.91376	0.610628	0.36486	1.86945
TCGA-KQ-A41S	C2	5.551	0.480806	0.655976	0.106758	0.0578756	1.04099	-0.229999	0.406849	-2.00286	0.64574	-0.600126	1.31525	0.156204	-1.15476	0.586064	0.594836	-0.819862	-0.819862	-1.17144	-0.0478434	-1.11233	-0.15808	0.914786
TCGA-LC-A66R	C2	1.25608	3.69468	2.44466	3.53314	3.20521	2.25605	1.35211	2.35611	6.56504	1.87625	7.83313	4.00416	2.03714	2.93361	-0.77906	-0.896828	1.60517	1.60517	2.12847	0.935708	2.86592	-0.158676	0.838166
TCGA-PQ-A6FN	C2	2.15513	0.774819	2.54419	-0.811302	0.479016	0.0720813	0.317187	0.175007	1.49985	-0.306888	2.63634	0.370648	0.818991	0.738442	-2.18885	-1.41141	0.98614	0.98614	-0.37918	2.11343	-0.296199	0.0730129	0.870363
TCGA-R3-A69X	C2	3.82439	1.65312	0.608357	2.38783	0.749293	0.994555	-0.101344	1.25645	1.74822	1.72827	1.99046	3.55287	0.961543	1.18514	0.646352	0.486739	1.14337	1.14337	0.349929	3.13448	-0.0841189	1.00739	1.04671
TCGA-SY-A9G0	C2	7.3706	0.403882	0.868919	0.24258	0.619556	1.09686	-0.297596	1.13692	2.00573	0.869747	3.47481	3.94876	1.13869	-0.0934361	-0.0137683	1.02256	1.35352	1.35352	-0.218063	5.11601	-1.46593	0.957103	2.45503
TCGA-SY-A9G5	C2	6.35577	2.02676	-0.240728	4.34441	2.55372	3.3817	0.433272	1.50972	4.61566	2.10383	5.60631	3.60997	-0.837105	2.61006	-0.835997	-0.545779	1.5272	1.5272	2.3266	2.36671	3.18936	1.17383	2.0397
TCGA-UY-A78K	C2	-1.94881	0.443446	0.0261208	3.01244	-0.203996	-0.369384	-0.187688	-0.510141	2.11455	1.12717	0.545439	1.49985	-0.399949	1.00282	0.99073	0.209749	1.36809	1.36809	1.81179	-0.493101	2.28831	0.244664	-0.743706
TCGA-UY-A78L	C2	3.86646	0.991923	2.97669	0.562283	1.29554	0.44289	1.52856	2.45176	1.94536	0.517513	3.00558	1.8069	1.91631	1.46079	-2.04943	-0.456333	0.450045	0.450045	-0.431937	1.37551	-0.679572	-0.164777	1.3698
TCGA-UY-A8OB	C2	-1.28934	2.81615	-0.429913	1.86493	2.37576	1.27213	1.07206	-0.00257115	1.77845	-0.780662	3.60816	-0.0369728	0.964894	2.84474	-1.20511	-0.881379	-0.397876	-0.397876	1.80966	-1.34308	1.55042	-2.11849	1.41606
TCGA-UY-A8OC	C2	6.95304	3.99064	4.4753	-0.891379	0.453725	-0.805363	0.699658	0.970298	1.20877	-0.00220723	4.70921	1.44498	0.5399	-0.316311	-2.23897	-1.0887	-0.0703626	-0.0703626	-0.724535	3.38448	-1.78969	-0.0428376	2.2682
TCGA-UY-A8OD	C2	5.44012	-0.601112	-0.16126	0.842619	0.800033	1.18917	0.264294	0.928322	1.85547	0.679567	2.05802	1.81501	-0.16965	0.096417	-0.189178	0.210977	0.543473	0.543473	-0.300053	4.60633	0.243792	0.689412	1.93548
TCGA-UY-A9PB	C2	6.48113	4.17005	3.12581	5.88246	4.42276	3.7621	1.86583	2.34977	6.48515	2.98329	9.45038	5.31897	2.17972	2.75022	-3.63936	-0.974973	1.86478	1.86478	3.13695	2.021	3.40062	0.153442	2.17342
TCGA-XF-A8HD	C2	2.13146	2.34613	-1.44221	3.96549	2.85161	2.44207	1.33659	0.602344	4.30806	1.59508	4.7793	2.3903	0.361456	1.22391	-1.73318	-0.358993	1.07312	1.07312	2.20909	0.601729	4.12917	0.38372	0.24104
TCGA-XF-A9SI	C2	2.42634	3.69151	1.67534	6.17222	3.59402	3.75944	0.721987	1.35416	6.18711	3.84439	6.91464	7.96784	-0.0301771	3.4861	-1.67844	-0.260736	2.39539	2.39539	3.39945	2.496	3.42721	2.06346	1.12235
TCGA-XF-A9SJ	C2	3.49245	2.21372	0.143214	3.51479	1.76726	1.82712	1.17449	1.74964	4.01752	1.51776	4.4247	2.85952	0.3776	0.648435	-0.602278	-1.18873	1.66448	1.66448	1.69828	0.527769	2.01442	-0.158352	0.80538
TCGA-XF-A9SK	C2	6.59386	1.27657	-0.12577	3.65823	1.71492	1.86662	-0.323143	0.760425	1.69475	1.35425	2.2984	2.10424	-0.372785	1.5175	-1.14306	-0.0534794	0.969257	0.969257	0.673675	1.98473	0.776245	0.281905	1.71171
TCGA-XF-A9SL	C2	6.25743	4.1123	0.28854	3.28453	0.488234	1.22978	0.414694	2.15286	3.05884	2.53232	4.05739	5.8937	1.2134	1.55935	0.573288	0.530385	1.56615	1.56615	0.477045	5.70245	-0.50286	1.17935	2.59356
TCGA-XF-A9SM	C2	4.75455	4.16739	3.28292	7.09371	3.73399	4.13579	1.71441	2.97793	6.7116	3.77471	8.90357	6.22482	2.15054	3.40894	-2.74036	-1.20613	1.52142	1.52142	3.60655	0.998508	3.96548	-0.466847	1.2831
TCGA-XF-A9SP	C2	6.94199	0.0276038	0.908318	1.54371	0.945006	1.16354	0.225827	1.07384	1.71675	0.888291	1.90778	2.19051	0.597726	0.201776	-0.21864	0.0863387	0.259868	0.259868	-0.168288	4.28596	-0.456462	1.32126	2.1787
TCGA-XF-A9ST	C2	-4.6497	-0.143582	-1.95823	-6.34406	-2.32407	-3.31341	0.243748	-0.0396831	-5.18448	-1.23584	-5.39642	-1.67478	-2.62209	-1.82225	-0.340789	0.0536778	-1.29576	-1.29576	-1.41042	-1.11558	-3.4534	1.65143	-0.796567
TCGA-XF-A9SU	C2	5.274	-0.160077	0.157028	1.04308	0.113672	-0.709887	-0.214731	0.934689	2.613	1.00878	1.91937	1.0554	1.66373	-0.342061	0.869428	-0.0440441	0.678229	0.678229	-0.331586	3.78152	0.560952	0.39625	1.59748
TCGA-XF-A9SW	C2	7.82933	4.53333	1.50726	2.55418	2.03626	3.10842	-0.258903	2.6027	3.58822	1.70334	4.61177	5.48013	-0.141338	0.434873	-0.962032	0.560719	0.776599	0.776599	-0.078575	6.78733	-0.626785	1.66266	3.27089
TCGA-XF-A9SX	C2	6.66424	5.57336	0.52997	5.81363	3.64142	3.28005	1.75255	2.35439	5.95432	3.24204	8.15034	5.99113	0.336607	2.22794	-2.16753	-0.420165	2.69989	2.69989	2.78896	2.09793	2.46119	3.01956	2.21312
TCGA-XF-A9SY	C2	6.38118	4.09663	5.12158	5.87906	4.75967	3.36162	1.97464	2.25041	9.19814	3.34202	12.7221	6.78947	4.0399	4.00818	-3.58949	-1.36642	1.5943	1.5943	3.67988	1.70436	4.44137	0.206806	2.46156
TCGA-XF-A9SZ	C2	6.35397	0.812446	-0.747722	1.42344	-0.380617	2.06653	-0.140243	1.99121	1.2666	1.11925	1.44995	1.5108	0.752674	-0.224684	0.0296796	-0.926511	0.202662	0.202662	-0.425327	2.36497	-1.82896	0.890475	1.54262
TCGA-XF-A9T2	C2	2.81777	1.73471	0.262326	-2.21099	-0.104358	-0.299129	1.71682	0.379852	-2.82388	0.455983	-0.686245	2.03976	-1.71385	-1.06253	-1.02953	-1.16103	1.29652	1.29652	-0.654296	-0.508236	-2.41675	0.215116	0.649019
TCGA-XF-A9T3	C2	4.89994	3.62678	2.16676	2.54058	2.56216	1.21581	1.36519	1.06314	4.82105	1.37085	6.67387	4.14462	-0.244265	1.16461	-2.3833	-0.434801	0.858057	0.858057	1.25421	4.65844	1.91525	0.959754	2.72087
TCGA-XF-A9T4	C2	1.82517	1.19849	4.02568	1.28975	1.16548	0.242322	1.01848	0.748754	3.70816	0.35119	5.74405	1.26129	2.05847	0.403416	-1.24642	-0.892239	-0.0816168	-0.0816168	1.41758	0.0307704	2.86864	-1.44468	1.18624
TCGA-XF-A9T5	C2	1.61102	3.70019	0.571822	6.4291	2.46025	3.73487	1.84898	0.407916	3.78714	2.63183	4.4396	4.64977	-0.42897	3.11964	-1.43068	-0.269782	2.40763	2.40763	2.65061	0.0729241	3.63535	2.27908	0.155435
TCGA-XF-AAME	C2	8.19083	3.42961	4.07315	4.75812	2.07489	2.73386	0.60473	3.42643	5.70053	3.93965	8.15888	8.36524	2.22049	3.43006	-1.25161	0.163096	2.30626	2.30626	1.56052	4.34365	0.367163	1.30176	2.44004
TCGA-XF-AAMG	C2	1.82793	-0.279915	1.10814	-1.4789	-0.0593681	-0.499153	-0.418597	-0.379747	-1.88692	-0.563528	-1.69515	0.347515	0.675169	-0.967647	-1.04389	0.0267066	0.789646	0.789646	-0.270521	0.68428	-1.07568	1.91057	0.331277
TCGA-XF-AAMJ	C2	10.8334	-0.546866	0.111049	0.979355	0.543188	0.480373	-0.850319	0.774926	0.706051	1.12322	2.56696	2.23378	0.931057	-0.0913429	-2.15485	0.175758	0.994712	0.994712	-0.207547	3.90838	-0.720908	0.818864	2.86774
TCGA-XF-AAMR	C2	3.58351	1.96534	-0.337049	1.16279	0.0187682	0.703227	-0.680374	0.453823	0.169502	0.520528	1.07588	2.1665	-0.308685	-0.0377828	-0.375547	1.19432	-0.285424	-0.285424	-0.764102	5.3657	-2.13004	1.16204	2.15861
TCGA-XF-AAMT	C2	7.27992	3.93177	2.93203	2.59143	2.06204	1.69577	0.972999	2.28621	1.84465	1.27537	4.92589	4.15015	0.532514	2.48816	-3.27043	-1.00419	1.4153	1.4153	0.389603	2.94678	-0.942646	0.631367	2.1479
TCGA-XF-AAMW	C2	1.87361	2.35487	5.37057	2.44931	1.7085	0.34127	0.945331	1.18109	4.15629	1.14464	5.93189	3.27503	1.16634	1.43438	-1.64146	-1.36289	0.221947	0.221947	0.939185	0.0520202	1.29255	-0.899626	0.170492
TCGA-XF-AAMY	C2	4.05944	-1.37696	-0.46297	-0.821189	-1.23731	-0.898418	-0.491075	0.790201	-0.027744	0.447076	-0.948568	-0.198204	0.436441	-1.10917	0.261666	0.613352	-0.480845	-0.480845	-0.874507	1.75668	-1.60644	-0.120383	0.673133
TCGA-XF-AAN3	C2	4.7616	3.07773	0.193442	2.03513	1.15153	1.36075	0.102193	-0.702948	0.0111014	0.327139	1.09964	0.956337	-1.04696	1.23135	-0.521579	-0.279602	0.00844536	0.00844536	-0.189612	2.52358	-0.299965	0.695371	1.35767
TCGA-XF-AAN4	C2	6.36194	6.27363	2.75545	5.46671	3.75818	3.19799	0.756457	3.52496	7.14366	3.56297	9.36292	8.2806	1.00075	2.49814	-2.8438	0.895029	1.28129	1.28129	2.04254	6.91425	2.64297	1.19355	3.30686
TCGA-XF-AAN7	C2	-0.230429	2.99599	1.87089	-0.20927	0.588355	0.102553	1.62808	0.868872	-2.19752	0.852786	-1.07445	3.01149	-2.77065	-0.423676	-0.921016	0.0136343	0.312244	0.312244	-0.656163	1.45272	0.349087	1.92784	1.10572
TCGA-XF-AAN8	C2	12.1659	5.46656	1.39541	5.57238	3.28312	3.72281	1.31497	5.63208	6.80809	4.41227	10.9194	9.98858	1.67366	2.77615	-3.27381	0.340119	2.06878	2.06878	0.891792	2.48527	-0.187611	0.81217	3.48105
TCGA-YC-A8S6	C2	2.65907	1.33741	0.61453	0.978233	0.408084	0.973436	0.463973	2.96953	2.27786	2.06343	4.15941	4.81882	3.37456	1.83434	0.137628	0.413082	1.05058	1.05058	0.696739	2.15691	-0.734646	-0.954016	0.935904
TCGA-ZF-A9R9	C2	8.73525	0.999092	-0.912649	-0.236167	-0.395433	0.31926	-0.2661	-0.00764064	-0.258327	-0.58227	0.206713	-0.623635	0.916348	-1.30434	0.538824	0.349643	0.342694	0.342694	-0.66133	4.62471	-0.704101	0.893345	2.17167
TCGA-ZF-A9RC	C2	5.40335	-1.25851	0.17144	-2.37971	-1.37511	-2.08349	-0.646901	-0.275581	-2.73872	-0.19671	-3.51954	-1.55856	0.103454	-2.18236	-0.416981	0.446586	-0.370504	-0.370504	-1.21337	3.36905	-2.44895	0.314145	1.69255
TCGA-ZF-A9RF	C2	-4.00534	4.43467	0.530384	4.96992	2.82396	2.4836	1.9441	1.59313	4.19172	1.75326	6.0731	4.77968	1.30236	3.03046	-1.0464	-0.659817	1.93601	1.93601	3.11664	-2.79734	2.05391	-0.166588	-0.664498
TCGA-ZF-AA4R	C2	7.06862	0.311686	1.88949	-0.505845	1.18549	-0.175706	0.355394	-0.717061	0.228585	-0.727668	1.05121	-0.472579	-0.123449	-0.972231	-0.840071	-0.730329	0.606445	0.606445	-0.251072	2.01726	1.5584	0.921429	2.00905
TCGA-ZF-AA52	C2	7.60394	4.0171	0.810747	2.86234	1.14421	2.05104	-0.250889	2.04456	3.72407	1.15226	5.32538	2.44713	1.04599	0.1484	-0.0972397	-0.0635943	0.828688	0.828688	-0.0331116	3.33647	-0.417405	1.23512	2.26189
TCGA-ZF-AA53	C2	4.47401	4.98689	5.26312	4.83707	3.84328	3.86375	1.35289	2.79654	5.60395	1.82152	7.66987	4.49929	2.02368	3.14162	-0.897634	-1.04634	1.17962	1.17962	2.30055	2.62023	3.07226	-0.23136	1.9655
TCGA-ZF-AA54	C2	2.64978	4.65565	2.03059	4.87273	1.39634	1.32974	2.1901	2.23153	1.63966	4.08405	4.17494	7.71031	-1.32172	2.84495	-1.58262	-1.00305	1.47255	1.47255	2.09236	1.63923	0.927544	2.4631	2.22641
TCGA-ZF-AA58	C2	4.71444	5.50039	0.907243	7.24989	4.87651	4.43137	1.89304	2.97013	9.15735	3.91402	12.0771	7.21087	4.34085	3.48091	-2.55645	-0.500495	1.5592	1.5592	3.58557	2.98731	4.22417	0.662545	2.07237
TCGA-ZF-AA5H	C2	3.02588	3.97245	1.45138	3.86102	3.20392	1.9873	1.95379	1.33138	4.98443	2.03891	6.65533	4.21662	-0.195022	2.16734	-2.51181	-0.931763	1.01123	1.01123	2.49445	1.65641	2.76243	-0.645639	1.43505
TCGA-ZF-AA5P	C2	5.60167	0.50443	1.21592	1.07019	0.641432	1.25842	0.110825	1.65366	4.53318	0.669446	6.30315	3.37131	4.40416	0.348008	0.305215	0.786704	0.957755	0.957755	0.00183054	6.8768	0.207664	0.953708	3.04645
TCGA-2F-A9KT	C3	0.143195	-1.03686	0.535991	-2.81492	-1.66432	-2.2858	-0.381981	0.25069	-2.70987	-0.616034	-2.24399	-2.26594	0.632043	-1.6581	-0.98883	-0.003292	-0.68571	-0.68571	-1.80986	-0.477867	-2.08806	-0.361072	-0.544205
TCGA-4Z-AA7N	C3	4.4956	-0.393096	0.644215	3.95292	0.716129	1.70341	0.0558818	1.41931	2.67581	3.06281	3.70398	6.06912	1.39879	2.83209	0.598863	0.402653	2.71499	2.71499	2.0052	3.10917	1.4549	0.686806	0.913756
TCGA-4Z-AA81	C3	-3.15863	1.77154	1.98048	1.62408	1.08359	-0.00770235	1.38911	-1.02626	1.7192	-0.584753	2.05097	-0.677973	-0.598784	0.452914	0.824702	-0.951732	0.408998	0.408998	1.42105	-2.93456	3.21862	0.111878	-1.62933
TCGA-4Z-AA84	C3	-0.564946	0.96124	0.46248	-3.52938	-0.493551	-0.143827	0.806845	-0.644712	-1.86407	-1.12358	-0.638036	-0.607869	-0.241264	-0.77368	-1.83834	-0.951111	0.286726	0.286726	-0.360639	-2.00881	-2.01014	2.60305	-0.720587
TCGA-BT-A20O	C3	3.48566	4.98718	2.90394	8.51783	3.5488	4.79202	1.83795	3.16757	7.34309	5.52863	9.5764	9.86818	0.142282	4.27423	-2.45186	-0.794462	2.32971	2.32971	4.03701	-0.165588	4.65631	2.86294	1.09309
TCGA-BT-A20Q	C3	5.23383	0.135127	-1.37575	2.23248	0.186478	-0.0459266	-0.441226	-0.719534	0.783979	1.17825	0.94442	1.4894	-0.111475	0.877301	0.0639467	0.290399	0.303833	0.303833	0.555858	2.44398	1.69834	-0.0173004	1.12068
TCGA-BT-A20T	C3	3.88795	-2.05153	0.267151	1.40769	0.0312009	0.385872	0.165248	-0.219411	0.602814	0.161	-0.151886	0.0222585	-0.609932	0.565147	0.708239	0.00684407	-0.524123	-0.524123	0.417544	2.4829	1.74161	-0.780201	0.876845
TCGA-BT-A20V	C3	-4.02967	0.254323	1.31343	-0.20175	0.526415	0.300165	-0.789679	-0.58977	0.314416	-0.302735	0.416741	0.186237	-0.0114424	0.968851	0.603276	0.182634	0.591731	0.591731	1.25493	-3.15229	0.638675	0.359581	-1.40912
TCGA-BT-A3PH	C3	-1.36742	-2.22014	-1.16586	-4.52858	-2.80595	-2.15291	-1.0616	-0.309198	-2.77576	-1.18363	-4.21517	-3.18284	-1.22196	-1.9151	0.948084	-0.157475	-1.48582	-1.48582	-1.60538	-0.785613	-2.77034	0.0592632	-0.950795
TCGA-BT-A42C	C3	-4.58002	-3.96965	-0.402445	-3.66571	-1.14456	-1.04739	-0.865423	-0.487361	-2.55901	-2.15925	-3.2655	-4.15335	1.57998	-1.94923	1.34799	0.73312	-1.10135	-1.10135	-1.85487	-3.09178	-2.2798	-0.729561	-1.82728
TCGA-CF-A3MH	C3	-7.14743	-2.85245	-2.31078	-5.13029	-2.67501	-2.98874	-1.52036	-1.59573	-4.93876	-2.26474	-6.57045	-4.94797	-1.71911	-2.31495	1.88032	0.49141	-1.23852	-1.23852	-2.08755	-2.87404	-2.39423	-1.8448	-1.82877
TCGA-CF-A3MI	C3	-5.2487	-3.75273	-3.51414	-3.45814	-2.54928	-1.44013	-1.07334	-0.794547	-4.05269	-1.30383	-6.04655	-3.74702	-0.255291	-1.99806	1.6398	1.08355	-1.15346	-1.15346	-1.65666	-1.0273	-2.34419	-2.11049	-1.18845
TCGA-CF-A47T	C3	-3.27671	-4.9946	-2.30541	-7.3217	-3.60029	-4.80144	-1.70026	-2.4006	-7.01942	-2.60656	-8.89982	-5.82289	-1.91715	-2.96217	1.09606	0.548445	-1.70433	-1.70433	-2.25534	-1.0246	-3.81709	-1.21431	-1.10918
TCGA-CF-A9FF	C3	-0.487376	-4.19393	-2.50389	-2.2221	-1.4725	-1.75106	-1.10302	-1.0574	-2.21173	-1.45806	-4.01262	-2.52667	1.37112	-1.20634	2.42219	0.52499	-0.42621	-0.42621	-1.17775	0.197565	-1.13154	-2.17509	-0.635994
TCGA-CU-A0YO	C3	0.587782	-0.718404	-1.03494	1.07235	-0.407156	0.161377	-0.219262	-0.16962	1.63108	0.926836	0.754177	0.978831	1.41028	0.164493	1.68039	0.872131	-0.664637	-0.664637	-0.402574	3.40234	0.898099	-0.852198	0.662935
TCGA-CU-A3QU	C3	-9.0006	-3.43458	-2.56019	-2.42159	-3.25905	-2.61111	-0.360726	-1.38516	-3.74291	-1.98711	-5.07535	-3.61655	-0.697788	-2.4548	2.87271	0.75701	-0.776156	-0.776156	-1.40638	-3.55842	-2.21722	0.330879	-2.2946
TCGA-CU-A5W6	C3	-2.00788	-2.75077	-0.678681	-1.11492	-0.867962	-0.399833	-1.23372	-0.0126491	-1.09963	-0.72105	-2.73843	-2.23104	1.03118	-1.00065	1.86946	-0.321312	-0.904256	-0.904256	-1.11258	-1.208	-0.4831	-0.936476	-1.04925
TCGA-DK-A1A5	C3	6.03734	1.75472	0.764883	1.75722	1.04374	0.191881	0.767189	-0.232043	-0.256518	0.11217	0.266796	-0.236494	-0.151462	-0.623626	0.149697	0.0247325	-0.370377	-0.370377	0.0958974	2.57136	1.69864	-0.589376	1.6828
TCGA-DK-A1A7	C3	-1.97969	-4.15271	-1.65071	-4.15047	-2.98136	-2.41598	-1.47947	-1.93867	-2.79931	-1.81006	-4.82636	-3.21529	-1.46063	-1.7236	0.843827	0.235744	-0.407096	-0.407096	-1.33754	-1.72734	-2.14015	0.920689	-1.36213
TCGA-DK-A1AD	C3	0.82141	-3.3151	-1.40922	-0.441075	-0.790269	-1.31791	-0.389418	-1.33651	-2.01666	-0.400288	-4.87167	-2.58214	-0.532131	-1.10966	0.711326	0.870195	-1.47398	-1.47398	-0.727759	1.19214	0.308589	-0.191913	-0.365404
TCGA-DK-A2I1	C3	6.60018	-0.254341	-0.657794	2.73361	0.0673997	0.0199014	-0.524115	0.423242	2.65531	1.21978	1.13363	1.31697	0.879161	-0.0843512	-0.0553307	0.0893738	0.980565	0.980565	0.0215372	2.73281	1.32437	0.394504	1.61068
TCGA-DK-A3IK	C3	2.93731	-3.36999	-1.66153	-3.04342	-1.51011	-2.0866	-1.03943	-1.56439	-2.49013	-1.34922	-4.1866	-3.10305	-0.856476	-1.61204	0.875123	0.312535	-0.606555	-0.606555	-1.49879	1.53944	-0.954157	-0.153429	0.455598
TCGA-DK-A3IL	C3	0.535731	-2.21403	-1.18462	-4.5049	-2.54555	-2.75229	-1.52375	-1.27241	-2.97775	-2.11674	-4.95615	-4.03889	-0.112734	-2.06371	1.30287	0.361062	-1.39937	-1.39937	-1.76416	2.83363	-2.31895	-0.397747	0.393462
TCGA-DK-A3IV	C3	-5.64241	-0.311844	-2.18406	2.22463	0.690613	0.132009	-0.142112	-1.52011	1.80265	0.416075	-0.476028	0.353811	-0.975841	1.65683	2.21018	0.409468	0.622101	0.622101	0.880999	-3.08424	1.76208	-0.332348	-1.86794
TCGA-DK-A3WY	C3	2.8595	3.56458	1.50428	6.02789	2.742	2.69865	1.01712	1.79037	5.22388	3.32975	6.55899	8.31329	0.381674	3.62317	-1.59004	-0.381398	3.45849	3.45849	2.91909	2.81158	2.35562	2.4519	1.39935
TCGA-DK-A6AV	C3	-2.38081	-1.35448	-1.37929	-2.43287	-1.77634	-1.68695	-1.11174	-0.797982	-0.909142	-0.99702	-2.77876	-2.40226	0.210944	-0.93058	1.97066	0.611271	-0.468673	-0.468673	-0.404462	-1.69589	-0.201322	0.0840749	-1.1413
TCGA-DK-A6AW	C3	-4.56243	-1.44859	-2.53122	-4.70319	-0.686695	0.185006	0.228985	-0.152068	-1.7828	-1.86294	-1.81744	-1.43264	-1.26456	-1.6353	1.09596	0.890972	-1.00302	-1.00302	-0.969354	0.11463	-1.50236	0.121286	-0.181296
TCGA-DK-A6B2	C3	4.62668	0.544498	-0.890031	3.65461	0.434443	0.876171	0.159333	1.52838	1.0631	2.0469	0.186378	2.14846	-0.644802	0.479421	-0.151284	0.611569	0.691077	0.691077	0.390997	0.830615	1.58515	0.741794	1.00645
TCGA-DK-A6B6	C3	-6.86897	-2.74496	-4.52805	0.877724	-1.70184	-1.24542	-0.779756	-1.85505	-1.85079	-0.816114	-3.79661	-3.15473	-0.954384	-0.065956	1.55788	0.779185	-0.553123	-0.553123	0.426743	-4.55789	1.27125	-0.419163	-2.67103
TCGA-DK-AA6S	C3	7.90471	1.10297	2.36866	2.8296	2.7402	1.64164	0.267983	-0.329065	2.87776	1.69078	3.76549	3.54136	-0.793605	2.03948	-0.293902	-0.540764	0.125013	0.125013	1.20034	3.14121	3.10655	0.610944	2.07263
TCGA-DK-AA6T	C3	-1.90271	1.25992	-2.32695	2.92528	-0.439711	-0.613171	0.951649	-0.531149	-0.309671	0.454976	-0.920942	1.9405	-1.37073	0.577397	-0.329648	-0.782166	1.97211	1.97211	0.809045	-0.749309	-0.141066	0.227417	-0.593807
TCGA-E7-A3Y1	C3	-5.39331	-3.33159	-3.87895	-4.45902	-3.45326	-2.39546	-1.37555	-2.59202	-5.10236	-2.41104	-7.12694	-5.13221	-2.07268	-2.29599	0.303792	0.822325	-2.09124	-2.09124	-1.92881	-0.985626	-2.79556	-1.3429	-1.64257
TCGA-E7-A4IJ	C3	-4.88118	-1.96961	-1.22909	-1.12277	-0.498475	-0.499656	-0.386625	-1.90451	-1.04495	-1.02811	-2.98653	-2.36513	0.17754	-0.175324	1.08139	0.0158462	-0.572952	-0.572952	-0.26213	-2.43375	0.0767642	0.221492	-1.65673
TCGA-E7-A6ME	C3	-3.62168	-3.49179	-1.5412	0.0832428	-0.592535	0.306323	0.198345	-0.728979	0.0197198	-0.574773	-2.05345	-1.10747	-0.202742	-0.956722	2.33765	0.576759	-0.291035	-0.291035	-0.241155	-1.53663	0.167582	2.23129	-1.03401
TCGA-E7-A85H	C3	0.399636	-2.02348	-2.09616	0.228897	-1.7352	-0.944578	-0.743479	-1.19315	-0.471822	-0.61774	-2.23564	-1.88068	-0.492752	-0.717989	0.786898	-0.00308267	-0.0331183	-0.0331183	0.661062	-0.768235	0.926297	0.286668	-0.263878
TCGA-E7-A8O8	C3	-6.39043	-3.81415	-2.81734	-4.0491	-2.79694	-3.59944	-1.23369	-2.19931	-4.49848	-2.11733	-6.61116	-5.00338	-2.7266	-2.39524	1.8271	1.0529	-1.75792	-1.75792	-1.4895	-2.56107	-1.53411	-0.899572	-1.7669
TCGA-FD-A3B3	C3	6.20893	3.41305	6.17715	5.71916	3.91065	3.95434	1.87722	2.63339	7.85634	3.20833	10.6505	6.86996	2.60407	3.50712	-3.48801	-0.622481	1.72661	1.72661	2.79308	2.88389	3.67718	-1.16077	2.14488
TCGA-FD-A3SS	C3	0.0871424	0.786341	-0.936152	-2.73469	0.696295	0.686435	0.192728	-0.20419	-1.70414	-1.76489	-1.75766	-2.22202	-0.225081	-1.7824	-0.224175	0.422426	-0.555549	-0.555549	-0.814613	0.925274	-1.79553	-0.501044	-0.435175
TCGA-FD-A43N	C3	4.06941	-1.64109	-1.19625	-1.13714	-0.709339	0.481184	-0.64965	0.878279	0.796075	-0.374397	0.385173	-0.682861	2.27825	-0.692605	1.2057	0.240213	0.208912	0.208912	-0.499795	-0.116289	-0.60843	-0.858939	0.32273
TCGA-FD-A43P	C3	1.47083	-0.624311	-0.179067	3.54948	0.337632	1.28026	0.44788	0.34515	3.31125	1.97989	2.76727	2.52976	1.2222	2.01217	0.337519	-0.445313	1.13453	1.13453	2.243	-1.68311	2.84192	0.952924	-0.135385
TCGA-FD-A43S	C3	4.91802	1.35227	0.0443444	2.80849	0.575639	1.80492	-0.307146	1.51255	3.44321	2.49694	4.1441	4.87753	2.25534	1.91961	1.04687	0.356667	2.19729	2.19729	1.01421	2.79902	-0.296381	0.430264	1.48724
TCGA-FD-A5BR	C3	2.66918	-1.28524	0.908781	0.684693	-0.00454905	1.07437	-0.543614	1.12479	1.9302	1.03468	2.12532	1.65151	1.51494	0.685352	0.956022	0.737728	0.98414	0.98414	0.143315	1.68335	-0.940923	-0.346468	0.628388
TCGA-FD-A5C0	C3	1.53836	0.283941	-0.394401	-1.04845	-1.28399	0.754777	-1.02471	0.299144	-0.875717	-0.180281	-1.26868	-0.728961	0.86684	-0.730737	1.26867	0.343537	-1.08794	-1.08794	-1.23641	2.7623	-1.78938	-0.516173	0.947018
TCGA-FD-A62O	C3	0.749979	-2.85531	-2.04121	-4.35158	-2.0997	-1.59021	-1.59414	-0.153625	-3.42553	-1.80804	-3.97008	-3.45128	0.694355	-2.34882	1.49088	1.31604	-0.589151	-0.589151	-1.84894	0.468877	-2.84455	-1.21346	-0.42523
TCGA-FD-A62P	C3	4.09261	2.09418	0.886793	2.94445	0.792029	1.69175	0.440096	1.731	2.86419	1.59824	3.35151	2.27631	1.0476	1.34819	-0.00430698	-0.294625	0.507513	0.507513	0.885234	1.93071	1.68312	0.307106	1.08962
TCGA-FD-A6TA	C3	5.41979	1.62522	-0.668145	2.74108	0.556981	0.978381	-0.316746	0.209003	0.460469	1.34129	0.251701	1.75088	0.76563	0.955455	1.06357	-0.00457351	0.445817	0.445817	0.601513	2.01547	0.784493	-0.28778	1.1909
TCGA-FD-A6TE	C3	-5.97344	-1.86272	-2.81359	-0.898167	-0.53066	-0.522434	-0.0600322	-0.604559	-1.61799	-1.59972	-2.67236	-3.26927	-0.273269	-1.15169	0.60731	0.462013	-0.678734	-0.678734	-0.572442	-4.1384	0.788605	-1.59513	-2.08646
TCGA-FD-A6TI	C3	0.399376	-2.25952	-1.54316	-0.861796	-1.1873	0.636847	-0.66468	0.414164	-1.47307	-0.660624	-1.70497	-1.15244	1.14556	-0.777254	1.82661	0.70744	-1.30095	-1.30095	-1.34368	0.0636098	-1.38304	-1.13751	-0.404287
TCGA-FJ-A3Z9	C3	-6.75303	-4.40762	-2.86008	-6.22068	-2.71111	-3.27666	-0.885922	-2.60889	-6.70021	-2.90802	-8.32033	-6.8281	-1.0702	-2.67692	1.00994	0.551162	-1.66598	-1.66598	-1.83925	-4.28485	-3.13644	-2.40631	-2.38893
TCGA-G2-A3IE	C3	-4.21542	-3.42327	-3.75592	-4.20887	-3.34413	-4.0994	-1.60092	-2.34905	-5.17481	-1.94008	-7.13326	-5.20668	-0.0963455	-2.06589	1.61481	1.80395	-1.02775	-1.02775	-1.38468	-3.572	-3.05855	-0.990782	-1.79022
TCGA-G2-AA3D	C3	-6.14428	-2.67798	-2.23029	-3.86589	-2.92533	-3.45846	-1.8506	-2.10055	-4.39296	-1.78689	-6.67114	-4.62447	-1.0672	-1.83715	2.24688	0.224923	-1.50816	-1.50816	-1.63627	-3.67727	-2.65504	-0.510381	-1.92105
TCGA-GC-A3I6	C3	2.20073	0.733026	1.13958	2.89684	1.28901	1.68943	0.201045	-0.160755	1.61144	0.395366	2.46304	1.36783	0.30103	1.61886	-0.786206	-0.407842	0.0118039	0.0118039	0.791328	0.262192	2.50065	-0.643119	0.432529
TCGA-GC-A3OO	C3	3.29313	1.79088	0.98283	0.523988	-0.207935	-0.102676	-0.624565	0.00568884	0.602197	0.278295	0.874667	0.906092	-0.316254	-0.905619	-0.05327	1.08128	-0.288153	-0.288153	-0.79405	3.824	-0.918228	0.484062	1.25636
TCGA-GC-A3RB	C3	-3.60893	-1.30079	-0.475561	-1.18444	-1.99546	-1.90268	-0.786563	-1.88864	-2.53572	-1.48316	-3.18696	-1.84447	-1.43102	-0.508409	0.777879	0.472808	0.000229051	0.000229051	-0.755394	-2.29322	-0.903966	1.02498	-1.65965
TCGA-GD-A76B	C3	-4.18325	-0.350762	-2.27414	2.57293	-0.971841	0.857533	0.902175	0.247854	1.10482	1.16947	-0.410082	0.567833	0.613837	0.468136	2.10538	0.645358	0.689385	0.689385	0.893569	-0.223188	2.35793	-0.558017	-1.21078
TCGA-GU-A767	C3	-0.418013	-2.3457	-2.43231	-3.10134	-2.01492	-1.42552	-1.30026	-0.811185	-1.2431	-1.32695	-3.29052	-1.73511	-1.1875	-1.89207	1.2815	0.220136	-1.10943	-1.10943	-1.51136	2.85461	-1.36804	1.10796	0.613968
TCGA-GU-AATO	C3	1.83076	1.9602	0.151649	2.74354	1.4002	2.13494	-0.288435	1.54157	2.80913	1.12496	2.08815	0.499855	-1.37596	-0.437156	0.0892936	0.0540967	0.41036	0.41036	0.202691	0.621158	0.81227	0.611227	0.17032
TCGA-GV-A3JX	C3	-3.7517	0.721148	-1.04902	1.56694	1.64087	1.07449	0.902136	-0.317471	1.15486	0.451576	-0.239891	0.103155	-0.743715	-0.00103324	1.23287	0.44317	-0.128502	-0.128502	0.759081	-2.70255	1.83762	0.184523	-0.936776
TCGA-GV-A3QK	C3	-5.18757	-1.95327	-3.10484	-0.108627	-1.65946	-0.470664	-0.894945	-1.37102	-0.45249	-0.415794	-2.5769	-2.05596	0.649678	0.265165	2.41944	0.922654	-0.272291	-0.272291	0.154224	-3.825	0.110651	-1.16613	-2.18621
TCGA-HQ-A2OE	C3	-6.95506	-1.34655	-2.11362	-2.95102	-1.78219	-1.12221	-0.638077	-0.00272563	-3.2491	-1.25382	-4.81686	-3.34377	-0.00462919	-1.67118	0.770963	0.82955	-0.540528	-0.540528	-0.790824	-3.54894	-1.35433	0.0882583	-1.83809
TCGA-K4-A3WV	C3	-0.77919	0.286878	1.32065	-4.09137	-0.279726	-0.41733	0.31593	-1.96469	-2.40167	-1.61325	-1.90729	-2.20809	-0.31378	-2.11428	-0.0633373	-0.144275	-1.0619	-1.0619	-0.849601	-1.13403	-2.12856	0.543041	-0.736454
TCGA-K4-A54R	C3	5.55059	1.40771	-1.06564	3.09438	1.26428	1.80146	0.677643	0.642448	3.10232	1.67902	2.95872	1.72849	0.789098	1.31386	-0.890236	-0.774253	0.784165	0.784165	2.23277	1.27395	2.92417	-0.833377	1.52813
TCGA-KQ-A41P	C3	3.17523	-1.5376	-0.464259	0.241218	-0.112338	-0.582097	-1.14112	-0.967201	-0.278779	-0.295746	-2.02201	-1.09462	-2.02223	-0.508606	1.01007	0.215477	-0.58344	-0.58344	-0.709384	0.915489	-0.430516	0.572363	0.140633
TCGA-LT-A5Z6	C3	-6.89541	-2.34531	-3.08449	-1.83853	-2.62359	-2.70926	-1.06992	-2.00107	-2.61791	-1.46987	-5.82813	-3.05956	-2.39221	-1.17812	3.09003	0.430468	-0.654138	-0.654138	-0.245131	-3.61995	-0.416707	-0.0779107	-2.07952
TCGA-MV-A51V	C3	-3.20996	-3.04719	-0.754302	-3.94994	-1.33975	-1.62074	-0.668193	-1.30242	-1.38937	-1.57925	-2.78066	-1.94827	0.703046	-2.11801	2.34642	-0.016597	-1.0139	-1.0139	-1.92642	-0.857958	-1.87401	0.621304	-1.01529
TCGA-S5-A6DX	C3	1.23947	0.554444	-1.01474	2.35989	-0.0110951	0.972611	-0.730018	1.45629	2.81568	1.25792	1.50383	1.33143	0.531981	0.71671	0.0129334	-0.738639	1.40947	1.40947	1.3801	1.59004	1.86356	0.179073	0.421606
TCGA-UY-A9PD	C3	3.27153	-1.59477	-0.540895	-2.5377	-1.04668	-0.735537	-0.138863	-0.713296	-1.01206	-1.13821	-1.53174	-2.58798	-0.0849216	-1.86202	-0.999814	0.226498	-0.180888	-0.180888	-1.20333	1.32578	-0.169314	0.491199	0.423673
TCGA-UY-A9PE	C3	2.03941	-1.43468	-0.509215	-2.65751	-1.49187	-1.59272	-0.72365	-0.990315	-1.64677	-0.6737	-3.29675	-2.94216	-0.210807	-2.32255	0.555375	0.264207	-0.547253	-0.547253	-1.4045	1.06709	-1.13847	0.267536	0.00110811
TCGA-UY-A9PF	C3	-0.36589	-3.22409	-2.1055	-0.670485	-2.18052	0.0435923	-1.27806	-0.416919	-0.97369	-0.437851	-1.77291	-1.02302	0.930804	-0.846718	2.51365	1.11519	-0.701511	-0.701511	-0.332946	1.4323	-0.369712	-1.58987	0.594585
TCGA-UY-A9PH	C3	1.79594	-0.47597	-1.38813	5.22486	1.52148	2.60271	0.264248	0.919316	3.16556	2.42411	1.86677	2.61186	0.756945	1.52075	0.893703	0.452337	1.02328	1.02328	2.08542	-0.739658	2.91508	-0.373144	-0.128381
TCGA-XF-A8HH	C3	4.76933	-1.46224	-1.24779	-0.144813	-1.37812	-0.699107	-0.903396	-0.567147	-1.75327	-0.0983953	-2.70977	-0.825263	-0.327064	-1.24548	1.06371	0.705844	-0.38032	-0.38032	-0.714731	3.18906	-0.917677	0.155009	0.925153
TCGA-XF-AAMH	C3	-0.244228	-0.759728	1.03605	-3.01089	0.138183	-1.92216	1.04003	0.319266	-4.03631	-0.269921	-4.10974	-0.104671	-2.00672	-1.311	0.250948	-1.05575	0.703777	0.703777	-0.770498	0.175316	-2.17262	0.609397	0.267505
TCGA-XF-AAML	C3	-7.52321	-2.15814	-1.78279	0.132085	-1.85585	-1.49091	0.249578	-0.750106	-0.944735	-1.33657	-3.41526	-3.25899	0.594801	-0.893889	2.02738	-0.24178	-0.216926	-0.216926	0.199537	-4.2467	0.772193	0.0411342	-2.60022
TCGA-XF-AAMX	C3	1.41237	-2.0613	-1.25058	-1.62224	-0.826936	-1.46895	-0.550902	-1.76161	-3.15449	-0.776684	-4.70141	-2.33232	-2.16616	-1.58869	1.16682	0.577651	-0.430477	-0.430477	-1.00222	-0.645747	-0.745751	0.219441	-0.433935
TCGA-XF-AAN5	C3	0.598497	3.09059	0.461606	3.03282	2.26018	2.41867	0.493219	0.849689	5.25258	1.37154	6.93631	3.04063	1.86937	3.18216	-0.795273	-1.05051	0.469618	0.469618	1.86771	-0.895056	3.02725	-0.713844	0.530172
TCGA-YC-A89H	C3	1.69133	-1.37919	1.31124	-0.11898	-0.931026	-0.195534	-0.883164	-0.882461	-0.25376	-0.193563	-0.700922	-1.51451	0.475201	-0.184768	1.84613	0.120534	0.033831	0.033831	-0.22724	-0.419799	0.386987	-1.68786	0.147643
TCGA-YF-AA3M	C3	-2.26074	-0.0154191	-0.880095	-2.93918	-1.27642	-0.761438	0.180796	-0.832735	-2.42165	-1.3344	-2.17618	-2.15504	0.131539	-0.859777	-0.00838472	0.096998	-1.23139	-1.23139	-1.05076	0.132945	-1.9659	0.688775	-0.311567
TCGA-ZF-A9R0	C3	1.20178	-2.13223	-1.9998	-1.27231	-1.16491	-0.432303	-1.08382	-1.82149	-1.90052	-1.47349	-3.83468	-3.46134	-1.06645	-1.89702	1.15643	0.489411	-0.375249	-0.375249	-0.581638	3.86622	0.256672	-0.826099	0.443776
TCGA-ZF-A9R7	C3	-3.93792	-0.5085	-2.92273	3.36551	0.961394	2.22645	0.606957	-0.825495	1.7868	0.222871	0.833848	-0.219997	0.332975	1.34004	1.23671	-0.0695934	1.27093	1.27093	2.54167	-3.29437	3.4436	-0.870482	-1.67574
TCGA-ZF-A9RN	C3	-6.86623	2.18887	2.02295	1.61371	1.75189	1.1656	1.26537	0.0656989	0.468849	0.606836	0.0804499	3.0216	-1.89055	1.65126	-2.05843	-1.31357	1.52169	1.52169	1.67721	-2.47078	2.72406	1.4047	-1.78316
TCGA-ZF-AA4T	C3	-4.25525	-3.62635	-1.12628	-4.06315	-1.98222	-2.45231	-0.741857	-1.74644	-2.02189	-2.4186	-3.49296	-4.6793	2.28071	-2.09743	1.70712	0.427813	-0.993348	-0.993348	-1.54869	-2.80248	-1.36096	0.387171	-2.08168
TCGA-ZF-AA4X	C3	-9.03669	-1.97824	-3.11589	-2.87074	-2.10051	-3.26776	-1.13151	-2.39663	-3.54094	-1.89664	-5.75617	-4.70021	-1.44032	-1.91527	2.04375	0.557176	-1.33676	-1.33676	-1.45111	-4.02777	-1.62432	-1.26815	-2.50335
TCGA-2F-A9KP	C4	-5.36387	-3.3876	-1.38891	-5.49092	-2.94119	-2.83172	-1.80413	-0.327251	-5.26843	-1.59108	-6.75294	-3.91377	-0.419351	-1.96581	2.15761	1.22954	-1.14525	-1.14525	-1.93604	-2.17934	-3.19348	-0.615478	-1.50809
TCGA-2F-A9KQ	C4	-2.85959	-3.77114	-2.63678	-5.11887	-2.82075	-3.08233	-1.47165	-1.22584	-6.45891	-1.89951	-7.71199	-3.97816	-2.00344	-2.40024	1.80784	0.461238	-1.2191	-1.2191	-1.96614	-1.1303	-3.59404	-1.89576	-1.05022
TCGA-4Z-AA7O	C4	0.669697	-2.11863	-0.566495	0.185157	-0.755564	-0.321783	0.314918	-1.08968	0.000282076	0.0118539	-1.54861	-1.66597	-1.32251	-0.555667	1.52523	1.17503	-0.513248	-0.513248	-0.148859	-0.979206	1.69844	-1.17509	-0.390675
TCGA-4Z-AA7S	C4	-3.5334	-2.10996	-2.63723	-4.96827	-3.18658	-3.4875	-1.157	-1.97457	-4.26012	-2.35086	-5.34628	-4.50448	-0.993183	-2.72657	1.96566	0.159396	-1.43427	-1.43427	-2.08815	-1.562	-2.88173	-1.45995	-1.27959
TCGA-4Z-AA7Y	C4	-5.71294	-2.42499	-1.75929	-4.37099	-2.16577	-2.4552	-0.676686	-1.32975	-4.01976	-1.57966	-4.53146	-3.80487	0.399794	-2.1496	2.09606	0.506458	-1.64097	-1.64097	-1.88041	-2.30219	-2.29174	-2.79671	-1.56347
TCGA-4Z-AA80	C4	-7.14516	-3.84119	-1.67485	-3.02157	-2.0452	-1.12947	-0.146586	-1.73281	-2.6006	-1.86476	-4.67135	-4.5966	-0.664024	-1.81493	2.45988	0.66081	-0.899371	-0.899371	-0.767726	-3.41127	-0.797092	-0.220395	-2.22489
TCGA-4Z-AA83	C4	-1.26525	-0.390384	-1.54038	-0.570609	0.532733	-0.0567587	-0.772725	0.662891	0.537501	-0.73318	-0.10628	-1.68318	1.70588	-0.802651	1.20364	0.160945	-0.60926	-0.60926	-0.481853	0.0259184	0.447092	-2.13647	-0.67009
TCGA-4Z-AA87	C4	-2.10691	-2.2858	-1.89814	-0.498789	-0.91093	-0.219827	0.205986	-0.984817	-0.520895	-0.255995	-1.97238	-2.42333	0.632809	-1.44294	0.930423	0.14951	0.259535	0.259535	0.722922	-0.979367	0.444259	1.8254	-0.947695
TCGA-BT-A20W	C4	-0.24481	-1.78437	-1.6957	-0.634186	-1.43217	-0.581375	-0.536833	-0.531985	-0.64463	0.14885	-1.41444	0.20324	0.694241	0.137725	0.989341	0.558709	0.202991	0.202991	-0.117326	-0.883297	-0.0930077	0.167496	-0.678241
TCGA-C4-A0F6	C4	2.62238	-3.33132	-1.28072	-1.33183	-1.73627	-1.59861	-0.469165	-1.24624	-2.77705	-0.361872	-3.43546	-2.26427	-1.05184	-1.81329	0.689972	1.12821	-0.898459	-0.898459	-1.15005	0.423612	-0.690082	-0.22972	-0.295785
TCGA-CF-A1HR	C4	-1.68051	-1.26424	-1.4559	-0.873381	-1.85468	-0.976721	-0.871267	-0.577693	-2.14103	-0.280024	-3.50897	-1.3533	-0.602791	-0.652741	1.93464	0.732083	-0.70312	-0.70312	-0.848656	-0.0861047	-1.07777	-0.0394025	-0.214731
TCGA-CF-A27C	C4	-9.45148	-4.01052	-4.09678	-5.11063	-4.05881	-4.2091	-1.66176	-3.17747	-6.82377	-2.86267	-9.29833	-6.45513	-2.70936	-2.96402	2.29869	1.40342	-2.2181	-2.2181	-1.92461	-3.44377	-2.3107	-1.66439	-2.60104
TCGA-CF-A3MG	C4	-8.49474	-4.54107	-3.19833	-7.19824	-3.48377	-4.56748	-0.999041	-2.23295	-6.72777	-2.22896	-9.04818	-5.75204	-2.07875	-2.33389	2.54302	0.911044	-1.76883	-1.76883	-2.27655	-3.22852	-3.18834	-2.14969	-2.43084
TCGA-CF-A47V	C4	-3.99468	-2.67725	-3.92235	-2.41389	-0.907009	-1.74505	-0.792022	-0.93008	-2.72608	-1.79886	-4.67529	-3.27951	0.264093	-1.52195	1.63862	0.498996	-1.21589	-1.21589	-1.27801	-1.82168	-0.798509	-1.90999	-1.11964
TCGA-CF-A47X	C4	-6.93205	-5.73835	-3.75852	-4.98222	-3.60059	-3.63666	-0.757349	-2.57549	-5.80967	-2.74047	-9.15756	-5.61411	-1.82719	-2.41036	3.55002	0.58252	-2.12366	-2.12366	-1.81056	-3.26788	-2.36979	-1.57374	-1.95607
TCGA-CF-A5UA	C4	-5.70332	-1.91652	-2.85819	-4.25274	-3.35628	-2.79544	-2.14164	-1.8099	-5.59171	-1.8053	-6.74079	-3.85743	-2.13909	-1.92838	1.80183	0.168998	-1.46645	-1.46645	-1.75527	-2.92069	-3.26947	-1.11402	-1.46964
TCGA-CF-A7I0	C4	-0.555936	-3.83406	-2.72328	-2.95786	-2.67561	-0.907653	-1.10277	-0.167232	-4.23954	-1.25459	-6.20524	-2.31082	-1.35153	-1.80677	2.30442	0.777599	-1.00342	-1.00342	-1.42355	1.17812	-2.15194	-1.04193	-0.228329
TCGA-CF-A8HY	C4	-6.13872	-1.99617	-2.7916	-5.39646	-3.16702	-3.51158	-1.79984	-0.754166	-5.20136	-2.05265	-6.59766	-4.30627	-1.37842	-2.18824	2.2311	-0.121108	-0.995625	-0.995625	-1.95325	-2.07229	-3.23723	-1.43962	-1.48927
TCGA-CF-A9FH	C4	-8.66673	-3.71624	-4.18605	-2.92691	-1.27921	-2.73312	-0.478442	-2.53946	-4.49792	-1.74411	-6.96339	-5.09363	-1.34686	-2.44726	2.24985	0.563087	-2.11608	-2.11608	-1.46259	-2.86346	0.00630647	-1.76332	-1.93519
TCGA-CU-A0YR	C4	2.33542	0.879092	-1.15075	2.81989	0.717193	1.70295	0.498283	1.1265	2.93435	1.82917	3.49749	1.88662	2.87707	1.01609	0.0682779	0.0130942	-0.0629999	-0.0629999	1.20148	0.0374894	1.87192	1.47277	0.359141
TCGA-CU-A3YL	C4	-3.44093	-2.39112	-2.93215	-2.54782	-2.06311	-1.85893	-0.804192	-1.40744	-3.15578	-0.776027	-5.12108	-1.96721	-1.6789	-1.30094	1.62122	0.158136	-0.682104	-0.682104	-0.986706	0.020958	-0.833723	-0.284375	-0.849466
TCGA-DK-A1A6	C4	-0.497318	0.116298	-2.40274	1.55552	-0.707589	0.468252	-0.150237	0.459081	2.7153	0.999559	1.53255	-0.915193	1.86708	0.373117	0.824059	0.569721	-0.678752	-0.678752	1.4324	-1.0528	1.33065	0.631302	-0.549704
TCGA-DK-A1AA	C4	-4.32612	-2.16053	-1.92322	-2.60773	-2.05942	-2.00829	-0.798911	-1.50102	-3.58118	-1.58159	-4.26945	-2.8366	-1.10126	-0.885866	1.26689	0.424425	-1.55017	-1.55017	-1.57704	-1.2856	-1.66427	-1.53985	-1.46853
TCGA-DK-A1AG	C4	-6.24572	-1.39571	-1.95176	-2.83311	-2.06952	-2.14734	-1.43417	-0.16727	-2.37424	-1.27188	-3.21461	-2.58775	-1.34786	-0.330246	1.3562	0.346155	-1.36455	-1.36455	-1.41095	-3.07518	-1.90637	-1.28265	-1.85419
TCGA-DK-A3X1	C4	1.45791	-2.44414	-1.07324	-1.82579	-1.3522	-1.29949	-1.45373	-0.878152	-2.16179	-1.4418	-2.5516	-2.60971	0.786046	-1.62297	0.242411	-0.0855026	-0.459321	-0.459321	-1.06947	-0.508702	-0.82583	-1.04544	-0.50185
TCGA-DK-A6B0	C4	-8.41269	-2.26071	-4.0636	-3.42923	-2.74907	-2.08747	-1.36049	-2.39384	-4.90298	-2.24044	-7.05485	-4.97855	-1.37131	-2.65667	1.50934	0.532753	-1.80326	-1.80326	-1.91779	-3.28467	-2.79005	-1.31655	-1.88242
TCGA-DK-A6B1	C4	-4.84613	-0.820812	-1.79999	-2.15579	-2.01872	-1.74896	0.686215	-1.01093	-4.28807	-1.25824	-4.61785	-1.60013	-1.00055	-1.75413	1.4008	-0.095679	-0.878274	-0.878274	-1.64452	-1.25411	-2.08425	0.422244	-1.07141
TCGA-DK-AA6L	C4	-0.665196	0.343046	0.0243017	1.49432	0.176849	0.445893	-0.724889	-0.70479	-0.311923	-0.195558	0.0433538	-0.400791	-0.393471	1.42049	-0.764852	0.435608	-0.215858	-0.215858	0.126132	-0.671164	-0.0279583	-1.0762	-0.753064
TCGA-DK-AA6P	C4	-4.68778	-4.30589	-2.96988	-5.11996	-3.5165	-4.49713	-2.47785	-2.84784	-6.54636	-2.31923	-8.59234	-4.49129	-2.56368	-2.31282	2.17198	0.988926	-1.54442	-1.54442	-1.84733	-3.04651	-2.70265	-0.171034	-1.74692
TCGA-DK-AA71	C4	-1.83004	-2.73327	0.137455	-2.31981	-1.56772	-1.71197	-0.930571	-0.520002	-3.08008	-1.8196	-5.17544	-3.77046	-1.88118	-1.9391	1.20794	0.490964	-0.995197	-0.995197	-0.807939	-1.17744	-0.0324441	-0.618692	-1.05883
TCGA-DK-AA75	C4	-7.66331	-4.42485	-1.21352	-5.95916	-2.3047	-3.19239	-0.671544	-1.76739	-4.88402	-2.70139	-7.09335	-4.59735	-1.61207	-2.57556	1.62771	-0.391781	-0.783767	-0.783767	-1.78178	-2.04828	-2.8343	0.959116	-1.76089
TCGA-DK-AA76	C4	-7.80169	-4.63789	-1.82678	-6.55488	-2.79618	-4.60521	-1.14205	-2.63848	-6.23174	-2.58712	-8.44178	-5.94656	-1.89489	-2.99234	2.17866	1.08326	-2.87207	-2.87207	-1.77427	-3.40654	-3.66816	-0.784758	-2.10113
TCGA-DK-AA77	C4	-5.65007	-2.44921	-2.44042	1.02961	-0.7488	-0.6155	-0.0712094	-1.28049	-1.17245	-0.468035	-3.09833	-1.84092	-1.37861	-0.3698	2.06763	-0.142162	-1.22222	-1.22222	0.212729	-2.34779	2.1746	-1.22479	-1.71289
TCGA-E5-A2PC	C4	-5.75637	-0.0345932	0.694307	-0.48184	0.146395	0.551033	0.599906	-1.7507	-0.840351	-1.53611	-1.03355	-2.69218	-1.60677	0.042443	-0.93617	-0.130263	-0.868241	-0.868241	-0.0975322	-1.68515	1.89929	-0.20585	-1.56603
TCGA-E5-A4U1	C4	-8.74928	-3.28938	-2.99114	-6.73485	-3.56644	-4.85684	-2.35619	-2.85004	-7.34386	-3.18865	-8.95413	-6.11812	-3.48544	-2.57509	0.700534	0.290066	-1.45827	-1.45827	-1.97687	-3.81754	-3.73146	-0.63711	-2.20832
TCGA-E7-A4XJ	C4	-3.66612	-2.96845	-2.27252	-6.15243	-3.18474	-3.27834	-0.694623	-2.15941	-5.84604	-2.65809	-6.90654	-5.06731	-0.681244	-2.50497	1.33098	-0.243404	-0.831694	-0.831694	-1.90973	-1.46725	-3.36066	-0.846677	-1.18504
TCGA-E7-A519	C4	-2.82746	-1.01818	-3.25692	-1.37656	-1.68829	-1.20303	-1.26803	0.593853	-0.349486	-0.743354	-1.45868	-1.89523	0.524046	-0.176619	0.873935	-0.296797	0.655889	0.655889	-0.382696	-1.37711	-2.06736	-0.846149	-0.920587
TCGA-E7-A541	C4	-2.84986	-0.347908	-2.13882	2.34649	0.754852	0.664949	-1.11261	-1.06354	0.0372635	0.382386	-0.783292	-0.12015	-0.246823	0.1749	1.96483	0.691259	-0.050879	-0.050879	0.910774	-1.27351	1.23847	-0.169802	-1.23218
TCGA-E7-A5KF	C4	-11.0338	-4.63149	-4.42398	-4.98047	-3.01806	-3.1889	-1.49389	-3.21628	-6.29864	-3.03233	-8.39646	-6.6641	-1.05294	-2.79518	2.03863	1.06237	-2.16575	-2.16575	-1.82988	-4.25674	-2.05907	-1.70865	-2.67549
TCGA-E7-A678	C4	-9.13079	-3.85601	-4.79591	-3.89992	-1.91415	-1.48765	-1.28712	-3.07808	-5.04288	-2.36877	-7.25536	-5.68114	-2.34024	-1.8924	1.35455	0.770104	-1.34139	-1.34139	-1.67082	-3.66057	-2.00784	-1.20252	-2.52285
TCGA-E7-A7DU	C4	-5.91997	-2.52422	-3.68134	-4.43236	-2.87156	-2.75582	-1.12123	-2.31927	-5.15085	-2.5066	-7.1744	-5.38299	-1.36771	-2.09177	2.12385	0.560426	-1.67076	-1.67076	-1.76628	-2.30056	-2.25519	-2.05849	-1.81221
TCGA-E7-A7PW	C4	-7.38937	-5.08973	-2.24438	-4.00639	-2.70475	-3.02166	-1.35579	-1.31725	-3.79949	-3.03815	-6.74733	-5.63101	-0.145021	-2.54596	1.80243	0.31589	-1.14413	-1.14413	-1.51491	-3.07682	-0.565052	-0.172855	-2.26332
TCGA-E7-A7XN	C4	-4.14643	2.1089	2.0034	5.22201	2.99624	3.61659	1.93935	0.221304	6.78455	1.69843	6.64346	1.80736	0.316091	2.89013	0.0629916	-1.01138	0.495029	0.495029	3.01875	-1.84104	5.53746	-1.08229	-1.1923
TCGA-E7-A97Q	C4	3.51837	-2.59743	-1.64101	-0.503756	-0.99155	-0.00927756	0.207813	-0.7404	-1.8384	-0.945764	-2.96488	-1.54536	-1.06795	-1.46203	0.461388	0.760934	-0.14571	-0.14571	-0.761967	1.1735	0.279316	0.179924	0.376177
TCGA-FD-A3NA	C4	2.90402	-0.750267	0.664102	1.77982	-0.14409	0.521002	-0.303872	1.02521	1.80649	0.804299	2.1265	0.939589	2.42812	0.543778	0.682574	-0.052106	0.411248	0.411248	0.41485	0.510176	0.744244	-0.0141604	0.459255
TCGA-FD-A3SN	C4	3.17545	-0.3284	0.684025	0.186003	1.25781	0.280833	-0.0759202	0.0888182	1.89344	-0.139924	3.59288	-0.28	1.11923	-0.349405	-0.530802	0.126716	0.515293	0.515293	0.0659208	1.59731	1.0091	0.539007	1.09892
TCGA-FD-A43X	C4	-7.24785	-3.32698	-3.66688	-5.50274	-3.73612	-3.62435	-1.6168	-2.46741	-7.10433	-2.67379	-8.58073	-6.18222	-2.17936	-3.13819	0.779061	0.132967	-2.31312	-2.31312	-2.09142	-2.40958	-3.60688	-1.77048	-2.03406
TCGA-FD-A5BY	C4	3.76722	1.69605	1.42356	0.958783	0.794986	1.20132	0.400803	0.92878	0.789309	0.129182	2.41569	0.641649	0.0399452	0.70448	-1.45093	-0.319366	-0.231623	-0.231623	-0.111995	1.7873	0.128669	-1.07858	1.44093
TCGA-FJ-A3ZF	C4	-7.14759	-3.08422	-2.34052	-6.78536	-3.81417	-5.31851	-0.239769	-2.57355	-7.10734	-2.38686	-9.09271	-5.76346	-1.19978	-2.88595	1.27407	-0.432746	-1.33486	-1.33486	-1.90343	-3.56368	-2.74036	-0.279357	-2.30436
TCGA-FT-A3EE	C4	-0.841479	-0.397781	0.406352	-3.11929	-1.93704	-1.0842	-0.349387	-0.261214	-1.81036	-0.797013	-0.900885	-1.19712	0.701731	-1.44103	0.718022	-0.103524	-0.213438	-0.213438	-0.713978	-0.63311	-2.56145	-0.768424	-0.182744
TCGA-G2-A2EF	C4	-1.21249	2.01269	2.05076	4.02154	2.76044	2.14318	2.15226	0.782298	4.32236	1.97308	6.5498	4.21776	2.08479	3.07774	-2.12103	-1.49652	0.81361	0.81361	3.08408	-1.01985	2.77861	2.25393	1.42469
TCGA-G2-A3VY	C4	-8.23314	-3.59349	-2.41948	-5.78959	-3.70083	-4.78519	-0.831167	-2.39226	-7.27089	-2.14532	-9.18878	-5.26821	-1.6343	-2.73168	1.1676	0.464768	-1.40187	-1.40187	-2.17933	-3.60695	-2.69768	-0.138015	-2.13949
TCGA-G2-AA3B	C4	-7.60995	-3.765	-2.51473	-0.639042	-0.688625	-1.9433	-0.161708	-2.08743	-1.71985	-1.82234	-4.44219	-4.99445	-0.284653	-1.41667	2.10145	-0.0766556	-0.552173	-0.552173	-0.169141	-4.10666	0.774251	-2.06693	-2.5649
TCGA-G2-AA3F	C4	-2.64983	-3.20924	-1.65518	-3.5632	-2.95119	-3.53597	-1.78079	-2.56543	-3.93138	-2.04801	-5.6858	-4.49269	-0.262783	-2.47987	1.60426	0.0626429	-1.52543	-1.52543	-1.5218	-1.86931	-1.36821	1.32238	-1.1825
TCGA-GC-A3RC	C4	-0.580012	3.65358	2.4447	4.57149	3.31599	3.10527	1.70615	0.778353	2.50922	1.6719	4.87092	3.40692	1.00694	2.87683	-3.11474	-1.31526	0.535952	0.535952	2.18448	-1.48282	2.52303	-1.87969	0.673775
TCGA-GC-A4ZW	C4	-6.24914	2.06482	-0.816243	-3.41896	-0.848683	-1.64406	0.2926	-1.83555	-2.6121	-1.36784	-3.46359	-1.06469	-2.11553	-0.689451	1.82243	-0.728757	0.201036	0.201036	-0.369324	-3.38841	-0.396474	2.07006	-2.01809
TCGA-GC-A6I3	C4	0.754968	-1.01096	-2.09999	2.72295	-1.25153	-0.110849	-0.366588	-0.41627	1.62556	0.581338	0.44589	-0.0351646	0.915885	0.371531	-0.512326	-0.504788	1.58942	1.58942	1.17284	-0.366599	0.672199	-0.311379	-0.119983
TCGA-GD-A3OQ	C4	0.266115	-0.639775	2.90564	-1.82811	-0.0186322	-0.973197	0.321523	-0.605958	0.428383	-0.7455	1.1152	-1.55604	0.817057	-0.6659	0.793008	-0.17923	-1.01454	-1.01454	-0.717837	0.462466	-0.0954902	-1.20974	0.0461361
TCGA-GD-A6C6	C4	-4.57515	-1.96044	-2.57946	-2.9064	-1.57176	-2.29732	-1.44213	-1.94542	-2.49614	-1.41965	-4.4391	-3.48614	-0.772189	-2.31542	1.47435	-0.121724	-0.0949937	-0.0949937	-1.06625	-2.4392	-1.83331	0.44405	-1.74444
TCGA-GU-A42P	C4	-6.12539	-2.35613	-1.13668	-5.49354	-1.43191	-1.77899	-0.194754	-0.955459	-4.73693	-2.48526	-6.34487	-3.65598	-2.25255	-1.86872	0.802299	0.687023	-0.650823	-0.650823	-1.70367	-2.53143	-2.60303	0.586229	-1.8858
TCGA-GV-A3JV	C4	1.24214	-1.68536	-1.75372	0.0117753	-0.80357	-0.770698	-0.591044	-0.808988	-0.151072	-0.214162	-0.184317	0.378047	0.81463	0.0574286	1.39459	0.660683	0.486166	0.486166	0.423559	-0.502632	1.11905	-0.568688	-0.332315
TCGA-GV-A3JW	C4	-4.30089	-4.42391	-2.94424	-5.9193	-4.11819	-4.92074	-1.47137	-2.42418	-7.26297	-2.8574	-9.4596	-5.48384	-2.72315	-3.04468	2.08978	0.984641	-2.21578	-2.21578	-2.14172	-2.48949	-3.58915	-0.701735	-1.69956
TCGA-GV-A3JZ	C4	2.58769	2.16759	-0.612722	-0.56328	-0.629049	-1.08099	-0.482998	-0.424078	0.391025	-0.369799	0.200651	-0.285735	0.192704	-0.983262	-0.788462	0.182959	0.179125	0.179125	0.005451	0.0837742	0.0616931	1.82868	0.298094
TCGA-GV-A3QF	C4	-7.44115	-4.35043	-1.44669	-5.5087	-2.85221	-2.68368	-0.857491	-0.0905481	-4.62782	-1.30392	-6.64395	-4.45811	0.207004	-2.64101	2.87043	0.767965	-1.81909	-1.81909	-2.26054	-2.78789	-2.82947	-0.861336	-2.01196
TCGA-GV-A3QH	C4	-7.82594	-4.22418	-1.9717	-4.85724	-2.35909	-3.41513	-0.297399	-2.29763	-3.49164	-2.83052	-5.96163	-5.38151	-2.60142	-2.25009	0.715389	0.474881	-1.03496	-1.03496	-1.68458	-3.73964	-2.1654	0.423527	-2.27837
TCGA-GV-A40E	C4	2.55009	2.65145	2.55676	0.87791	2.11793	0.895944	0.855594	1.6047	3.33198	-0.011062	5.75723	1.65276	2.4116	1.58094	-0.955769	-1.17917	0.766881	0.766881	1.36382	-0.757015	-0.124106	0.813435	0.39681
TCGA-GV-A40G	C4	-7.16003	-0.981641	-2.30417	-5.0665	-2.27153	-3.42684	-1.4716	-1.12905	-4.29837	-2.09352	-6.49452	-3.87998	-2.57956	-2.84943	1.89196	0.585984	-0.927187	-0.927187	-2.21651	-1.99095	-2.40835	0.647686	-1.62959
TCGA-GV-A6ZA	C4	-5.61999	-2.36501	-2.66505	-0.0822857	-1.30945	-0.96352	-0.307519	-1.90912	-2.69907	-1.13155	-4.33104	-2.85443	-2.1234	-0.801033	2.04277	0.486929	-0.59041	-0.59041	-0.0404128	-2.7321	0.56322	-0.41136	-1.90642
TCGA-H4-A2HO	C4	-4.15943	-2.29801	-2.6621	-1.29687	-0.965849	0.165916	-0.0929724	-0.807695	-3.25948	-0.623341	-4.63659	-1.27677	0.0357603	-0.686834	1.86096	0.935822	-0.695558	-0.695558	-1.03286	-1.13188	-0.79382	-0.424578	-0.94878
TCGA-KQ-A41N	C4	-2.74303	-2.38114	-2.40317	-6.17061	-3.00587	-2.32949	-0.971396	-2.02256	-5.58554	-2.1999	-6.86064	-4.54252	-1.4173	-2.92028	2.71429	-0.436589	-0.793968	-0.793968	-1.92277	-0.683109	-3.41176	-0.647055	-1.2642
TCGA-KQ-A41Q	C4	-2.05534	-2.88361	-2.47584	-4.60867	-3.16781	-2.72941	-1.55734	-1.4766	-4.13688	-2.00312	-6.14398	-4.98125	0.548171	-2.02913	1.90256	0.253372	-0.836777	-0.836777	-1.92926	-1.09045	-3.31498	-0.0318432	-0.893573
TCGA-KQ-A41R	C4	-5.93235	-2.13018	-2.84159	-4.3877	-1.6977	-2.25581	-0.850231	-1.26744	-4.23295	-2.40784	-5.96411	-4.25934	-2.46471	-2.01915	1.81956	0.391818	-0.725199	-0.725199	-1.26329	-2.43865	-2.22525	-1.03332	-1.42548
TCGA-LT-A8JT	C4	-4.8134	-3.37729	-3.56476	-2.41085	-2.34987	-2.03494	-1.14134	-2.28603	-3.08244	-1.6036	-5.66936	-4.34947	-0.849482	-1.34523	2.28601	0.9016	-1.41578	-1.41578	-0.997472	-2.25545	-0.742467	-1.51381	-1.7468
TCGA-S5-AA26	C4	-5.29668	-4.22587	-1.63126	-6.15164	-3.48592	-3.70946	-1.45234	-3.2408	-5.63503	-3.2172	-7.09286	-6.23624	-2.2843	-2.60323	2.13884	0.641844	-1.63999	-1.63999	-1.88741	-1.29634	-3.6712	-2.10471	-1.5225
TCGA-UY-A78M	C4	4.16436	-1.96336	0.341951	-3.61854	-1.15221	-1.81463	-1.25913	-0.634407	-1.95619	-1.5939	-2.4523	-2.97433	0.641545	-2.1296	-0.101665	-0.364282	-0.314382	-0.314382	-1.47583	1.61778	-2.56131	0.0105036	0.803236
TCGA-UY-A78O	C4	-1.80163	-2.32505	-2.76536	-3.03632	-3.00531	-2.85398	-1.56492	-1.61304	-3.10637	-1.63619	-4.57388	-3.28524	-0.538622	-1.82197	2.68932	0.623054	-0.238249	-0.238249	-0.928042	-1.20756	-1.55991	-0.716253	-0.909887
TCGA-UY-A9PA	C4	-5.43891	-2.17244	-0.25636	1.56772	0.51086	1.66644	-0.328559	-0.609032	-0.0668557	-0.0483227	0.317211	-0.351957	1.65139	1.01565	1.52612	0.613508	-0.535304	-0.535304	0.996975	-2.91083	1.79018	-1.68117	-0.982406
TCGA-XF-A8HB	C4	-8.36005	-1.28113	-1.57881	-2.90251	-1.61017	-1.55366	-0.972014	-1.60205	-4.86636	-1.36208	-5.4603	-3.28441	-2.52148	-1.78224	1.86986	0.213748	-1.0021	-1.0021	-1.51872	-3.00145	-1.3986	0.154681	-2.07048
TCGA-XF-A8HC	C4	-8.18	-3.69385	-2.11799	-6.74094	-3.82063	-4.0559	-0.674455	-1.7563	-6.65186	-3.25703	-9.12317	-5.92547	-2.44374	-3.31727	2.82594	1.35523	-1.14126	-1.14126	-2.06654	-3.29091	-3.65619	-1.09272	-2.00617
TCGA-XF-A8HG	C4	-7.56321	-5.21483	-4.94941	-5.28443	-3.90734	-2.93488	-1.9051	-2.54649	-7.65111	-2.95059	-10.0472	-6.99088	-2.08592	-3.45587	2.24462	1.39989	-1.67931	-1.67931	-1.90438	-4.40345	-3.48483	-1.44729	-2.52187
TCGA-XF-A8HI	C4	-4.93613	-1.96328	-2.4451	-3.36706	-2.99115	-2.29164	-0.908073	-1.37243	-2.69005	-1.47709	-4.2999	-3.14106	-0.0604311	-1.03464	1.30374	0.545993	-1.23213	-1.23213	-1.18874	-2.01089	-2.59064	-1.81997	-1.50547
TCGA-XF-A9SV	C4	5.47068	-0.753915	-1.07109	-1.29467	-1.93435	-1.65204	-0.951649	-0.252582	-3.08692	-0.2624	-3.0051	-1.76158	-1.23661	-1.99051	-0.231891	0.0213442	-0.850488	-0.850488	-1.39233	0.788176	-1.99829	-0.314031	1.33477
TCGA-XF-A9T0	C4	2.0675	-0.999686	-0.918387	0.751203	-1.16617	-0.825443	-0.204911	0.187126	-0.149636	0.277572	-0.376143	-0.687327	1.31375	-0.289778	-0.183138	-0.611726	-0.00627194	-0.00627194	0.10678	0.423938	0.636902	-0.561104	0.339301
TCGA-XF-A9T6	C4	-2.6204	2.27995	0.863518	0.597557	0.478411	0.673688	0.883705	0.479412	1.84033	-0.227661	2.79339	0.0915388	0.745641	0.86298	-0.942297	-1.3993	0.737054	0.737054	0.306407	-1.80162	-0.339594	0.534625	-0.815637
TCGA-XF-AAMQ	C4	-0.767316	0.475698	-0.971964	2.24217	0.903468	0.670894	0.340046	-0.841131	1.68524	1.01136	0.115046	0.652599	-1.4289	0.919052	1.79511	0.37767	0.191947	0.191947	1.18257	-1.73955	3.39618	0.52545	-0.759012
TCGA-XF-AAMZ	C4	-2.24226	-1.68868	-1.537	-1.96622	-2.42628	-2.08204	-1.38498	-0.447503	-0.856006	-0.405099	-2.5085	-1.27853	-0.0173064	-0.449439	0.546202	0.138239	-0.331502	-0.331502	-0.527849	-0.0815828	-1.73888	1.01948	-0.761973
TCGA-XF-AAN0	C4	0.0908483	0.439793	0.138546	1.68631	-0.138902	1.151	0.363876	0.881312	0.997898	1.16175	0.0616437	1.07517	-1.00362	0.228431	0.797386	-0.116482	-0.0576068	-0.0576068	0.375985	-0.642431	0.763306	-0.130512	-0.447819
TCGA-XF-AAN2	C4	-0.969755	1.41855	0.242457	3.1512	2.49173	1.83415	1.71579	0.911198	3.16226	0.558235	3.35896	0.767062	-0.383572	1.15057	-1.19629	-0.745054	-0.228635	-0.228635	1.93765	-1.14191	2.83143	-0.998866	-0.495022
TCGA-ZF-A9R3	C4	-1.6475	-4.19813	-2.31863	-1.43905	-1.3783	-1.03909	-1.26734	-0.630294	-2.2553	-1.12569	-3.59888	-2.69353	0.763144	-0.95157	2.10885	0.82886	-0.415079	-0.415079	-0.621883	-2.20945	-1.37258	-0.213349	-1.17568
TCGA-ZF-A9R4	C4	-7.86661	-3.60402	-4.09206	0.0460496	-1.9389	-1.35281	-0.0845676	-2.258	-3.00248	-0.53603	-5.50785	-3.56133	-1.53189	-1.0147	1.30199	1.24567	-0.814729	-0.814729	-0.0949523	-3.46269	0.81521	-0.343041	-2.31838
TCGA-ZF-A9RL	C4	-9.556	-4.60767	-3.68735	-6.05313	-3.60457	-4.98394	-1.31233	-2.79402	-7.26941	-2.25982	-9.58752	-6.83839	-1.64735	-3.39055	1.47825	0.949107	-2.19783	-2.19783	-2.00899	-4.40448	-2.65382	-1.32352	-2.51656
TCGA-ZF-A9RM	C4	-9.09219	-3.46422	-3.53879	-6.09753	-4.73956	-5.09083	-1.50791	-3.07573	-6.0703	-2.52393	-8.44273	-5.77555	-1.34845	-2.68193	2.17556	0.812685	-1.10891	-1.10891	-2.01932	-4.06736	-3.59033	-0.2011	-2.48995
TCGA-ZF-AA5N	C4	-3.58316	-0.172967	-1.51875	-2.96883	-1.11667	-0.951751	-0.173566	-0.774915	-1.31949	-0.987902	-1.68183	-3.71879	-0.300418	-1.30015	0.856225	-0.619185	-0.51761	-0.51761	-1.21003	-2.26432	-1.10741	-0.96086	-1.47247

## Sheet: UROMOL
id	Subtype	CAF_Peng_et_al	TAM_Peng_et_al	MDSC_Peng_et_al	ICB_resistance_Peng_et_al	T_cell_regulatory_Peng_et_al	T_cell_exhaustion_Peng_et_al	T_cell_accumulation_Peng_et_al	Neutrophils_Bindea_et_al	Chemokines_Li_et_al	Chemokine_Receptors_Li_et_al	Cytokines_Li_et_al	Cytokine_Receptors_Li_et_al	Interleukins_Li_et_al	Interleukins_Receptor_Li_et_al	TGFb_Family_Member_Li_et_al	TGFb_Family_Member_Receptor_Li_et_al	TNF_Family_Members_Receptors_Li_et_al	TNF_Family_Members_Receptors_Li_et_al	Immune_Checkpoint	Pan_F_TBRs	IFNG_signature_Ayers_et_al	Hu_hypoxia_signature	EMT2
U0002	C1	2.46754	0.931439	0.311548	2.53378	0.755555	1.20081	0.760075	2.2512	0.577477	1.16606	1.30176	2.90376	-0.593871	1.73773	0.183267	0.652378	0.125373	0.125373	0.6848	2.21824	0.811836	0.174598	1.22078
U0035	C1	4.25891	-0.997629	-2.03652	1.41488	0.520448	-0.372196	0.104897	-0.302663	0.265642	0.764701	0.972441	2.22681	0.16893	0.876807	0.999972	-0.268663	-0.179527	-0.179527	-0.0241503	1.34361	0.423802	-1.1833	0.714979
U0067	C1	-0.398112	1.15877	2.77828	-2.10281	-0.396874	-2.04231	-0.0412614	-0.0197417	-1.64277	-0.521898	-1.84714	-1.31111	-0.922017	-1.45201	-0.89885	0.925161	-0.81761	-0.81761	-0.850933	-0.190158	-1.37545	0.580079	0.0612115
U0074	C1	0.394828	2.50613	1.61126	2.49933	1.4836	1.33648	0.893913	1.27687	2.31893	1.60107	2.63489	2.23642	0.946794	1.72114	0.208957	-0.693228	0.597462	0.597462	1.0136	-0.946533	1.65564	0.492602	-0.629822
U0086	C1	0.920392	-0.0570359	1.33789	1.89875	1.32264	0.819828	0.749248	0.153472	0.121749	-0.0311057	1.41972	0.0796879	-0.679019	0.309743	-0.798884	0.802141	0.581092	0.581092	0.579049	-0.0387229	2.38738	1.03262	0.171681
U0088	C1	-1.3524	-0.0164677	0.851415	-0.530469	1.18305	0.669685	0.929257	0.724099	0.908383	0.473656	0.849807	0.465778	-1.0751	-0.593679	-0.418984	1.00509	-0.0246843	-0.0246843	-0.118581	0.465193	1.27453	-0.0269699	0.260357
U0089	C1	-0.790434	-1.16269	-0.3417	0.679184	-0.409342	-1.04479	-0.254701	-0.706766	-0.220524	-0.0280625	-0.651909	-0.328936	-1.36394	-0.389359	1.15598	0.0701873	0.205912	0.205912	-0.406991	-0.330876	0.104317	-0.230078	-0.154387
U0091	C1	1.583	0.53521	2.45786	1.56085	0.445779	0.452925	0.146922	0.461975	3.77645	0.00439543	3.74365	0.670674	-0.589869	0.65802	-0.184927	0.552505	1.04776	1.04776	0.118662	1.76852	0.998853	0.805559	0.544675
U0106	C1	-3.17683	-1.48434	-0.869841	-3.60656	-1.28872	-1.91863	-0.500574	-0.975714	-2.24928	-0.925169	-3.54364	-2.15398	0.511385	-1.03047	0.654847	0.686807	-0.305016	-0.305016	-0.486557	-1.49716	-1.16519	0.43522	-0.910528
U0115	C1	3.28148	-0.0269206	-1.17136	1.77866	0.530095	0.121167	0.295422	0.0397047	-0.754476	0.604853	-0.104813	2.04428	-0.398648	1.67309	0.602356	-0.610029	-0.573095	-0.573095	1.12309	1.50709	0.3444	-0.760121	0.148953
U0126	C1	-0.997102	-0.0773822	0.463822	-0.807208	-0.901891	-0.428367	0.344382	-0.274087	-0.0525297	0.20928	0.57368	-0.0365288	1.05264	-0.0469058	-1.01919	0.722267	0.409996	0.409996	0.240047	-0.493361	-1.13389	0.732796	-0.228848
U0138	C1	-0.354295	0.827013	0.74251	-0.117585	-0.0134343	-0.11118	-0.23089	0.520894	0.374121	0.230885	0.523709	-0.231625	0.683246	0.265089	0.0149549	-0.0204964	-0.162023	-0.162023	-0.47372	-0.388809	-0.555448	1.05071	0.0102645
U0152	C1	0.462966	1.70572	0.79872	4.98978	2.18651	2.29273	1.27626	0.600124	2.78202	1.31542	3.47459	1.56579	0.20495	2.04995	0.153308	-0.185322	0.323842	0.323842	1.75998	-1.19758	3.01686	-0.332285	-0.433444
U0156	C1	-0.374787	-0.351921	0.166186	-0.21786	-0.833016	0.463823	-0.109299	0.324784	1.14169	0.451853	0.834812	-0.291795	0.650351	0.145452	0.527538	-0.199211	0.0418723	0.0418723	0.179404	0.107944	-0.419607	0.457984	-0.234806
U0204	C1	0.987074	0.853152	-1.51227	-0.343376	-0.58719	-0.429364	-0.345942	0.572302	-0.611712	-0.604884	-0.611081	0.0304658	-1.082	-0.38357	0.86736	0.046189	-0.949726	-0.949726	-0.502002	-0.704208	-0.844382	-1.4886	0.0912857
U0207	C1	0.239298	0.481096	2.66382	0.78056	0.958821	1.47162	0.0549919	0.931083	3.1597	0.653384	2.55409	0.987428	0.397917	1.01998	-0.26619	0.513041	-0.214469	-0.214469	0.516313	-0.0293291	0.714865	0.231815	-0.23768
U0256	C1	1.63819	0.576404	3.85928	1.76287	1.32132	1.32948	0.517933	0.573104	3.70488	0.952127	4.35961	2.49796	0.00678629	1.35803	-0.108628	0.518024	-0.20368	-0.20368	0.514959	1.15192	0.621038	-0.266577	0.494634
U0273	C1	-0.319885	-0.250436	-0.462843	-0.861501	-0.0792885	-0.117013	-0.18442	-0.82022	-0.757251	0.176962	-1.15301	-0.0813633	-1.13681	-0.346706	-0.639355	0.330106	-0.402842	-0.402842	-0.709775	0.66674	-0.462776	-0.454334	0.503058
U0283	C1	0.518516	-0.205913	0.21341	1.19037	-0.145069	0.719518	0.259144	-0.0035589	0.415711	0.00918664	-0.22139	0.00420797	-0.772521	0.0771252	0.176504	0.519145	-0.820806	-0.820806	-0.137387	0.027641	0.406851	-0.338143	-0.0308562
U0307	C1	-2.64353	-1.78607	-0.362993	-2.12796	-1.15883	-2.02195	-0.714232	-1.43011	-1.78838	-1.30031	-2.12463	-1.89345	-1.47417	-1.28597	-1.03733	-0.449198	-0.917433	-0.917433	-0.805289	-0.606235	-0.571457	0.869653	-0.70932
U0312	C1	-0.585893	-0.690875	0.857402	-3.47712	-1.35011	0.0493744	-0.632203	-0.652063	-1.51738	-1.76401	-1.6248	-1.64121	-1.48654	-0.817381	0.232793	0.106542	-0.653465	-0.653465	-0.85648	0.311515	-1.71886	0.112604	-0.0204801
U0326	C1	0.459617	1.79836	2.22966	3.58412	1.89542	2.30295	0.702227	1.78622	5.27216	1.48975	5.65654	2.55992	1.14882	2.02192	-0.599129	-0.14225	0.84262	0.84262	1.47586	-0.0178983	2.51972	1.17418	0.106693
U0329	C1	-2.00014	-1.32719	-0.404886	-3.16677	-1.33825	-0.638921	-0.79825	-1.1697	-0.681679	-1.28877	-1.97548	-2.87881	0.438367	-0.991413	1.13178	-0.0752321	-0.421889	-0.421889	-0.776219	-1.20374	-1.81956	0.805824	-0.855161
U0330	C1	-0.772786	-1.06919	0.210979	0.793402	-0.280943	1.16395	-0.0154753	-0.610014	-0.373955	-0.293259	-0.949072	-1.083	-1.25548	-0.0581012	0.513654	-0.195851	-0.604769	-0.604769	-0.188941	-0.581742	0.507901	-0.713861	-0.0337887
U0383	C1	-1.83956	0.277373	0.855685	-3.21227	-1.53794	-1.25071	-0.235493	-0.380352	-1.58524	-0.647972	-1.72321	-1.35572	-1.31533	-0.976037	0.0865843	0.0161341	-0.448322	-0.448322	-0.55076	-0.3324	-1.23776	0.366783	0.040066
U0394	C1	-2.53066	-0.471372	-0.727784	-2.62223	-1.65981	-1.7121	-1.16464	-0.58085	-2.05319	-0.567511	-3.16062	-1.94068	-0.998811	-0.858744	0.491987	-0.145516	-1.52467	-1.52467	-0.498937	-1.3795	-0.941141	-0.20683	-0.580304
U0400	C1	-2.2083	-0.173152	-1.49761	-2.23177	-1.08957	-0.8839	-0.750047	-0.463254	-1.96533	-1.66411	-2.75114	-2.7682	-0.555339	-1.17308	0.172107	-0.256367	-0.853466	-0.853466	-0.475116	-1.4104	-0.815183	-0.172933	-0.822811
U0408	C1	-1.90544	1.05428	-0.125105	-3.15774	-1.45164	-1.5977	-0.828691	-0.759446	-2.55049	-0.622639	-3.55397	-2.53243	-0.966048	-1.2832	0.375614	0.760543	-1.11545	-1.11545	-0.770009	-0.486318	-1.82078	0.480891	-0.215485
U0430	C1	1.62106	0.875816	1.05151	2.10438	0.699013	1.43832	0.187666	0.721658	2.22277	-0.389703	2.33663	0.120467	1.5346	0.0446123	-0.837995	-0.395416	-0.000943472	-0.000943472	-0.114037	0.360893	1.50936	1.4953	-0.0250144
U0448	C1	-0.0790239	0.681976	1.82526	-1.37171	-1.13605	-0.79156	-0.701629	-0.206006	-0.984217	-1.19384	-0.877261	-1.5546	-0.0378158	-0.643354	-0.440134	-0.230746	-0.770156	-0.770156	-0.299479	0.647596	-1.00151	0.570533	-0.348483
U0455	C1	0.291611	-0.699676	1.03514	0.074877	-0.50403	0.194379	-0.312478	-0.625036	-0.611	-0.127313	-1.14641	0.226644	-1.1092	0.1376	0.204409	0.481882	-0.707562	-0.707562	0.0246077	0.941236	0.482462	0.285457	0.253547
U0457	C1	-2.69443	1.59676	0.845587	-2.22345	-0.519224	-1.81252	-0.168239	0.13955	-0.0689146	-1.16306	-0.387903	-1.81624	0.384379	-0.719637	-0.358126	0.66659	0.490366	0.490366	-0.598867	-0.987732	-0.752264	0.333379	-0.479095
U0459	C1	0.772182	-0.805676	-0.242073	-2.52441	-1.03869	0.499139	-0.135901	-0.619226	-1.24421	-0.979028	-2.14915	-1.41577	-1.85744	-1.51078	-0.416386	0.812538	-0.605374	-0.605374	-0.827279	0.769736	-0.673927	-0.420712	0.434257
U0475	C1	0.281636	2.78981	1.78844	0.158862	0.727303	2.07518	0.190437	0.632022	4.1543	0.481112	4.35335	0.611741	1.24902	0.0938903	-1.32655	-0.253209	0.0829967	0.0829967	-0.0142417	-0.963622	-0.448444	1.41475	-0.963073
U0512	C1	-0.0782158	1.97848	1.5358	-1.69133	-0.210397	-1.30141	-0.0325619	-0.299075	-0.779814	-0.740799	-0.175308	-0.0445572	-1.26706	-0.0857692	-0.673424	0.593611	-0.681891	-0.681891	-0.256559	0.139654	-1.09784	0.0330348	0.0918317
U0531	C1	-1.85338	-1.91641	-0.397004	-1.32598	-0.392516	-0.686899	0.0527625	-0.60279	-1.44326	-1.78562	-3.23244	-2.86192	-2.23382	-0.924963	0.760566	1.06643	-1.61627	-1.61627	-0.909382	-1.5035	0.0977779	0.348968	-0.389878
U0553	C1	-1.71517	1.41832	1.29095	-0.555941	-0.295358	-0.0863116	0.84625	0.0621608	0.206445	-0.109293	0.0736221	-0.283611	-0.746754	-0.225424	-1.06125	0.364259	0.0298129	0.0298129	-0.147614	-0.328903	0.0847742	0.204553	-0.403177
U0558	C1	-3.1611	-2.18615	-1.26961	-1.40039	-0.860009	-1.31897	-0.449622	-1.02457	-2.23693	-0.777559	-3.32961	-2.34315	-0.885454	-1.16017	0.273582	1.00736	-0.696382	-0.696382	-0.248963	-0.679591	-0.996961	-0.930921	-0.399419
U0562	C1	0.552457	-0.0467525	-1.25357	1.3277	0.660922	0.629613	-0.0663488	-0.0959502	0.498342	0.000370955	-0.380232	-0.133205	0.401115	0.462967	0.637913	-0.274607	-0.149773	-0.149773	0.513322	0.447941	2.17619	0.112686	0.059288
U0590	C1	1.07884	0.803006	-1.2594	-0.490464	-0.0360759	-1.38374	-0.273737	-0.239045	-0.891687	0.0976082	-0.717777	-0.21608	-1.48151	-0.47482	0.939838	0.590585	-0.345394	-0.345394	-0.633203	-1.53353	-0.847005	-1.1481	-0.161013
U0598	C1	-1.78077	1.07528	-0.937212	0.238228	0.209082	0.663726	0.0438844	-0.147182	2.38727	-0.693156	1.92652	-0.432983	0.296087	-0.149534	0.40721	-0.545593	-0.673838	-0.673838	-0.0167669	-1.31194	0.54629	-0.470393	-0.253662
U0600	C1	-1.45215	-1.98907	-1.79129	-3.50995	-1.72402	-1.80639	-0.695842	-1.33373	-3.23629	-1.31808	-4.11155	-2.96553	-0.321851	-1.34555	0.880141	-0.258963	-0.640536	-0.640536	-0.76645	-1.00787	-1.74805	0.488701	-0.28901
U0606	C1	0.589479	-0.0832885	0.108642	0.580372	-0.00364401	-0.909072	-0.245442	-0.637127	0.0172724	-0.27401	-0.682881	-0.730048	0.462808	-0.321789	0.455793	0.367912	-0.0176138	-0.0176138	-0.364768	1.03066	0.514718	0.652592	0.472234
U0607	C1	1.50747	0.134071	1.65115	5.26565	2.20937	1.86743	1.02673	0.721632	4.4191	1.75009	5.4183	3.40205	0.28655	2.07182	-0.515225	0.286821	0.895997	0.895997	1.68001	1.72856	3.37638	0.273659	0.509822
U0612	C1	-0.770869	1.03846	0.543931	-0.307616	-0.241204	-0.354561	-0.408653	-1.24668	-0.410969	-0.477361	-0.221363	-1.18567	-0.250089	-0.243438	-0.811948	1.2769	-0.764512	-0.764512	-0.423435	-0.311956	-0.707621	0.568795	-0.193181
U0614	C1	-2.07373	-2.42117	-1.80557	-3.26982	-2.21638	-1.20348	-1.072	-1.95551	-2.80159	-1.78857	-4.14585	-3.63817	-0.521566	-1.67889	1.11711	0.116625	-1.11989	-1.11989	-0.778138	-1.41399	-1.91792	-0.44089	-0.913593
U0615	C1	-2.15474	-1.37401	-0.648938	-2.80962	-1.56124	-1.13503	-0.581542	-1.09288	-1.51847	-1.8081	-2.09664	-2.93922	-0.662344	-1.61236	0.174406	-0.0335697	-0.855894	-0.855894	-1.02067	-0.307406	-1.33542	0.914061	-0.430095
U0625	C1	-0.407745	-1.56648	-0.0271379	0.733573	1.90975	2.19086	0.161318	1.75176	4.47459	-0.125402	4.00267	-0.918537	3.08847	0.50298	0.493916	0.60891	0.489646	0.489646	-0.00795358	0.453116	1.99962	1.89535	-0.00732307
U0643	C1	1.10155	-1.85518	0.469395	2.86352	0.864186	0.805231	0.263699	0.864444	1.96709	0.782803	1.44494	1.45535	0.902299	1.88776	0.206054	0.557187	0.508963	0.508963	1.04779	-0.556126	0.608537	-1.04363	-0.218072
U0653	C1	-1.14003	-1.58583	0.0773154	-1.05823	-0.637045	0.847797	-0.559497	-0.167652	-0.82574	-0.637104	-1.79406	-1.22998	-1.00785	-1.23466	0.497989	1.43505	-0.0644969	-0.0644969	-0.607053	-1.4657	-0.910956	1.19305	-0.590557
U0664	C1	-3.12729	-1.6069	-0.285637	-2.21422	-1.13327	-0.665897	-0.0923469	-0.797133	-1.54936	-0.667856	-1.88915	-1.92002	1.4143	-0.978378	-0.46136	-0.323681	0.360855	0.360855	-0.545429	-0.8332	-1.17986	1.08724	-0.748905
U0709	C1	0.734538	2.90054	4.12391	-0.559031	0.55459	-0.450698	0.967396	0.106647	-0.659358	-0.541593	0.780193	0.0839468	-1.91719	-0.611451	-1.76413	-0.18628	0.304773	0.304773	-0.171773	0.257856	0.0754296	0.434963	0.202081
U0768	C1	1.20932	1.26744	0.417471	-1.38781	-0.968636	-1.22455	-0.172688	-0.353708	-1.1803	-0.344534	-1.42618	-0.616128	0.140113	-0.299297	-0.288824	0.331913	-0.324808	-0.324808	-0.341893	0.104168	-1.10682	0.257051	0.17603
U0779	C1	-2.0158	-1.42074	0.196209	0.656844	0.684274	0.300315	0.31497	0.0623045	0.302267	0.227556	0.640964	0.300616	0.877691	0.549825	-0.555395	0.240864	0.387496	0.387496	0.119415	-0.450393	0.639764	0.227213	-0.132592
U0794	C1	-0.542349	-2.19902	-2.13497	-1.34188	-1.33693	-0.789281	-0.55119	-0.464677	-2.82869	-1.18144	-3.91965	-2.31684	-0.936689	-0.939031	1.43195	-0.530391	-0.841171	-0.841171	-0.685042	-1.23953	-1.49956	-1.29457	-0.139081
U0839	C1	1.5436	-0.0313818	1.02949	-1.0636	0.0257654	-0.459179	0.188782	0.808844	2.0493	0.210417	2.11467	1.02444	1.44696	0.996642	-0.424951	0.097686	0.648027	0.648027	0.628519	0.901125	-0.959339	1.30705	0.448913
U0850	C1	-2.67002	-1.24755	0.329818	-0.034279	0.325754	0.961348	0.0589158	-0.0522395	1.86088	-0.451075	1.5048	-1.12932	-0.334061	-0.815969	-0.0138348	0.617054	-0.370375	-0.370375	-0.521433	-0.623231	0.972166	0.699446	-0.594774
U0856	C1	-0.474417	-0.315057	-0.0308847	2.70565	1.01134	3.34889	0.715593	1.25059	2.36082	1.35482	2.93127	1.6127	-0.254982	0.681627	-0.534732	-0.0502476	0.486801	0.486801	0.650681	-1.01058	1.37435	-0.722897	-0.522698
U0905	C1	0.257123	0.0877495	1.34228	2.02931	0.838257	0.488732	-0.432244	0.215881	1.47297	0.443644	1.60232	0.837363	-0.831638	0.448058	-0.484811	-0.278855	0.550439	0.550439	0.623223	-0.14565	1.99901	1.49882	-0.00151783
U0907	C1	1.59671	4.2122	4.44891	6.11185	3.90708	4.43923	1.63697	4.11439	7.71963	2.30377	8.32502	4.2528	1.62659	2.67758	-0.206169	-0.457992	1.62615	1.62615	2.33654	0.0236498	4.35486	0.819764	0.497134
U0909	C1	-0.806243	1.85449	2.07362	6.08771	1.99642	2.72627	0.967367	0.829572	4.61788	1.58722	5.02548	1.99682	-0.474053	1.86233	-0.879799	0.174104	1.14284	1.14284	1.57802	-0.760459	3.4496	-0.535914	-0.111857
U0910	C1	-2.54351	0.59344	0.449905	-3.01987	-1.20345	-1.29386	-0.946436	-0.962139	-2.84901	-1.15917	-3.41129	-2.62269	-1.33665	-1.64087	0.590113	0.721125	-0.345797	-0.345797	-0.461849	-0.514195	-1.41823	0.344627	-0.329609
U0912	C1	-3.642	-2.36479	-0.635012	-3.02861	-1.2534	-1.69623	-0.463687	-1.375	-1.98316	-1.33703	-2.25817	-2.32152	-1.85253	-1.35004	-0.304488	0.508794	-0.984609	-0.984609	-0.464426	-1.11736	-1.25761	-0.280576	-0.570679
U0932	C1	1.1982	2.38489	0.760577	1.17034	0.700542	0.564232	0.281903	2.21969	3.46546	0.42807	2.89573	0.870696	-0.919727	0.654349	0.270396	0.454528	-0.648713	-0.648713	0.384965	-0.462788	-0.0323437	0.379675	0.155609
U0954	C1	4.23396	0.337937	0.436464	3.21207	1.65087	2.79519	0.582752	0.606507	2.79727	2.36845	3.70168	4.13665	-0.197024	2.18601	0.620505	-0.574522	-0.125107	-0.125107	1.09401	1.55331	1.69867	-0.5356	0.793869
U0977	C1	-0.486851	-0.798907	-0.715381	2.11707	1.76768	1.02546	0.868767	-0.616677	1.11539	1.74808	1.40118	3.33785	0.23875	2.79798	-0.412116	-0.408098	0.223847	0.223847	1.68915	2.15931	1.58972	-0.210548	0.633875
U0993	C1	0.669188	-1.37855	1.48147	0.428737	0.786636	0.000986314	0.450699	-0.57904	2.04668	0.0676406	2.3941	-0.245813	-0.660194	-0.332312	-0.814533	-0.424889	0.0212663	0.0212663	-0.244123	0.699245	1.97469	1.63914	-0.226798
U1002	C1	0.0394349	-1.3303	-1.20675	1.02857	0.033357	0.179287	-0.170549	0.567058	-0.26059	-0.00360326	0.00306768	0.514438	-0.911234	-0.1097	0.277968	-0.339286	0.348507	0.348507	-0.160672	-0.561841	0.0872306	-0.92409	-0.181978
U1006	C1	-1.94163	0.297023	1.15353	-0.728558	-0.849258	-0.263844	0.456366	0.438288	-0.403767	0.143445	0.445019	-0.743402	1.11263	-0.971367	-1.71233	0.411395	0.0517273	0.0517273	-0.56975	-0.495706	-0.116078	1.4742	-0.369724
U1020	C1	0.696643	-0.768532	-0.38425	1.37216	1.23162	3.15435	0.273483	1.37395	3.97869	1.10648	3.48505	1.7326	0.532255	1.06561	0.0465221	0.289961	0.152202	0.152202	0.522738	-0.924181	1.39509	0.344573	-0.370194
U1046	C1	1.14234	0.924171	0.597663	1.54589	1.33628	3.28755	0.240138	2.11213	5.14851	1.50288	5.01449	1.87825	2.11056	1.82333	-0.498351	-0.0831812	0.512076	0.512076	1.20665	-0.592112	0.910392	0.337456	-0.00462267
U1055	C1	-2.79573	-1.09869	0.00875954	-1.82973	-1.07801	-0.596009	-0.744755	0.371974	-2.19886	-1.20212	-3.03388	-2.49969	-1.41544	-1.28283	1.93458	0.984622	-0.483712	-0.483712	-0.571315	-0.56933	-1.25758	0.442554	-0.739053
U1067	C1	1.40285	1.57275	0.956108	1.86969	0.656009	0.662764	0.0272853	1.85343	1.76299	1.11036	2.54835	1.66787	0.0974142	0.940445	0.0540674	0.419875	0.0537971	0.0537971	0.81534	0.260043	0.620081	-0.284567	0.193162
U1099	C1	-2.76539	1.6079	-0.620354	-4.25233	-2.374	-2.73995	-0.72402	-1.27665	-3.35203	-1.03996	-3.74689	-2.48274	-1.04646	-1.82655	-0.438766	0.385788	-0.703091	-0.703091	-0.951064	-0.970751	-2.15821	-0.496734	-0.898069
U1123	C1	-0.873039	1.338	1.15136	0.677574	0.625404	0.612102	-0.464623	0.445253	0.341023	-0.284361	0.454847	-0.965651	-0.90627	-1.0458	0.0271925	0.477751	-0.427296	-0.427296	-0.365322	-1.40566	0.0924784	-0.34484	-0.313032
U1165	C1	-2.17654	-0.3474	0.372087	-2.56219	-0.72485	-1.22048	-0.463591	-0.444045	-1.92433	-0.763218	-2.69875	-2.33375	-0.342584	-1.42418	0.638151	-0.380509	-0.304502	-0.304502	-1.03125	-0.725951	-1.30695	0.449613	-0.324439
U1194	C1	-0.758199	1.2747	1.7033	0.312171	0.402915	0.0263333	0.0374324	0.198028	1.23096	0.0967779	1.51479	-0.0443852	-0.150169	-0.0969537	-0.84646	-0.288002	0.212772	0.212772	0.117812	-0.811087	0.459209	0.144909	-0.405982
U1212	C1	0.381171	-0.251083	0.684057	1.26536	1.17631	1.67148	0.552016	1.43264	3.36826	0.873905	3.01991	1.15781	-0.409957	0.804398	-0.0915462	0.96283	-0.179081	-0.179081	0.51482	-0.0940522	1.60599	-0.25742	-0.0455397
U1243	C1	-1.44035	0.647123	1.10357	2.32299	1.43433	1.56334	0.576426	0.170817	2.08291	0.838222	2.31483	-0.115619	0.0899179	0.446219	0.308167	0.28865	-0.280081	-0.280081	0.385678	-1.48221	2.68617	-0.20254	-0.576743
U1265	C1	1.33718	-0.362877	-2.38868	0.423785	-0.743266	-0.805764	-0.321331	-0.610649	-1.68568	0.0354833	-1.7612	-0.130494	-0.351366	0.0537781	1.17495	0.438767	-0.651306	-0.651306	-0.526565	0.88172	-0.468609	-0.897163	0.233933
U1271	C1	-2.27953	-1.84724	-2.17176	-3.17117	-1.58402	-1.80848	-0.446706	-0.95963	-2.4406	-0.605447	-3.52533	-1.94778	0.044556	-1.2588	1.43395	-0.292011	-0.342739	-0.342739	-0.640243	-0.762103	-1.57262	0.0112266	-0.420448
U1275	C1	-0.320676	0.931841	0.585231	4.06176	2.41815	1.75226	0.712611	0.55986	2.6084	1.38088	3.43204	2.03994	0.510612	0.596205	-0.374385	0.759685	0.701393	0.701393	1.30558	-0.154445	3.09061	-0.331564	0.0323013
U1289	C1	-2.02563	-0.572216	-1.16735	-2.9077	-1.03086	-1.78694	-0.895693	-0.965902	-2.5336	-0.698254	-3.01989	-1.78976	-0.131523	-1.12309	-0.311655	0.233488	0.111392	0.111392	-0.626604	-1.29497	-1.4826	0.149083	-0.320698
U1300	C1	-1.40928	-0.212744	-0.83055	-1.85454	-1.32774	-0.447212	-0.374121	-0.170091	-1.94742	-0.962344	-1.98192	-1.67958	-2.46602	-1.6752	0.687988	0.208064	-0.432596	-0.432596	-0.746373	-0.222041	-0.806058	0.0367931	0.0470241
U1301	C1	-0.271357	-1.06933	-0.370378	2.85514	1.84405	1.27265	0.683614	-0.166427	1.64713	0.875399	2.11482	0.676825	0.352154	0.926003	0.0465141	-0.281087	0.171433	0.171433	1.11255	-0.561159	2.89071	1.15474	-0.201611
U1307	C1	0.646864	-1.01749	-1.23796	-0.185969	-0.914036	-1.5177	-0.0616065	-1.14016	-1.10997	-0.266823	-1.77182	0.16366	0.53557	0.682039	0.616103	-0.314172	-0.239755	-0.239755	0.404188	0.511701	-0.548881	0.0295237	0.0205571
U1330	C1	-1.09406	-1.58334	-1.27248	-0.116775	-0.594363	-0.716999	-0.150788	-0.340728	-0.712296	0.00551844	-1.38663	-0.230276	-0.230531	-0.212228	0.186322	0.46702	0.402533	0.402533	0.0713901	-0.366661	0.158812	-1.02354	-0.671167
U1354	C1	-1.62423	2.13473	3.20862	0.0574397	0.675034	-0.0875615	0.152401	-0.0509812	-0.567727	0.0827414	-0.452486	0.465851	-1.23792	-0.0429199	-0.744936	1.19027	-0.219505	-0.219505	-0.0587512	-1.72204	0.407227	0.232654	-0.911306
U1356	C1	-2.13237	1.22076	0.191484	2.51131	1.34207	1.30162	0.549729	1.22921	2.40199	0.20071	1.6959	0.0640044	-0.0106649	1.09025	0.415151	1.1404	-0.0541762	-0.0541762	0.479069	-1.35335	2.15876	0.304929	-0.77214
U1388	C1	-1.37657	-2.15122	-1.43697	-2.12486	-1.31612	-1.42724	-0.920475	-1.28374	-2.4289	-1.19622	-3.06005	-2.44393	-1.30425	-1.23632	0.457052	-0.321269	-1.23913	-1.23913	-0.810796	-1.85506	-1.2898	-1.28214	-1.02352
U1396	C1	-0.227373	1.5262	1.96676	-0.375084	0.829191	0.276293	0.065398	0.0328394	-0.96831	-0.34545	-0.726132	-0.116154	-0.675094	-0.279531	-0.125296	-0.22151	-0.424223	-0.424223	-0.181267	0.0152806	0.873097	0.536239	-0.305083
U1427	C1	-1.47698	-1.45402	0.241145	0.671432	-0.87562	-0.538175	-0.40115	-0.762346	-0.31962	-0.48751	-0.575397	-1.20642	-0.671857	-0.718268	-0.652233	0.0360895	0.0837322	0.0837322	-0.44115	-1.3802	-0.893841	-0.0455114	-0.57488
U1431	C1	1.3706	2.15042	0.991373	2.94969	0.780553	1.05586	0.140793	1.63245	2.10166	0.953434	1.65786	2.1368	-0.199062	1.41152	-0.0562821	0.0379132	0.537491	0.537491	0.809861	0.677253	1.34721	-1.01123	0.455422
U1434	C1	-1.5674	-0.47365	1.20944	-3.10407	-0.971379	-1.86117	-0.28842	-0.0543497	-1.59974	-1.53006	-2.64883	-2.67707	-2.07205	-1.67824	0.146604	0.625192	-1.03187	-1.03187	-0.886862	-1.06787	-1.63296	-0.591355	-0.695318
U1464	C1	1.42837	0.355816	2.45008	0.698015	-0.27168	0.428169	0.0927641	0.282099	-0.766536	0.15718	-0.165001	0.849965	-0.592305	-0.380543	-0.688331	1.17486	0.101492	0.101492	0.215004	0.653117	-0.874535	-0.132337	0.523665
U1476	C1	-0.464616	0.45902	-0.425669	-2.36789	-1.43679	-1.88779	-0.661015	-1.24129	-1.54538	-0.762786	-2.04052	-2.19051	-0.69318	-1.30091	0.197012	-0.29991	-0.899189	-0.899189	-0.39556	1.05105	-0.902554	-1.29638	0.0766529
U1478	C1	-0.0735917	1.62315	3.63997	-0.201692	1.20547	1.70394	0.359625	2.86835	4.84167	0.146424	5.08854	0.781782	2.07066	0.472365	0.215806	0.660446	0.272719	0.272719	0.116026	-0.0796983	-0.0950962	0.738498	0.110659
U0006	C2	-0.188806	1.5606	0.625674	3.23188	2.05047	2.64493	0.71837	2.62763	6.68645	1.83052	6.68061	2.20525	1.65855	2.14145	0.0791941	0.557662	0.102143	0.102143	1.62308	-0.295815	1.66645	0.229673	-0.521091
U0010	C2	6.06537	1.21593	2.09677	5.56657	2.5466	1.60434	1.07736	1.83651	4.72762	3.73062	6.48981	7.25846	1.40199	3.5871	-0.4156	-0.183335	1.15125	1.15125	1.91935	1.95686	1.28281	-0.706035	1.11116
U0015	C2	1.87056	2.04312	1.10037	3.67847	2.11801	1.25317	0.995614	2.32667	6.30841	2.08512	5.95175	3.2361	0.564995	2.55692	-0.257801	0.357431	0.662803	0.662803	1.39051	-0.240204	3.31814	0.104591	0.0908494
U0018	C2	3.12243	0.177821	-0.251679	0.567111	-0.0898936	-0.715909	0.288803	-0.386839	0.2481	0.624221	1.0701	1.19226	0.487879	0.176044	0.260112	-0.253794	0.739695	0.739695	0.129418	2.29843	0.735415	-0.741841	0.939704
U0024	C2	1.61437	0.9759	0.987661	2.84279	0.652623	1.68645	0.278904	0.418222	2.80182	1.20727	3.17684	1.83079	1.12096	1.72276	-0.140186	-0.28993	1.04225	1.04225	0.975739	-0.323737	-0.723027	-0.18572	0.319938
U0026	C2	-1.60507	1.09345	-0.224378	4.88863	2.20926	1.84612	0.579259	0.85409	5.18387	1.52203	4.43844	0.992167	0.533512	0.823367	0.337174	-0.438284	0.363304	0.363304	0.995847	-1.76355	3.28915	-0.534892	-0.777391
U0037	C2	-1.49234	-0.68041	-0.800401	-0.183183	-0.895001	-0.630457	-0.37921	-1.04519	-1.11592	-0.363588	-1.39486	-1.42595	-0.222321	-0.451446	-0.0486433	-0.232394	0.13868	0.13868	0.20028	0.32081	-0.206831	-0.553906	-0.316103
U0038	C2	-3.45494	2.49893	2.91716	0.0941036	0.00867479	-0.774996	0.253839	-1.09244	-1.23385	-1.06242	-0.727714	-1.43577	-1.11869	-1.47167	-1.66682	-0.370687	0.496489	0.496489	-0.303955	-1.13049	0.193193	-0.203611	-0.620765
U0053	C2	5.03831	2.99699	1.01591	5.61018	3.58246	2.37545	1.25206	2.79516	7.38981	4.04663	8.23316	6.84246	1.5513	3.27833	-0.479204	-0.564102	1.93072	1.93072	2.14692	1.73371	2.20529	-0.449563	1.02416
U0059	C2	-0.51621	-0.00329875	2.98874	-1.01421	-0.39858	-0.727624	0.368765	1.61762	-0.314568	0.811383	1.17996	1.27018	-0.59473	0.161854	-0.900991	-0.302347	0.382653	0.382653	-0.652216	1.42255	-0.964922	0.226838	0.663223
U0073	C2	-0.362383	1.19935	0.440669	-2.31283	-1.36268	-1.17867	-0.196334	-0.507261	-1.68605	-0.90655	-2.03227	-1.6236	0.271484	-1.34236	-0.119967	-0.532143	0.509302	0.509302	-0.882786	0.394577	-1.40187	-0.0459816	0.269606
U0076	C2	0.844835	3.20003	3.38431	0.888156	1.32282	0.211724	1.02563	0.695735	2.12907	0.322222	3.41882	1.25968	-0.674299	0.439521	-2.3509	-0.0492997	0.569808	0.569808	0.272835	-0.193952	0.206263	-0.0560516	0.187497
U0077	C2	-0.990111	1.78243	2.77444	-0.33274	0.586641	-1.14459	0.48435	-0.281548	-0.611523	-0.575832	0.319481	0.247251	-1.12908	-0.264043	-1.22612	0.279121	-0.189012	-0.189012	-0.235287	-1.55665	0.33375	0.500865	-0.959411
U0083	C2	1.66912	1.72457	3.0668	2.41302	0.0570963	0.945357	0.576684	2.18192	2.93094	0.400017	4.13582	2.34691	1.8739	1.08755	-0.932398	-0.0496018	1.27152	1.27152	0.327517	-0.0750381	-0.276898	-0.0909588	-0.435415
U0090	C2	0.0331911	0.597255	2.4002	1.05586	2.44591	0.181625	0.647294	0.799826	2.85494	0.204189	3.11588	0.446879	-0.107232	0.239317	-0.490776	0.570853	0.222655	0.222655	0.228551	0.121073	2.3572	0.0738237	-0.0510453
U0092	C2	-0.572379	1.14466	1.20026	5.67024	2.25539	2.22395	0.732241	0.476674	1.75137	1.72298	2.96333	2.37434	2.17527	1.35884	-0.311034	-0.507932	0.788325	0.788325	1.06357	-0.860071	3.26062	-0.318764	-0.333644
U0093	C2	1.22021	3.89066	3.69355	2.35848	1.14413	0.341939	0.650401	1.05966	2.78947	0.503939	3.58573	1.39446	-0.507319	0.966478	-0.773613	0.189903	0.990225	0.990225	0.688863	-0.255097	1.31803	0.215825	-0.0361578
U0099	C2	5.32722	1.35935	0.818148	1.36785	1.33085	0.0795179	0.307182	0.352264	1.81625	1.82231	3.09935	3.76656	0.641023	1.07423	-0.50263	-0.657019	0.75097	0.75097	0.573418	3.17628	0.394256	-0.0310439	1.52872
U0104	C2	1.36843	2.5854	3.33869	0.728117	0.620929	0.956295	1.04352	1.12424	3.36319	0.295946	5.38558	1.36856	1.98531	0.406102	-2.57176	0.0102325	0.8036	0.8036	0.331268	0.449241	0.723006	1.13803	0.117714
U0109	C2	3.11666	1.66631	2.05315	0.904418	1.62402	0.825438	0.364421	1.76323	4.29785	1.20459	4.24587	2.43501	1.63994	1.02289	-0.244802	-0.415448	1.26027	1.26027	0.210075	1.10837	1.32684	0.799012	0.829382
U0114	C2	6.00764	0.0878662	0.619868	3.25088	0.743001	0.120706	0.0462414	-0.00487718	0.85531	1.34372	1.63471	3.52267	-0.322096	1.41473	0.260016	-0.235072	0.0265832	0.0265832	0.426477	3.33175	0.658872	-0.807978	1.34913
U0119	C2	-0.793842	-0.307474	-0.388173	-2.10762	-1.07237	-1.41505	0.153716	-0.175624	-0.907162	-0.592999	-0.915121	-1.18213	-0.184336	-0.680729	-0.538442	0.622188	-0.376835	-0.376835	-0.158203	0.277993	-0.672219	0.466782	-0.2592
U0120	C2	-1.00589	3.17472	2.47261	4.46799	3.1017	2.38634	1.18234	2.34323	5.62569	1.49296	6.49995	1.54205	1.29739	1.22181	-1.85621	-0.179924	1.27436	1.27436	1.37733	-0.300395	3.05446	0.461278	-0.0879885
U0128	C2	4.115	-1.39123	1.48875	0.9034	-0.00889492	0.51703	0.457817	0.00765271	0.779715	0.264514	1.71885	2.24418	-0.44937	0.524957	-0.532404	0.201788	0.533907	0.533907	-0.117906	2.0704	0.0539146	0.825078	0.923408
U0129	C2	7.09349	0.686995	0.184859	3.6544	2.00273	0.975298	0.83593	0.321594	2.43981	2.09437	3.92572	3.83008	0.350642	1.46807	0.206741	-0.373521	1.36709	1.36709	1.19911	2.68189	1.52118	-0.574772	1.96464
U0130	C2	4.99952	-0.646064	-1.19323	1.02369	1.43348	-0.154775	0.101279	-0.173034	0.384413	1.19211	1.17177	2.58151	0.302875	1.06208	0.673203	-0.581183	0.141336	0.141336	0.139306	1.98753	0.639788	-0.928866	1.073
U0134	C2	-0.388145	0.680892	0.406014	-1.0521	0.0508858	-0.279864	0.0162575	0.13668	-0.888051	0.16547	-0.180741	-0.393704	1.16215	-0.630481	-0.682831	-0.151821	0.120453	0.120453	-0.237721	0.0294545	-0.195876	1.16799	0.242598
U0137	C2	2.3616	-1.00355	-1.01756	0.066425	-0.611871	0.542691	0.103855	0.683419	-1.31375	-0.0260076	-0.687252	1.34215	-0.133617	-0.076143	0.761414	-0.556758	-0.235084	-0.235084	-0.233233	1.61601	-1.20631	-0.536862	0.737306
U0140	C2	6.27929	0.57644	-0.509652	3.20464	1.59329	1.26991	0.718695	0.678689	1.64191	2.54998	3.26685	5.00877	0.17501	1.77177	0.190352	-0.06974	0.272997	0.272997	0.911778	2.62489	0.917706	-0.729205	1.20276
U0141	C2	-1.03532	1.75651	-0.098867	1.80882	1.06822	0.351869	0.807648	-0.354793	0.456362	0.559458	1.0401	1.08376	0.537082	0.584136	-0.570403	-0.461189	0.50916	0.50916	0.55565	-1.24307	1.6567	-0.173096	-0.395438
U0144	C2	2.60524	0.00542536	0.123919	-2.89324	-0.507607	0.111515	0.346124	-0.339232	-1.2239	-0.629123	-1.01309	0.285516	0.0468787	-1.28285	-0.217858	-0.445271	-0.267651	-0.267651	-0.858312	5.67254	-1.3672	-0.0962442	2.20693
U0147	C2	3.61212	1.66422	0.642935	0.168226	0.867232	0.326212	0.294997	0.571676	1.28311	0.550663	1.66708	1.64632	0.421967	0.282477	-0.379126	-0.302738	0.517711	0.517711	0.231133	1.9	0.251294	1.67066	1.18544
U0150	C2	3.11758	-0.721077	1.22858	-1.79367	-0.0659192	-0.556962	-0.524199	-0.224329	-0.0910313	-1.01504	-0.0387736	-1.30568	-1.00599	-1.12272	-0.453044	-0.452552	0.183665	0.183665	-0.493687	1.11773	-0.123741	1.92194	1.14689
U0158	C2	-0.290439	2.79638	2.5036	3.41499	1.87837	1.26734	0.921625	0.81197	2.24314	0.902993	3.04313	1.28972	0.145749	0.288464	-0.998765	0.0269528	0.463797	0.463797	0.409897	-0.159375	1.9184	0.43565	-0.0392408
U0168	C2	2.18588	2.70482	1.78513	2.03768	0.970363	0.332993	0.17394	0.58531	0.344276	0.525719	0.609495	1.08962	-0.741517	0.0844395	-0.458751	0.857665	-0.114252	-0.114252	0.283595	0.926808	1.27953	-0.838539	0.671294
U0170	C2	5.29387	1.2215	1.84173	1.58484	0.985094	0.723703	0.780794	1.81124	0.189297	1.46053	1.85865	4.22059	-0.695682	1.74813	-0.856087	0.693998	-0.317775	-0.317775	0.168038	3.33014	-0.057696	-0.355252	1.55067
U0171	C2	-0.682518	1.54033	0.840875	1.72317	0.675189	0.283298	0.193957	0.537582	1.76444	0.518494	1.90666	0.397457	1.07256	0.195688	-0.23135	-0.348232	0.525825	0.525825	0.447994	0.651915	0.414895	-0.0847917	0.171691
U0175	C2	-0.0297644	3.29462	3.35231	2.86527	2.75271	2.19082	1.07187	3.07539	4.05802	2.10343	5.58203	3.41398	0.616005	1.66513	-1.15401	-0.299152	1.11803	1.11803	0.694263	0.66002	1.58965	0.92913	0.448015
U0177	C2	2.3826	2.49218	3.16359	0.0333933	0.345958	0.103287	0.218064	1.44469	2.36387	-0.159251	3.43829	0.798744	1.37821	0.297358	-1.45624	-0.105717	0.782722	0.782722	0.213638	0.791511	0.0415863	-0.188845	0.608372
U0178	C2	1.07878	3.52821	2.29213	0.803458	0.946261	0.309092	0.249438	1.48071	0.720979	0.859621	2.29544	2.06883	0.597125	1.02175	-1.79674	0.369483	0.453092	0.453092	0.357337	-0.164876	0.00354241	0.754374	0.0922439
U0179	C2	1.38572	-1.25336	-0.394506	-0.631065	-0.728	-1.25857	-0.225721	-0.0913601	-1.81448	-0.116038	-2.18014	-0.511543	-0.0299483	-0.449576	0.136172	0.254731	-0.241101	-0.241101	0.10172	0.540819	-0.921927	0.238624	0.345374
U0181	C2	3.01295	0.577594	-0.340263	0.835201	0.848228	1.51805	0.384145	1.82814	0.199905	0.931087	1.32565	2.95466	1.05681	0.816729	-0.563647	-0.463515	0.82564	0.82564	0.153004	1.88039	0.233981	-0.132835	0.82051
U0186	C2	4.43563	2.08776	1.77619	2.24439	1.73643	2.26329	0.680759	1.56457	2.09595	1.7065	3.33912	3.16654	1.82119	1.85866	-0.753488	0.375484	-0.0772252	-0.0772252	0.905751	0.86053	0.873708	-0.925357	1.08656
U0190	C2	0.71394	-1.24941	-0.903595	0.976057	0.0943626	-0.327792	0.0188562	-0.46189	-0.165007	0.184307	-0.594543	0.263602	1.20151	0.117698	-0.1244	-0.592475	-0.0657752	-0.0657752	0.194087	0.922192	0.959078	-0.0857166	0.580244
U0193	C2	-0.288711	2.33666	2.1756	-1.4428	0.384806	0.325678	0.867869	0.0908456	1.11512	-0.461685	2.83457	-0.489299	0.313214	-0.186541	-2.28264	0.0393143	-0.0153679	-0.0153679	-0.101597	-0.419885	-0.890697	0.894728	-0.312425
U0195	C2	3.88998	1.61928	1.1096	5.10347	2.07939	1.8371	1.10207	1.24783	4.56256	2.43752	5.54435	3.99924	0.8475	2.14308	0.28875	-0.578825	0.477076	0.477076	1.43474	2.2384	2.53513	-0.324331	0.8903
U0201	C2	3.48759	0.868663	2.0499	0.732752	0.185541	0.291859	0.342117	-0.55829	0.0155297	0.279021	0.877944	2.08511	-1.16333	0.813239	-0.344994	0.181585	-0.312883	-0.312883	-0.0247735	1.6621	0.408711	-0.638855	1.03733
U0224	C2	3.88245	2.9524	1.6886	4.60654	1.49846	1.7993	0.916444	1.1112	2.31427	1.63475	3.93899	4.32715	0.437555	2.65046	-0.928397	-0.662737	1.12307	1.12307	1.51865	1.24694	1.78362	-0.245594	0.539178
U0233	C2	6.96674	-1.6427	-0.434784	0.130924	-0.439909	-0.490406	-0.219274	0.345118	-0.520935	0.475879	0.552907	2.6317	0.378618	0.294033	0.699289	-0.561799	-0.0617452	-0.0617452	-0.0711973	4.54856	-0.542494	-0.369234	2.32123
U0275	C2	1.1651	2.218	0.575785	-2.1168	-0.826033	-1.16454	-0.104766	-0.550263	-1.60171	-0.654051	-1.41074	-0.66524	1.01729	-0.857709	-0.89716	-0.605836	0.485673	0.485673	-1.00883	1.55693	-1.10304	1.8496	0.354301
U0291	C2	2.43836	-0.105307	0.748737	-1.37991	0.237453	-1.16196	0.107444	-0.367808	-0.499255	-0.89831	-0.934888	-0.0811989	-0.854801	-0.437844	0.679154	-0.106321	-0.340014	-0.340014	-0.653489	2.53654	0.301037	-0.0625331	1.11667
U0317	C2	3.31124	0.976126	0.44154	2.918	1.27088	1.77967	0.699869	0.88379	2.82356	1.20402	3.13208	2.32643	-0.477053	1.21915	0.319437	-0.360429	0.04312	0.04312	0.281528	1.41831	1.77898	0.0752094	0.683571
U0323	C2	3.66523	4.21039	2.09562	6.78221	3.43613	3.08108	1.31574	1.38276	4.91103	2.5976	6.35427	4.7406	0.284176	2.92726	-0.964722	0.536748	0.918963	0.918963	2.51303	-0.128631	4.48272	-0.574896	0.685668
U0332	C2	-0.585886	3.1872	2.2328	4.31572	2.29258	2.34557	1.30406	0.948367	1.82568	0.952957	3.71546	1.87041	0.402159	0.969844	-1.5487	-0.0461567	1.39919	1.39919	1.52099	-0.103158	3.15589	0.406943	-0.0055304
U0344	C2	-0.0371328	-0.593205	-0.607628	-2.19752	-1.22358	-1.2515	-0.578624	-0.547605	-2.53298	-0.468966	-3.24125	-0.953288	-0.63976	-0.393257	1.68198	1.15174	-0.85107	-0.85107	-0.341862	-0.158404	-0.753178	-0.505408	-0.0570424
U0348	C2	1.43597	-0.494569	-1.99714	0.173584	-0.269747	0.949006	-0.0266714	0.0130961	-1.41628	0.0248963	-1.17603	0.245407	-0.875166	-0.22172	0.5787	0.0713892	-0.283364	-0.283364	-0.597415	0.894226	-0.698921	-0.484896	0.826457
U0378	C2	-3.35357	-0.437502	-2.17562	-0.965216	-0.604861	0.411544	-0.600299	-1.35114	-2.39049	-1.25448	-2.46162	-2.64244	0.429882	-1.04962	-0.0244151	-0.252016	-0.583461	-0.583461	-0.530191	-0.993823	-1.13495	-0.516195	-0.6248
U0384	C2	6.65978	1.82381	0.813244	3.11669	0.716032	1.99732	1.06007	0.988569	2.8258	1.72344	4.07741	5.34127	-0.457875	1.88002	-0.580388	-0.398776	-0.272397	-0.272397	0.710124	5.85962	0.246326	-0.81553	1.84012
U0397	C2	2.59844	-0.0385385	0.20453	2.66582	0.812849	1.48996	0.424113	0.978756	2.97654	0.700579	3.1045	1.84046	0.755535	1.89315	0.40037	-0.601812	0.368989	0.368989	0.776345	0.360995	0.618241	-0.190814	0.141387
U0401	C2	1.34205	1.03221	4.07376	2.7847	1.39471	2.66704	1.10039	0.663656	3.28068	0.61882	4.61576	1.73952	-0.298681	1.63118	-0.938594	0.265037	0.43828	0.43828	0.55137	0.518034	2.30915	1.1868	0.16547
U0412	C2	4.21538	-1.03392	-0.302673	2.42656	1.00177	1.17924	0.0371167	-0.128737	0.443702	1.70838	1.06891	3.3152	1.24435	1.94348	0.371762	-0.730967	-0.545143	-0.545143	0.147393	2.81616	0.950517	-0.949267	1.19475
U0414	C2	1.91934	0.15758	1.44344	2.64435	1.49601	0.938061	1.44805	-0.154636	0.526056	0.698229	1.23342	2.16426	-1.11075	1.50917	-0.39605	1.02343	-0.0487739	-0.0487739	0.80308	0.112639	2.34638	-1.34198	0.618931
U0427	C2	0.427035	1.60271	2.52586	1.25652	0.802034	-0.201895	0.543616	-0.367503	0.262182	0.333428	1.16248	1.22901	0.54214	0.477336	-0.879474	-0.273978	0.000320567	0.000320567	0.531289	-0.336067	1.15555	-0.762799	0.219889
U0431	C2	-0.972394	3.54841	3.2957	-2.41586	0.0557732	-0.635253	-0.119649	1.18743	-0.29029	0.212841	-0.544497	1.04607	-0.616737	-0.106112	-0.494788	0.443547	-0.0533072	-0.0533072	-0.105066	0.493731	-1.66622	-0.512674	0.099033
U0433	C2	-0.115675	2.20381	0.996833	-0.0516539	0.808388	0.025682	0.760265	-0.198006	-0.462165	-0.217992	0.392994	1.16325	-1.01247	-0.213745	-1.13776	-0.522932	0.0706347	0.0706347	-0.167919	2.10153	0.140808	-0.921544	0.502407
U0434	C2	-4.78088	1.73709	0.849733	-2.54075	-0.774233	-1.64802	-0.118648	-0.945138	-2.09911	-1.9177	-2.26043	-2.79247	-1.69162	-1.16356	-1.85215	0.617253	-1.10453	-1.10453	-0.55565	-0.920695	-0.85802	-0.701128	-0.919596
U0435	C2	2.47521	0.668113	1.05015	0.936873	-0.190304	0.168065	-0.0992337	0.390944	-0.181768	-0.622996	0.158078	0.42215	-0.476145	0.49075	0.159415	0.534352	-0.505511	-0.505511	-0.379449	1.78497	0.236901	0.507319	0.941787
U0436	C2	3.76026	0.214953	-1.04012	1.68808	1.08355	0.411514	0.150514	-0.822692	0.354196	0.124793	0.142687	1.32345	-0.127821	1.02044	1.43024	-0.188436	-0.489542	-0.489542	0.28149	2.14096	1.45773	0.0284086	0.772095
U0442	C2	-0.0366591	1.55359	1.60356	0.45205	0.17975	0.420456	0.256988	-0.415206	0.133764	-0.0459705	0.188289	0.077104	-0.387495	0.734402	0.0658856	0.662917	-0.442099	-0.442099	0.916393	0.0665789	0.146211	-0.747452	0.0138547
U0446	C2	3.84848	-0.719297	-0.932831	0.958816	-0.173814	1.19161	0.380923	-0.36998	0.188355	1.13427	1.42697	3.03146	-0.359318	1.14116	0.924207	-0.586082	-0.414528	-0.414528	-0.260219	3.88943	0.0687907	-0.948516	1.46121
U0447	C2	2.43135	1.02693	1.81208	2.39988	0.0565776	1.47503	0.578939	0.131533	0.702825	1.91366	1.3126	2.16097	0.0531269	0.954347	-0.578436	-0.177145	1.17594	1.17594	2.53564	0.568323	0.339577	0.074347	0.246985
U0450	C2	0.049121	-0.428989	3.43863	0.856501	0.760075	0.0701126	0.553072	-0.391632	0.563448	-0.743927	0.977057	-0.580121	-0.937452	-0.00904728	-0.270442	0.924213	-0.590248	-0.590248	0.216917	-0.102191	1.61701	1.39884	-0.157042
U0453	C2	0.375395	-0.397367	-0.118124	0.0539886	0.0961866	0.0585368	-0.375872	-0.121726	0.479415	-0.417677	-0.267767	-0.0434562	0.779346	0.668919	0.108299	-0.409665	0.36094	0.36094	-0.0309629	0.00265345	-0.286571	-0.315805	-0.4657
U0458	C2	2.7786	0.579745	-1.19366	1.83024	-0.0241125	0.900715	0.0438755	-0.543811	1.17438	0.768646	1.44462	1.89505	0.272098	1.85905	0.332876	0.0596144	-0.53174	-0.53174	0.55994	0.0938591	0.480092	-0.254913	0.729056
U0461	C2	0.371318	0.227517	-0.848763	-1.53209	-1.25291	-0.533059	-0.581687	-1.26498	-2.2407	-0.765868	-2.33436	-0.66675	-1.02527	-0.695425	-0.170774	-0.0578351	-0.818388	-0.818388	-0.648708	-0.0313826	-1.39577	-1.46655	0.552753
U0466	C2	0.608714	-0.206384	-0.32988	0.0564359	-0.270397	-0.143253	-0.0702205	-0.825083	-1.2245	-0.0199552	-1.12351	0.386649	-0.839234	0.36603	-0.140359	-0.151176	-0.534468	-0.534468	-0.565665	0.674595	-0.23492	0.0451371	0.399638
U0479	C2	-0.275689	1.82878	2.10587	-0.417881	0.243092	0.487209	0.249183	1.11881	0.412854	-0.819338	0.95372	0.0105695	0.334492	-0.982839	-0.754802	-0.438299	-0.0316054	-0.0316054	-0.788901	0.166846	-0.322848	1.29697	0.32964
U0496	C2	-0.20477	-0.915908	0.573283	-1.76862	-0.652331	0.202399	0.123065	-0.213392	-1.16481	-1.09147	-1.06522	-0.690572	-0.165322	-0.569045	-0.697763	-0.378189	0.199031	0.199031	-0.732287	0.13003	-1.42642	0.0245608	0.181992
U0514	C2	3.17396	2.65656	3.84029	3.02319	2.68857	2.2775	1.31009	3.54355	6.76167	1.03	7.43916	2.24079	1.87763	1.53575	-1.3079	-0.095663	1.17538	1.17538	1.02038	-0.902959	2.08864	0.572663	0.641299
U0515	C2	-1.84514	1.66156	0.830808	2.49695	0.785415	-0.082433	0.737264	-0.516282	-0.914827	-0.131798	0.075495	0.7089	-0.786268	-0.287168	-1.36252	-0.311689	-0.125283	-0.125283	-0.299248	0.468064	1.33238	-0.866186	0.227457
U0551	C2	0.1341	-1.37507	-0.0221851	-1.89153	-0.120165	-0.83724	0.260696	0.0214204	-0.0554448	-0.751318	-0.311494	-1.72142	0.926457	-1.04439	0.923853	-0.267042	0.0156312	0.0156312	-0.568061	0.479257	0.597455	0.671818	0.265493
U0556	C2	-1.16022	3.52548	3.2626	0.392748	1.3523	-0.542512	0.0234609	0.0103987	0.159348	-0.113946	1.02761	0.780052	-0.669026	-0.157271	0.23393	0.214214	-0.149332	-0.149332	0.649974	1.48783	1.08545	-0.453354	0.361597
U0570	C2	2.42386	-0.603131	0.0834104	3.47255	0.907182	1.60033	0.230702	1.82858	3.3099	1.69615	3.64513	2.89129	1.04541	1.9551	0.284931	-0.0458867	1.46127	1.46127	0.792496	-0.0771463	0.669881	-0.727728	0.201853
U0573	C2	2.12882	-0.82081	1.42472	0.0518167	0.0968697	0.0971114	0.076371	0.656725	1.13096	0.185825	1.20321	0.558688	0.997098	0.311334	-0.0671605	-0.306025	1.01019	1.01019	0.22725	0.842605	-0.923453	0.541798	0.543279
U0577	C2	0.760886	1.35956	-0.199106	0.901426	0.421575	0.636258	0.09986	0.0541142	0.63077	0.717305	1.13046	1.71404	1.32522	1.67846	-0.303893	-0.322439	0.375749	0.375749	0.856111	-0.116228	-0.734197	-0.424911	-0.0180914
U0580	C2	0.0241329	2.26236	0.314642	0.263295	0.0703226	0.164597	0.30844	0.355003	0.119153	-0.398378	-0.0826487	-0.528149	-0.614213	-0.525569	-0.854128	-0.152813	0.415367	0.415367	-0.307255	0.106369	-0.13197	0.960525	0.0161177
U0585	C2	-0.101117	-1.24824	-1.80624	-1.38991	-1.32842	-1.53632	-0.0166282	-0.504788	-2.26531	-0.830564	-2.76649	-0.467467	-1.2939	-0.871146	1.15787	-0.189555	-0.559243	-0.559243	-0.81515	0.983188	-1.67046	-0.455719	0.588135
U0603	C2	-1.83093	-0.167437	-1.10206	-2.74731	-1.43817	-1.17673	-0.38294	-1.56943	-2.44077	-1.83195	-2.65998	-3.31972	-1.79242	-1.80485	-0.758257	-0.227048	-0.888304	-0.888304	-0.710641	-0.0573447	-1.04617	2.03083	-0.586952
U0608	C2	-0.836956	3.08154	1.96915	0.239076	-0.159283	0.132517	0.412976	-0.409523	-0.264227	-0.267381	0.343209	0.373009	-0.474933	-0.0875914	-1.22735	0.24659	-0.330912	-0.330912	-0.0941738	0.17364	0.759117	0.0550723	-0.268031
U0611	C2	-1.12088	2.49213	0.137892	0.823456	0.695857	0.689681	0.0267303	0.38656	0.185976	0.696363	0.870286	1.08396	-0.227075	0.609559	-0.730404	-0.0152417	0.7478	0.7478	-0.22703	-0.438861	-0.176633	0.522334	-0.5343
U0613	C2	2.9461	1.3184	3.24622	6.73655	3.12475	3.12925	1.82058	3.44492	8.44763	2.73094	9.3343	4.79424	0.663042	3.60567	-1.21408	-0.313797	1.74017	1.74017	1.5047	-0.431761	4.19891	0.80719	0.0225696
U0624	C2	4.23936	1.69723	1.52837	0.0692898	0.53695	0.276999	0.600032	0.159118	2.18729	0.347043	3.52861	2.11467	1.19736	0.802745	-1.16303	-0.705283	0.304044	0.304044	-0.157895	4.52318	-0.393434	0.645925	1.8106
U0627	C2	-0.455163	-1.50778	-2.46547	-0.985745	-1.4652	-1.37579	-0.539238	-1.42069	-2.81184	-1.00382	-3.40054	-2.00762	-1.2505	-1.55447	1.75737	0.0147723	-0.376118	-0.376118	-1.01168	-0.0460133	-1.21914	-0.539067	0.0623395
U0645	C2	0.503388	2.39983	2.01331	-2.02092	-0.697572	-0.325204	-0.0961028	1.0244	-0.774787	0.0689723	-0.0760201	0.374482	-0.332993	-0.356425	-1.5078	0.192792	-0.448418	-0.448418	-0.635292	1.66704	-1.99551	-0.1497	0.691654
U0646	C2	-0.846808	-0.575638	-0.548903	-1.1236	-0.246433	-0.980333	-0.212625	-0.657905	-0.418581	-0.957124	-1.11669	-0.802131	-0.0493	-0.615278	0.0557537	-0.130433	-0.245004	-0.245004	-0.811326	0.374851	-0.370811	0.979567	-0.438811
U0648	C2	-1.52133	-1.13717	-0.977645	-1.82228	-1.2058	-1.49537	-0.352636	-1.09469	-1.92906	-1.29107	-2.37522	-1.7539	-0.902285	-1.47161	0.685043	-0.539186	-0.441523	-0.441523	-0.476439	0.157606	0.109329	0.201784	0.0697869
U0659	C2	0.42825	2.42524	1.62573	1.58994	0.747979	0.715791	0.629304	0.503517	1.80427	0.432254	2.3666	0.659405	-1.18536	0.499745	0.110218	-0.169855	-0.615482	-0.615482	0.166199	0.824785	2.58721	0.473653	0.252069
U0765	C2	2.59587	-1.64766	-1.65135	-0.344582	-0.276633	-0.843665	-0.224326	-1.05658	-1.56521	-0.468134	-1.77704	0.0874135	-1.21339	-0.432971	0.182015	0.95852	-0.888302	-0.888302	-0.369632	3.4538	-0.396234	0.02152	1.22574
U0796	C2	6.72852	3.13864	4.94767	4.4024	3.21212	2.73602	1.95814	0.795218	2.58604	1.15309	4.90057	4.00666	-1.42934	1.87263	-1.2328	-0.597387	0.710956	0.710956	0.908601	3.64617	2.96294	-1.03898	2.18031
U0835	C2	4.41113	2.95807	2.80591	8.30184	4.11227	4.71344	2.27128	4.48342	5.81074	3.93608	7.49776	7.73121	0.843128	4.65442	-0.248282	0.479495	0.99037	0.99037	2.99125	-0.43353	4.15938	1.14214	1.47523
U0915	C2	-1.58541	-0.15148	-1.42236	-0.937074	-0.694473	-1.20823	-1.05107	-0.79718	-1.91505	-0.562372	-2.10064	-1.52762	-0.354024	-1.09891	0.154553	-0.617666	-0.419409	-0.419409	-0.770979	-1.47174	-0.841627	-0.948185	-0.628659
U0952	C2	3.81666	1.8018	1.62382	4.3344	2.61768	2.13055	1.53249	0.943259	2.2107	1.88009	3.06863	4.34781	-0.479061	1.70923	-0.0291054	0.195063	0.773666	0.773666	1.4792	1.27624	2.83155	-0.893646	1.09901
U0963	C2	1.12267	2.0844	3.16257	4.42645	3.20475	1.93671	1.75368	2.30194	2.64303	0.772754	3.1242	2.88681	-0.225008	1.57094	-0.405367	-0.0235	0.135086	0.135086	1.50656	0.366448	3.07913	0.178331	0.210518
U0972	C2	-0.373612	1.13241	0.837209	1.12729	-0.44075	1.14987	0.495983	0.656781	2.19224	0.137397	1.73723	-0.307285	0.51262	0.280791	0.151182	-0.456577	-0.365575	-0.365575	0.605973	-0.0103467	0.30261	0.97547	-0.176191
U0973	C2	3.80625	0.76233	-1.6987	1.62929	0.0400301	-0.0326817	0.252952	-0.318872	-0.482999	0.822547	0.124193	1.98289	-0.777785	1.10958	1.09934	-0.546318	-1.187	-1.187	0.36226	1.16032	0.0322826	-1.08338	0.905983
U0989	C2	2.63449	1.82136	3.45436	2.6088	1.927	2.29104	1.30597	2.00936	3.75964	0.543822	5.58399	2.33966	0.227795	2.1055	0.00936732	0.167392	0.340136	0.340136	0.786552	1.86707	2.11215	2.01147	0.546801
U0998	C2	4.03377	0.804751	0.209498	2.48428	0.724221	0.88185	-0.0562526	0.849824	0.871108	0.903078	2.01075	3.29814	0.029854	1.91029	0.141165	-0.638636	-0.316594	-0.316594	0.46911	0.639283	0.63371	-0.845678	0.693302
U0999	C2	4.01744	0.190643	-0.06608	-0.22375	-0.413315	-0.603804	0.484521	-0.419131	-0.121419	0.0346962	1.00638	1.77355	0.518568	0.659807	-0.204769	-0.318864	0.122484	0.122484	0.654856	3.12549	-0.331121	0.186498	1.26201
U1023	C2	1.12276	-0.12272	-0.532452	-0.552614	0.39765	0.549597	-0.130756	-0.442126	-1.18829	0.17643	-1.29754	0.369896	0.23835	-0.301693	0.257224	0.00019018	-0.057529	-0.057529	-0.297625	0.47513	0.198444	-0.110735	0.309607
U1026	C2	1.08543	0.492757	2.19425	1.58894	1.96173	0.587927	0.588618	1.67968	4.08781	1.02698	4.35022	2.13735	0.187473	1.01598	-0.633186	-0.447281	0.373815	0.373815	0.551867	-1.12231	2.52314	-0.380947	0.0101663
U1030	C2	0.658973	0.0105116	1.23034	-0.234001	-0.687334	0.115553	-0.148757	-0.194209	-1.06443	0.0421904	-0.328501	-0.302817	-0.291234	-0.684999	0.265077	0.0337158	-0.0985648	-0.0985648	-0.562704	0.590626	-0.942085	-0.430879	0.382133
U1032	C2	-1.13098	-2.41704	-0.84777	-2.80254	-1.23424	-1.30974	0.0438358	-0.921731	-2.17183	-1.02121	-2.99488	-1.68974	-0.161649	-1.057	0.856133	-0.344341	-0.13293	-0.13293	-0.400413	0.295578	-1.21174	-0.554367	0.511663
U1033	C2	3.08403	-0.119674	1.10532	2.46337	0.743743	1.76131	1.61755	2.37934	5.70788	1.53069	5.75988	2.64568	1.2816	2.88494	-0.488039	-0.075428	0.182672	0.182672	1.34741	2.19059	0.525849	1.72434	0.473419
U1037	C2	-1.52292	-1.75148	1.12732	-1.06196	-0.303786	1.89592	0.27407	0.678885	2.81132	-0.475306	2.71829	-1.38166	1.17739	0.0905429	-1.14607	0.186516	0.219551	0.219551	0.0953826	-0.964642	-0.0594555	1.91697	-0.562136
U1082	C2	1.78034	0.292581	-0.0170098	3.28526	3.08842	2.83342	1.24422	3.74065	4.07561	2.27472	5.42561	4.42531	2.54354	2.52022	-1.01131	-0.478781	1.9814	1.9814	1.0685	1.62561	2.90382	0.701796	0.804598
U1106	C2	1.40691	1.33412	0.280869	2.68832	1.36299	1.13643	0.357362	-0.50374	1.49807	0.831005	1.57649	0.671771	0.979386	0.820307	-0.311289	-0.542541	0.16377	0.16377	0.853792	-0.798556	1.75398	0.156332	-0.204041
U1113	C2	-1.88708	-0.693214	-0.942082	-3.5503	-1.45557	-0.261827	-0.638399	-0.463983	-2.30151	-1.25777	-3.53262	-2.19568	-1.60388	-1.59966	0.142033	1.32407	-0.837431	-0.837431	-0.492381	-0.0112688	-1.93865	0.892618	-0.0837827
U1136	C2	0.670722	-0.113088	1.25467	1.93533	0.957248	1.63616	0.684606	-0.0439421	2.52858	1.03158	2.17507	1.58713	0.27701	0.85289	-0.453806	0.303448	0.42179	0.42179	0.800533	0.337085	1.57684	0.239462	0.137732
U1151	C2	0.344966	2.15357	1.1731	-0.588416	1.0139	0.263645	0.89373	0.214356	-0.925382	0.24611	-0.386016	0.701464	-1.58268	-0.763271	-0.115788	0.430853	-0.699932	-0.699932	-0.21015	1.03859	0.125563	-0.504443	0.846859
U1155	C2	0.510592	3.04173	2.14185	-0.017545	1.69271	1.13452	1.28029	0.638446	0.13788	0.319435	1.04162	1.64722	-2.02088	-0.335265	-1.10145	-0.269519	0.368086	0.368086	-0.426281	-0.0859943	0.706023	-0.153161	0.246439
U1158	C2	4.02274	2.07189	2.85873	5.80083	3.17167	2.81379	1.48199	1.71358	4.5509	1.77697	6.30923	3.63274	-0.178132	2.03771	-0.910605	-0.366546	1.43535	1.43535	2.18286	-0.288783	2.01819	-1.19534	0.562269
U1188	C2	2.84377	1.84005	1.64083	-1.46438	0.657046	-0.00514355	0.209604	0.691367	0.411865	0.282573	0.935718	0.31104	1.00379	-0.685269	-0.953451	-0.346748	0.247797	0.247797	-0.634127	2.64645	-0.275263	2.05531	0.87743
U1190	C2	4.11154	2.68179	1.53663	5.94353	3.13011	3.71671	1.40171	2.55501	6.3451	3.29827	7.66027	6.32399	0.677822	3.87331	-0.374854	-0.52674	2.41188	2.41188	2.46114	0.515455	3.0849	-0.0812994	0.723349
U1191	C2	4.34308	3.63876	3.54913	6.90763	4.17347	4.55599	1.63806	4.12717	4.46617	3.94055	7.41885	6.37701	1.48073	2.98261	-1.0505	-0.537458	1.89223	1.89223	1.88143	0.744593	2.89528	1.38438	1.32751
U1192	C2	3.43936	2.18902	2.48005	2.25983	1.39879	2.8419	1.03223	1.4515	2.57479	0.347075	4.49336	2.70333	-0.0785656	0.599703	-1.05475	-0.233581	0.122924	0.122924	0.431765	1.67445	1.49666	1.32964	0.846647
U1206	C2	3.04196	-0.60802	0.148526	2.46459	0.24012	1.0664	0.315645	0.424256	0.643361	0.502825	1.3364	2.06793	0.515721	0.871636	-0.496058	-0.320243	0.306742	0.306742	0.654311	1.86494	0.410094	1.12717	0.608468
U1242	C2	2.06306	1.59713	2.61075	4.6859	2.16637	2.64374	1.07822	2.19639	2.46351	2.09113	3.21481	3.16088	1.42877	2.20105	-0.76416	0.199039	0.486879	0.486879	1.04654	0.675896	2.45183	0.520447	0.879236
U1244	C2	-0.205096	2.79714	3.53871	0.793764	0.722102	-0.194613	0.195306	0.507832	0.468839	0.0813267	1.03208	0.371128	-0.96763	-0.233413	-1.6507	-0.193805	0.582636	0.582636	-0.11334	0.517116	0.631	1.30328	0.282746
U1263	C2	3.90546	-0.57388	1.97609	1.94096	1.81285	0.72894	0.879765	2.27293	5.29917	0.569799	5.69425	2.10432	1.42412	1.10134	-1.06549	0.33796	1.22425	1.22425	0.352667	1.17832	0.88064	1.34887	0.789569
U1272	C2	0.575088	1.55057	-0.459033	2.91086	1.44761	0.823939	0.868793	0.0614211	2.46796	1.95713	3.03892	3.01358	1.26024	1.70065	-0.455424	1.14473	0.840644	0.840644	1.46426	-0.515379	2.489	-0.927156	0.00197314
U1293	C2	4.27917	-0.864118	-1.90891	1.69246	0.88424	1.25708	0.583617	0.820476	0.273107	1.66935	0.846258	3.41154	0.901135	1.52173	1.30803	-0.580481	0.0216267	0.0216267	0.346882	2.87412	0.685546	-1.08748	1.38382
U1337	C2	3.22908	2.83925	1.57083	4.10731	2.74017	2.38141	1.08331	4.28997	6.22803	2.75082	7.19841	5.08745	1.71275	3.02082	-0.541739	-0.598611	2.08374	2.08374	1.74878	-0.131774	1.78127	-0.720618	0.276968
U1343	C2	4.10616	0.662033	0.617222	1.63514	0.738765	-0.238872	0.208698	0.53107	0.502175	0.601932	1.5841	1.8132	0.52444	-0.347403	-0.0969241	0.292262	0.516279	0.516279	-0.0624365	1.70033	0.604001	-1.04542	1.04709
U1413	C2	1.05612	-0.733058	-0.519331	0.546935	1.38167	0.813115	0.144157	0.679037	1.9697	0.237605	1.7364	0.257431	1.68241	0.35269	0.214547	-0.518931	0.389825	0.389825	-0.186987	-0.383761	0.480751	-0.438676	0.00601085
U1426	C2	4.67963	-0.510112	0.140884	4.36262	2.05733	1.89932	1.14634	2.78011	4.7702	3.07683	6.08478	5.73732	1.40521	2.73387	0.486492	-0.401193	1.35145	1.35145	1.49995	1.04387	1.55484	-0.742968	0.501242
U1465	C2	2.44933	0.809432	1.4248	0.86019	0.0784372	1.40715	0.405517	1.29544	0.290336	1.82713	1.47348	2.75507	-0.321818	1.06528	-0.839963	-0.259431	0.133133	0.133133	0.497647	1.21683	-0.573401	0.409163	0.924553
U1480	C2	1.34068	0.919056	1.34124	0.776668	0.839607	0.779734	0.830856	-0.0694169	-0.315837	-0.449203	-0.730063	-0.426579	-1.39785	-0.587409	-0.356184	-0.173842	0.103118	0.103118	0.284526	0.592174	1.38106	-0.191212	0.526041
U0007	C3	-1.5267	-2.01793	-1.53462	-2.04382	-0.890355	-0.825485	-0.656464	-0.426027	-1.40067	-0.666353	-2.56561	-1.89864	1.4322	-0.836168	0.410233	-0.0271356	-0.0163295	-0.0163295	-0.517697	-1.18417	-0.755341	0.81045	-0.749499
U0032	C3	-2.95645	-1.6486	-2.19535	-0.269154	-0.101529	0.149734	-0.499996	-1.04195	-1.99997	0.217799	-1.81383	-0.697926	-1.15282	-0.142114	-0.736735	0.624208	-0.425905	-0.425905	-0.371837	-2.46076	-0.902415	-1.2687	-1.36774
U0039	C3	0.653087	0.389212	1.75198	1.97554	0.171951	0.819393	0.407563	0.683725	1.52201	0.230432	1.79374	0.871925	1.30457	0.963977	0.11335	0.592938	1.18966	1.18966	1.44267	0.385271	0.807701	0.94006	0.460959
U0041	C3	-0.610964	0.952036	-0.390145	-0.0164499	-0.301208	-0.992493	0.288177	-1.07129	-1.17371	0.0942325	-1.11159	0.44825	0.217506	1.18907	0.267338	-0.470707	0.0708003	0.0708003	-0.479493	-0.499745	-0.0125259	-1.02219	-0.631722
U0045	C3	-1.60099	-1.43514	-1.80818	0.333127	0.130079	0.17603	-0.161743	-0.907114	-1.15448	-0.0528788	-1.41093	-1.33608	0.723763	-0.746038	0.260586	-0.194214	0.0477737	0.0477737	-0.0701403	-1.04831	0.147302	-1.17284	-0.393547
U0057	C3	-4.82006	-0.753506	-0.438036	-2.23874	-1.44185	-1.27728	-0.245689	-1.29945	-1.85332	-1.17434	-2.60697	-2.94891	-0.804454	-1.27585	-0.0230608	0.691593	-0.00936697	-0.00936697	-0.183246	-0.282888	-0.528425	0.936811	-0.843649
U0064	C3	-2.6219	1.41623	2.23294	-2.1299	-1.23587	-1.6542	0.449213	-0.552144	-1.73869	-0.760102	-0.737454	-0.413474	-0.757487	-1.10921	-1.57818	0.0719824	0.251417	0.251417	-0.380471	-1.61171	-1.15766	-0.487057	-0.854767
U0069	C3	0.0897174	-1.43751	-1.37904	-0.474126	-0.39912	0.229695	-0.271814	-0.24603	-0.799086	-0.0853202	-0.835323	-0.674863	1.99805	-0.2839	-0.766433	-0.322613	0.577137	0.577137	-0.427154	0.00971814	-0.314334	-0.307581	-0.0177323
U0071	C3	-1.66317	2.15462	2.81099	1.22538	1.88708	-0.0296902	0.4875	-0.191999	2.08679	0.830509	2.45219	1.10111	0.986923	1.03506	-1.75919	0.224396	0.20452	0.20452	0.867411	-1.77337	1.56948	-0.688472	-0.849678
U0078	C3	-2.35742	0.236972	-1.06826	-1.16287	-0.843877	-1.73665	-0.708328	-0.853185	-1.81193	-0.950157	-2.04209	-1.75785	0.499008	-1.1435	-0.23712	0.453044	-0.580696	-0.580696	-0.495873	-2.17399	-0.864971	-1.38027	-1.78189
U0080	C3	1.79458	2.5948	2.94321	2.57685	0.966115	0.775103	0.601181	1.82184	3.19556	0.558908	3.92855	1.36997	0.230846	0.963981	0.0177077	0.532956	1.45709	1.45709	0.903502	0.254	1.81563	0.119334	0.230561
U0095	C3	-0.355562	0.34601	-0.361062	-0.114134	-0.31788	-0.307006	-0.245271	-1.03006	-1.58593	-0.578718	-1.74402	-0.898385	-0.0446893	-0.322846	-0.454011	0.22758	-0.0150276	-0.0150276	-0.319206	-0.191338	-0.652861	1.31812	-0.240157
U0102	C3	-1.96827	0.522331	-1.0907	-1.88446	-1.26859	-1.44227	-0.243336	0.00222604	-0.92567	-0.406203	-0.940739	-1.43471	0.471632	-0.786319	-0.38313	-0.441253	0.8024	0.8024	-0.189391	-0.829962	-0.798926	0.904432	-0.854064
U0110	C3	-2.58874	0.248161	-0.413464	-0.060945	-0.763121	-0.999788	0.18728	-0.434952	-1.62556	-0.777815	-1.43588	-1.61742	-1.65308	-0.66072	-0.53583	0.502032	-0.554657	-0.554657	-0.193091	-1.46728	0.185647	0.0213133	-0.870968
U0117	C3	-1.5093	-0.180202	-1.317	-1.16865	-0.404939	-0.497332	-0.530629	-0.0516895	0.444805	0.0352021	-0.257827	-0.624103	0.991215	-0.199716	-0.0103563	-0.436039	-0.127435	-0.127435	-0.305992	-0.573691	-0.764221	0.979392	-0.35586
U0142	C3	-2.49962	1.62991	-0.0460788	-0.797518	-0.36243	-0.4351	-0.405216	-0.0720115	1.3991	-0.567077	0.398841	-1.28014	0.0237809	-0.453334	-0.105534	-0.236591	-0.00994156	-0.00994156	-0.278099	-2.01054	-0.551616	-1.12442	-1.15339
U0143	C3	-0.100738	2.77355	2.7646	-1.96735	-0.110436	-0.156311	-0.300746	0.306077	-0.0720098	-0.153065	0.317494	-0.347341	-1.34894	-0.585947	-0.659673	0.00344503	0.349028	0.349028	0.445232	-0.224241	-0.919202	0.526404	-0.119755
U0149	C3	-0.00636295	-0.430716	0.256963	-0.346128	0.399257	-0.0652157	-0.014529	-0.359718	-0.0324704	-0.395339	-0.0790563	-0.467154	-1.2361	-0.332934	-0.411207	-0.14603	0.435033	0.435033	0.0185257	0.428928	1.27011	0.76453	0.127164
U0151	C3	-1.59057	-2.16322	-1.87905	-2.72487	-1.77969	-2.23059	-0.816787	-0.955637	-3.17178	-1.2943	-4.46593	-2.72807	-0.124639	-1.30621	0.985767	0.578333	-1.00569	-1.00569	-0.376642	-0.330825	-1.46388	-0.526355	-0.105476
U0153	C3	-1.86122	-2.55772	-2.59283	-3.01562	-1.07525	-1.18303	-0.526304	-1.19787	-2.5587	-1.40416	-3.66285	-2.71697	-0.500346	-1.70548	0.887823	-0.213749	-0.377469	-0.377469	-0.790655	-1.05094	-0.583544	-0.321615	-0.523547
U0160	C3	0.970209	-1.62373	0.474005	-0.267864	0.340715	0.0655974	-0.293833	-0.129818	0.198207	0.393213	0.160028	0.481354	0.22156	0.923428	0.245258	1.22799	-0.260457	-0.260457	0.342947	-0.425171	-0.587535	-0.388349	-0.0155594
U0183	C3	2.07055	-1.13617	0.0680286	2.9703	0.916734	0.789891	0.3659	0.822989	3.09531	0.893356	2.04812	0.925359	0.534134	0.984307	1.1137	-0.0857479	0.342532	0.342532	0.96418	0.276062	1.42686	-0.690628	0.274279
U0189	C3	-2.71629	2.26574	2.96345	-3.59711	-0.289012	-1.80525	0.164349	-0.522239	-2.70996	-1.36203	-2.04753	-1.25091	0.148644	-1.46492	-1.14311	0.56475	-0.597301	-0.597301	-0.338898	-1.47545	-1.41691	-0.0307283	-0.993065
U0199	C3	-3.19296	-1.79083	-1.47045	-3.10043	-2.01884	-1.15633	-1.06849	-1.5754	-3.21736	-1.35173	-4.49894	-3.17407	-0.100413	-1.8431	1.48526	0.413778	-1.35266	-1.35266	-1.00578	-1.28524	-1.83051	0.362514	-1.16028
U0200	C3	0.900097	0.423496	0.264335	-0.674839	-0.192201	0.608791	-0.28164	-0.302798	0.35587	-0.616891	0.373356	-0.680346	1.13395	-0.47074	-0.646012	-0.592156	-0.361233	-0.361233	-0.371219	-0.265839	-0.601135	1.37465	-0.260858
U0219	C3	-2.88817	-1.94574	0.862793	-3.23943	-0.801471	-0.922536	-0.686169	-1.06415	-1.33016	-1.42396	-1.67733	-2.64794	-1.97876	-1.43732	-0.813924	-0.00645124	-0.409289	-0.409289	-0.865133	-0.825144	-1.74462	0.664211	-0.571131
U0261	C3	-1.75432	-2.69622	-2.53031	-1.40054	-1.25094	-1.07391	-0.682417	-1.17572	-2.6783	-0.897631	-3.99574	-1.99474	-1.1414	-0.584171	0.669875	-0.436974	-0.877057	-0.877057	-0.651747	-1.47966	-1.10951	-1.50667	-0.363601
U0264	C3	-1.35377	-1.36995	-0.777741	-1.75734	-1.0878	-1.19184	-0.0672881	-0.493612	-1.91354	-0.75749	-2.27497	-1.36503	-1.51083	-0.808634	1.06153	-0.352399	-0.117748	-0.117748	-0.424262	-0.00445281	-1.18783	0.0467152	0.166987
U0278	C3	-1.24014	-2.31546	-1.84118	-1.07275	-0.748147	-0.0964392	-0.131421	-1.56452	-1.53325	-1.0812	-2.18496	-1.88907	0.195549	-0.777036	1.64262	0.159034	-0.291501	-0.291501	-0.642873	-0.263375	0.427808	-0.24615	-0.274284
U0290	C3	2.37661	0.652352	0.881564	1.84551	0.966223	1.23193	0.52556	1.33103	0.771183	1.22562	2.11038	2.46586	0.212683	1.14576	-0.73781	0.934341	0.239222	0.239222	0.58353	0.152278	0.926068	0.283205	0.503214
U0328	C3	2.0291	0.599956	0.199985	1.73407	0.94461	0.2152	-0.197229	-0.6405	1.01009	-0.0807824	1.83074	1.30587	0.539796	0.471316	-0.773834	0.582003	0.157955	0.157955	0.274779	1.08079	1.27466	0.0396517	0.473612
U0334	C3	2.34722	0.697949	0.812985	-0.526455	0.102544	0.38465	-0.029395	-0.525675	0.96267	-0.0138552	0.726345	0.237982	0.12085	0.450112	0.046063	-0.568366	0.350065	0.350065	0.0324888	0.758264	-0.353042	0.454755	0.334895
U0349	C3	-4.18241	-1.8282	-2.17876	-3.3707	-1.7331	-0.953817	-0.918625	-0.832307	-2.86425	-1.77218	-4.22448	-3.56054	-1.61555	-1.52163	1.40418	-0.0936439	-0.93524	-0.93524	-0.95111	-1.14347	-1.68003	0.0412682	-0.501449
U0385	C3	-0.343821	2.97341	0.513644	0.109047	-0.0902591	0.514621	0.316569	0.257592	-1.37355	-0.725064	-0.827993	-0.90188	-1.42423	-0.865022	-1.05357	-0.283964	0.61279	0.61279	-0.100098	0.18759	0.468298	0.527908	0.264287
U0399	C3	-3.27826	-1.38684	-0.927009	-2.84861	-1.029	-0.616095	-0.716918	-0.868865	-1.41036	-1.09881	-1.97426	-2.24779	0.883762	-0.958456	-0.591435	-0.392213	-0.218566	-0.218566	-0.756957	-0.776704	-1.22493	0.423476	-0.363699
U0411	C3	-2.52508	-1.9316	-2.50899	-2.20137	-1.81384	-1.22369	-0.73161	-1.42961	-2.70263	-1.74583	-3.46581	-3.26341	-0.657683	-1.21377	1.39167	0.538116	-1.45624	-1.45624	-0.874122	-1.35797	-1.30532	-1.38506	-0.89962
U0416	C3	-2.85818	-1.87122	-0.944721	-2.92151	-1.4717	-1.24982	-1.20544	-1.12402	-2.13402	-1.80119	-3.94338	-3.74252	0.020029	-1.1844	0.630284	0.764261	-0.930344	-0.930344	-0.442728	-1.953	-1.34527	-0.043752	-0.843613
U0421	C3	-0.811272	-1.93932	-1.47324	-0.596056	-0.909101	-0.176661	-0.178558	-0.642001	-0.969021	-1.05604	-1.77533	-1.90346	0.0632475	-0.470832	0.903024	-0.171295	-0.766483	-0.766483	-0.522135	-0.455745	-1.17596	-0.671705	-0.0268647
U0426	C3	-0.947227	-1.65562	-0.537555	1.83461	0.673238	0.44571	0.218173	-0.59924	1.56146	-0.112795	0.658917	0.157139	0.948658	1.00356	0.933416	-0.177082	-0.0136196	-0.0136196	0.457543	-0.86672	1.09664	-0.554157	-0.276959
U0437	C3	-4.78895	-2.01347	-3.08371	-1.10685	-1.47288	-0.100545	-0.492932	-1.65409	-2.44542	-1.18855	-3.32049	-2.20355	-1.03144	-1.17066	0.818313	-0.480954	-0.249173	-0.249173	-0.539794	-1.53713	-1.32805	-0.169843	-0.450735
U0438	C3	-1.31692	0.735025	-0.49884	0.222198	0.285917	0.144733	0.251696	-0.34743	1.0004	-0.015006	1.05661	0.0656262	0.902582	0.20226	-0.414268	-0.311394	0.117491	0.117491	-0.162928	-0.252065	1.96652	0.869634	-0.476111
U0439	C3	-2.45876	-2.28736	-2.87964	-3.76008	-2.04188	-1.51362	-0.806914	-1.18271	-3.55599	-1.79842	-5.35193	-3.29875	-1.31098	-1.33652	1.84882	-0.195781	-0.872616	-0.872616	-0.834623	-1.36186	-1.58597	-0.436878	-0.513685
U0454	C3	-2.33911	-1.64009	-0.924699	-2.50596	-1.62563	-1.1505	-0.616515	-1.43309	-2.27813	-1.2195	-2.53787	-2.23493	-0.315687	-0.940541	0.751164	0.340816	-0.591915	-0.591915	-0.332528	-0.831739	-1.52043	1.42992	-0.88456
U0469	C3	-0.766776	-1.71693	-1.23807	-4.17585	-1.79185	-1.31473	-0.433956	-0.771908	-2.69743	-1.60802	-3.98813	-2.36885	0.0220902	-0.98841	1.67914	1.29872	-0.37156	-0.37156	-0.653264	0.647506	-1.94781	0.430643	0.0161717
U0473	C3	-2.40699	-1.76708	-1.26065	1.12557	0.23157	0.739562	0.056798	-0.962374	-0.0296061	-0.137869	-0.711525	-0.97688	-0.408373	0.361825	0.867952	-0.407469	0.0925452	0.0925452	-0.083148	-1.70014	0.843395	-0.287444	-1.00315
U0476	C3	-2.74694	2.59375	2.09794	0.706877	0.282451	-0.522915	0.455131	-0.68181	1.85671	-0.670728	1.91418	-0.810887	1.35511	-0.147809	-1.61014	0.0949507	-0.917358	-0.917358	0.176984	-1.04529	0.944025	-0.281477	-0.634482
U0494	C3	0.497283	-0.886282	-0.582118	-2.90023	-1.56715	-1.49329	-0.884871	-0.911002	-2.77538	-1.17744	-3.57922	-1.41212	-0.928343	-1.06636	0.807774	-0.499946	-0.62679	-0.62679	-1.01035	0.0609103	-1.3882	-0.504757	-0.273201
U0497	C3	-3.48743	-2.39623	-2.81214	-4.90425	-2.51795	-2.72586	-0.989726	-1.71774	-3.35655	-1.98707	-5.55317	-3.90255	-0.721794	-1.8322	1.63235	-0.268296	-0.481167	-0.481167	-0.998411	-1.33979	-2.12294	1.04915	-1.13907
U0502	C3	0.616586	1.52751	3.70353	1.64115	1.74551	0.469178	0.89734	0.809604	-0.133087	0.226135	0.971852	1.47638	-0.918491	0.49749	-0.425437	-0.0621815	-0.0110984	-0.0110984	0.172308	-0.748694	0.779781	-1.02348	-0.198629
U0516	C3	-0.0923696	0.353059	-0.55946	0.0103998	0.105107	-0.0803748	-0.307363	-0.272829	-0.912126	0.413241	-1.30903	0.588454	0.642956	0.52949	0.334677	0.652559	0.33552	0.33552	0.38227	-1.13322	-0.0865844	-0.488097	0.0704926
U0519	C3	-2.25697	-0.999243	-0.298975	-0.283716	-0.155623	-0.387473	-0.18694	-0.296588	0.935462	-0.55238	-0.0583206	-1.29533	0.0788897	-0.143838	0.208338	-0.269864	-0.576102	-0.576102	-0.292023	-1.41213	0.164455	-0.416037	-0.565097
U0535	C3	-2.69404	-1.33972	-3.21103	-2.59903	-1.75533	-0.893238	-0.811348	-1.49214	-3.24231	-1.51325	-4.35397	-3.13796	-0.0361845	-1.60553	0.387945	-0.294992	-0.918391	-0.918391	-0.815841	-2.46557	-1.51342	-0.835066	-1.20872
U0542	C3	-3.84153	-1.13426	-0.920466	-0.166453	0.200001	0.206758	-0.0368621	-0.194129	-0.517797	-0.866311	-0.991285	-2.42199	0.422581	-0.856593	0.148869	-0.351056	0.355932	0.355932	-0.314998	-1.56188	0.511086	0.602031	-0.717189
U0544	C3	-0.343332	-0.172513	0.529434	3.74226	3.28756	3.65624	1.16103	2.80201	8.08929	1.67435	8.5114	2.51977	3.28771	2.05592	0.064774	0.104993	1.8311	1.8311	1.37358	-0.210263	3.51845	1.3818	-0.105118
U0550	C3	-1.97444	-0.965543	-0.96712	-3.35632	-1.33281	-1.36543	-0.415851	-0.589397	-2.17346	-1.15508	-2.98912	-2.26357	-1.07243	-1.51615	0.696757	0.203289	-0.171766	-0.171766	-0.867157	-0.325352	-1.436	1.2011	-0.00583161
U0583	C3	-1.91005	-2.04615	-1.31675	-1.60988	-1.4675	-1.04065	-0.512045	-0.00217428	-2.00576	-0.990887	-2.32958	-1.92431	-0.659954	-1.24676	0.392834	-0.413054	0.0889152	0.0889152	-0.80589	-0.767441	-1.49298	0.759432	-0.163924
U0587	C3	-4.05075	-1.59028	-1.57507	-3.82044	-1.82166	-2.2981	-1.10978	-1.2146	-2.1545	-1.23496	-3.98094	-3.61851	-0.396019	-1.39266	0.617442	0.575836	-0.428002	-0.428002	-0.56813	-1.48559	-1.12581	1.47637	-0.948722
U0589	C3	-1.46908	-0.0330949	-1.07425	-3.11273	-1.22492	-2.43755	-0.929208	-0.766782	-3.31558	-1.77763	-4.31108	-3.22091	-1.64026	-1.73042	0.351353	1.14713	-1.52453	-1.52453	-0.827912	-0.437005	-1.58274	-2.02455	-0.457876
U0605	C3	-3.14855	-1.3044	-1.75735	0.957094	-0.598534	0.52667	-0.68993	-0.101341	-1.01308	-0.281404	-1.2673	-1.69721	-0.457295	-0.834235	0.421803	0.745025	-0.389304	-0.389304	-0.50196	-1.81605	-0.35736	-0.243133	-0.947764
U0623	C3	1.54444	0.451543	1.30795	0.421384	0.0712038	-0.123689	-0.0729636	0.209972	0.564706	0.628369	1.52288	1.17126	-0.0270878	1.13213	-1.00956	0.9416	-0.100107	-0.100107	0.635728	-0.357112	0.834397	-0.283222	0.201801
U0635	C3	-1.37997	-1.79462	-2.15439	-2.11905	-1.96639	-0.283194	-0.795643	-1.27123	-2.91501	-1.32369	-3.7293	-2.17861	-1.23215	-1.24737	0.483888	-0.198858	-0.912284	-0.912284	-0.797796	-0.564892	-1.83083	0.199526	-0.418019
U0638	C3	-1.67704	-1.27622	-1.78473	-1.85484	-1.38485	-0.768488	-0.335642	-1.08403	-2.38969	-0.867887	-2.27912	-2.00041	-1.00066	-1.37774	0.0763673	0.0348589	-0.818173	-0.818173	-0.308196	-0.686189	-1.10724	0.506319	-0.615533
U0655	C3	-4.18986	-1.22796	-1.79924	-4.54531	-1.99817	-1.65911	-1.09816	-1.05768	-2.39701	-1.48489	-3.75581	-2.92801	-0.157607	-1.28861	0.313572	-0.369429	-0.22536	-0.22536	-0.833569	-1.28804	-1.95285	1.11554	-0.772556
U0657	C3	-0.445924	-0.820923	-2.11737	-2.41398	-1.08689	-0.809268	-0.530431	-0.982538	-2.04658	-0.973719	-3.07675	-1.9591	0.0413551	-1.30079	0.741345	-0.452946	-0.571509	-0.571509	-0.478623	-0.379213	-1.14257	-0.486971	-0.0706078
U0670	C3	-1.25807	0.761967	0.178995	-1.5289	0.268321	1.19117	-0.537659	-0.0966798	-0.431492	-0.289011	-0.495191	-0.674231	-0.250388	0.24616	-1.17649	-0.230235	0.0169473	0.0169473	0.202655	-0.407687	-0.925284	1.4498	-0.552305
U0696	C3	-0.888928	-0.771204	1.04464	-2.99912	-1.4334	-1.8818	-0.559765	-1.17704	-2.01678	-0.666593	-1.48937	-1.54781	-0.535288	-1.05205	-1.41871	0.288318	-0.0771995	-0.0771995	-0.613866	-0.556649	-1.46374	1.13481	-0.0924906
U0766	C3	-3.86249	0.59702	-0.516519	0.264396	0.159139	-0.629272	-0.161173	-0.0902905	0.580281	-0.624137	-0.198885	-1.91996	-1.17259	-0.709084	-0.00932041	-0.095357	-0.561327	-0.561327	-0.0920422	-1.34851	1.32203	0.584303	-0.882079
U0772	C3	-2.56177	0.224546	-1.59272	-0.529849	-0.922361	-1.07388	-0.158958	-0.905607	-2.38914	-0.404808	-2.67312	-1.40026	-0.0679046	-0.127478	0.377081	0.651406	-0.168414	-0.168414	0.197988	-1.69473	-1.05035	-1.52319	-0.898176
U0867	C3	-0.100287	1.83254	-0.0406509	0.671116	0.181818	-0.180838	-0.511234	-0.0197479	1.85467	0.592669	2.11109	0.55011	1.54962	0.389851	-1.23342	0.419549	0.208891	0.208891	0.582683	-0.409287	0.345356	0.745423	-0.281328
U0870	C3	-1.00411	0.871525	-1.70341	0.516814	-0.224102	0.536637	0.292156	-0.154405	-0.206522	0.336256	-0.105623	-0.451592	-0.426168	0.30221	-0.198045	-0.287238	-0.326888	-0.326888	0.536379	-1.56415	1.15616	-1.52722	-0.557583
U0903	C3	-3.39933	-2.15947	-1.98539	-0.474277	-0.85344	-1.97201	-0.351294	-1.31414	-1.87582	-0.990871	-2.71178	-2.16744	-1.6326	-1.09981	0.589947	0.593748	-1.23792	-1.23792	-0.33532	-1.27112	-0.0427645	-0.195624	-0.775655
U0904	C3	-1.96008	-0.641544	-1.81413	-2.49297	-1.34124	-1.64734	-0.781851	-1.31992	-2.65685	-0.927675	-3.66973	-2.1007	0.825542	-0.540107	-0.166804	-0.408868	0.147311	0.147311	-0.450926	-1.60803	-1.50663	-0.23678	-0.82315
U0913	C3	-1.77101	1.95876	0.279673	1.26479	0.798801	0.886434	-0.179628	0.575573	0.569315	-0.313525	0.885827	-0.244761	-0.161381	0.279088	-0.533998	-0.169704	0.212242	0.212242	0.160032	-0.9655	1.45698	1.49651	-0.327768
U0918	C3	0.581495	-0.755658	-2.17639	0.0360595	-1.25837	-1.92377	-0.288676	-1.58015	-2.5589	-0.782956	-2.4832	-0.436982	-0.579117	-0.0597173	0.806497	-0.488038	-0.913519	-0.913519	0.449394	0.0333539	-1.33175	-1.35205	0.195756
U0928	C3	-1.60169	-0.0923301	-1.89661	-2.56633	-1.41532	-0.31627	-0.562974	-1.12612	-2.34972	-1.02391	-3.19133	-2.34231	-0.722584	-0.822243	1.52549	0.00910457	-0.271946	-0.271946	-0.57498	-0.923133	-1.45905	-0.453895	-0.439212
U0975	C3	-1.24072	-1.31001	-0.0639226	-0.864676	-0.792012	-0.513412	-0.51693	-0.409676	-0.320088	-1.03123	-1.38387	-1.60688	0.138589	-0.253239	-0.325103	-0.261161	-0.839741	-0.839741	-0.0623231	-0.0516585	-0.625001	0.256585	-0.276175
U0976	C3	-1.68625	-2.27005	-1.55979	-0.102848	-0.399244	-0.0446843	0.0309949	-0.841254	-0.994191	-0.391423	-1.56052	-1.40932	0.175201	-0.499276	0.821769	-0.462347	-0.218658	-0.218658	-0.528391	-1.47493	-0.539938	-0.988768	-0.555999
U0986	C3	1.28416	-1.03123	-1.41836	0.082583	0.47455	-0.269445	-0.189034	-0.489313	-0.222852	-0.0270344	-0.123551	-0.185326	0.792437	-0.0608949	0.279321	-0.087298	0.393156	0.393156	-0.120431	-0.3095	0.373004	-1.23418	0.12649
U1005	C3	-0.323073	-1.2831	-0.960507	0.448833	-1.18519	-0.728419	0.0177582	-1.08352	-2.0609	-0.67177	-1.7877	-0.979089	-0.566193	-0.582085	0.23478	0.329756	-0.253798	-0.253798	-0.844622	-0.335867	-0.592018	-0.275346	0.339268
U1018	C3	-2.12317	-0.134751	-1.61327	-1.8452	-1.7618	-0.287779	-0.695289	-1.28737	-2.24427	-1.48793	-2.59949	-2.47909	-0.542439	-0.86902	0.563341	0.565738	-1.14029	-1.14029	-0.570311	-1.53227	-1.30535	-0.0180678	-0.947464
U1025	C3	-2.16032	1.15033	1.74945	-0.815914	0.166281	-0.268119	0.230211	0.10595	-0.707222	-0.699458	0.114391	-0.693214	-0.0955825	-0.261754	-1.64369	-0.357046	-0.207161	-0.207161	-0.240949	-0.765101	-0.102661	0.102351	-0.207316
U1043	C3	0.428485	0.104225	-0.669651	-0.0626898	-0.783573	-0.180601	-0.210519	-0.934037	-1.88882	-0.805499	-2.32687	-1.05359	0.368554	-0.451488	-0.390927	-0.259542	0.0991501	0.0991501	-0.252955	-0.794361	-1.23828	-1.03084	-0.35667
U1050	C3	2.20279	-0.767228	-1.10027	1.0296	0.624892	-0.0259454	-0.140305	-0.512116	0.798412	0.642398	0.635462	1.52004	1.16911	1.01288	0.857973	-0.610063	0.124518	0.124518	0.397119	0.0437943	-0.298816	-1.13493	0.028918
U1061	C3	1.08671	0.956444	-1.84285	-0.236162	-0.567794	-0.298974	-0.490879	-0.437628	-0.494901	-0.245428	-0.201422	-0.0990656	0.50371	-0.106252	0.254081	0.135264	-0.37244	-0.37244	-0.129678	0.115416	-0.16699	0.497999	-0.0987396
U1084	C3	-0.749034	-2.15425	-1.46753	-0.00446032	-0.543584	1.59227	-0.0227292	-0.717629	-1.85888	-0.400346	-1.99082	-0.552636	-0.65457	-0.763751	0.131223	-0.238512	-0.736935	-0.736935	-0.216799	-1.47945	-0.481659	-1.10658	-0.556063
U1089	C3	-1.88187	0.441817	-1.93811	-2.7146	-1.52813	-0.641191	-0.766838	-0.794788	-1.5853	-0.780178	-2.07917	-1.61921	0.412377	-0.770279	0.147911	0.0186741	-0.279944	-0.279944	-0.646557	-0.807884	-1.3761	0.967973	-0.527178
U1103	C3	-6.00078	-2.01703	-1.87419	-3.89809	-1.93467	-2.02566	-0.993149	-1.01961	-3.10397	-1.62421	-3.75981	-3.23012	-1.33438	-1.74378	0.275446	1.40845	-1.10952	-1.10952	-0.848951	-1.60696	-1.47945	0.351267	-1.25464
U1105	C3	-0.74575	0.67032	-1.2529	-2.43446	-2.03975	-0.787997	-0.541849	-0.0239921	-2.74909	-0.799921	-2.98969	-1.70629	-0.176604	-1.65274	-0.13061	-0.593867	-0.603161	-0.603161	-0.860231	-0.171717	-1.42617	1.06755	-0.761819
U1135	C3	-2.06074	-2.29607	-2.28331	-1.39261	-0.692821	0.365135	-0.618419	-1.18941	-2.3228	-1.14453	-2.42387	-2.36181	0.0342439	-0.92294	0.792882	-0.365984	-0.722174	-0.722174	-0.637068	-1.2175	-0.717558	-0.719455	-0.218055
U1146	C3	-1.34305	-0.154333	-0.342169	-0.988031	-0.953958	-0.300035	-0.0724128	-0.781879	-1.96993	-0.779335	-2.05915	-1.78077	-1.48642	-0.883249	0.268763	-0.0526304	-0.870743	-0.870743	-0.389001	-0.149105	-1.27299	0.123444	-0.412398
U1153	C3	-1.02253	-2.06252	-0.584372	-0.673273	-0.451145	0.289567	-0.151804	0.741385	-1.43384	0.29834	-1.36567	0.0439722	-0.45794	-0.0700883	-0.402614	0.194253	-0.173319	-0.173319	-0.521164	-0.426676	-1.23534	-0.388807	-0.326049
U1157	C3	-1.35451	-2.31441	-1.54973	-1.25552	-0.603157	-0.9089	-0.281787	-0.377288	-1.03894	-0.658639	-0.748355	-0.938141	-0.500597	-0.682304	-0.506841	0.276123	0.0388926	0.0388926	-0.623752	-0.214113	-0.984671	1.08093	-0.297553
U1162	C3	-0.37485	-1.22882	1.52668	-2.08608	-0.455694	0.535987	0.0411827	-0.484198	-1.1368	0.187498	-0.174062	-0.412631	0.630528	-0.658609	-1.18847	0.750907	-0.899059	-0.899059	-0.0708354	-0.334467	-0.889202	-0.0293634	0.0753472
U1171	C3	-4.20439	1.653	0.574976	-4.0567	-0.896686	-1.44405	0.130862	-0.174901	-2.37165	-1.10701	-2.24214	-2.26081	-0.029027	-1.60256	-2.18784	0.0901919	-0.0529386	-0.0529386	-0.639495	-1.00979	-1.98471	1.25237	-0.845286
U1174	C3	1.19843	-0.302426	2.17001	-0.783306	-0.682749	-1.33026	0.783987	-0.0310846	-0.0772032	-0.74775	0.0613358	0.232656	-0.857572	0.844888	-0.557178	-0.262129	0.725116	0.725116	0.0475644	-0.761092	-0.537149	0.59071	1.02295
U1177	C3	-1.9312	-0.70423	-1.30021	-2.63579	-0.555705	-0.45741	-0.28867	-1.05153	-1.61185	-0.490807	-2.35306	-1.43883	0.453274	-0.726153	0.465956	-0.460566	-0.0423119	-0.0423119	-0.609343	-0.809277	-1.23525	-0.287608	-0.193456
U1182	C3	-0.92234	-0.443945	-1.27552	-3.54716	-1.3071	-2.26851	-0.467555	-1.38837	-2.54811	-1.43722	-3.47773	-2.17214	-0.66899	-0.493254	-0.512343	1.10458	-0.542436	-0.542436	-0.329321	-0.313219	-1.47733	0.418996	-0.176845
U1209	C3	1.50473	-2.43511	-0.907426	0.420755	-0.246692	0.451142	-0.379914	-0.0817954	-0.462494	0.372625	-0.830705	1.05964	-0.141314	1.09233	1.11294	0.244322	-1.20258	-1.20258	0.304507	0.118051	-0.514015	-0.898721	0.425153
U1211	C3	-0.694794	0.585358	-0.896127	-0.0325519	-0.586658	-0.139404	-0.107612	-0.555348	-0.464456	-0.102832	-0.619917	-0.340144	-0.656642	-0.345934	0.70465	-0.420536	0.367853	0.367853	-0.169374	-0.132837	-0.453993	-0.309702	-0.186302
U1228	C3	-2.27022	-0.932368	-0.636777	-1.245	-0.188125	-0.567778	0.100058	-0.94535	-0.648935	-0.346601	-0.943433	-0.942206	0.16858	-0.448259	-0.0475308	-0.30231	0.531073	0.531073	0.0637486	-1.19809	0.0947522	0.170071	-0.626218
U1231	C3	-2.24007	-1.44922	-1.75829	-2.18519	-1.45719	-1.58763	-0.758358	-1.19526	-2.63092	-1.00163	-3.5112	-2.11911	-0.678309	-1.1867	0.768628	-0.110095	-0.836414	-0.836414	-0.68432	-0.597967	-1.27954	-0.345904	-0.119448
U1232	C3	-1.75003	-0.575475	0.564005	-1.81816	-0.997681	-1.48473	-0.119473	-0.460042	-1.05426	-0.959743	-1.20327	-1.4141	-1.8989	-1.21199	-1.24578	0.0611694	0.328438	0.328438	-0.554995	-0.470024	-1.14004	0.49747	-0.198772
U1233	C3	0.211522	0.760141	1.35509	-1.20752	-0.101568	0.420554	0.448524	2.14484	1.73116	-0.0163105	2.0125	-0.586625	1.96408	0.0551402	-0.363661	0.55853	0.707642	0.707642	0.292063	0.445443	-0.833222	1.61504	0.238842
U1235	C3	-1.86579	-0.797843	0.59719	-0.248448	0.321586	0.45946	0.0792382	0.198342	-0.301492	-0.156133	-0.165685	-0.528497	-1.00184	-0.0672649	-0.510938	-0.466492	0.131072	0.131072	0.212349	-1.38473	0.0921476	-0.215006	-0.758119
U1237	C3	0.205457	1.62145	0.318782	0.386542	0.504863	0.751758	-0.215667	0.0407663	1.8625	-0.255326	1.81188	-0.517705	1.48163	-0.0300503	-0.599075	-0.0659976	0.138278	0.138278	0.0836138	-0.527879	0.279643	2.13803	-0.319124
U1267	C3	-2.76262	0.578457	-0.935828	-1.62592	-0.681872	-1.33677	-0.78566	-0.763918	-1.40742	-0.694376	-1.75081	-1.77936	0.659679	-0.463406	-0.190067	-0.23748	0.0334616	0.0334616	-0.468841	-2.19871	-0.562002	0.71332	-1.2999
U1283	C3	-1.11482	1.61254	1.66883	0.506056	-0.348059	-1.01218	0.350891	-0.849179	-0.925094	-0.383773	-0.0252518	-0.0960211	-0.427877	-0.587751	-0.281504	0.333636	-0.180621	-0.180621	0.257698	-0.206003	0.619431	0.241435	0.113196
U1284	C3	1.52462	-0.705786	1.89426	-0.498975	0.613132	-0.620568	0.299923	0.863935	0.647772	1.12357	1.2682	1.18532	0.976254	0.433198	-0.438038	-0.274889	0.19638	0.19638	0.29428	0.605447	0.174887	0.775324	0.456106
U1286	C3	0.428365	-0.529589	-1.0423	-0.94006	-0.918463	-0.522089	-0.25982	0.22198	-0.537032	0.232159	-0.179475	0.287788	0.459274	-0.238244	0.140612	0.870618	0.148069	0.148069	-0.197462	-0.286729	-0.793837	-0.544275	0.21593
U1295	C3	-1.85536	-1.4579	-2.1176	0.471985	-0.834049	-0.341101	-0.164223	-0.788617	-2.03597	-0.523487	-2.21969	-1.47076	-0.604543	-0.815543	1.23517	-0.337666	0.0173051	0.0173051	-0.613667	-1.23502	-0.486919	-0.821853	-0.364614
U1297	C3	-4.00867	-0.0321566	-2.35036	0.110889	-0.126241	0.204807	-0.185226	-0.609558	-1.26797	-0.562589	-1.31569	-1.2434	-0.729579	-0.973499	0.616608	0.04581	0.380769	0.380769	-0.402332	-1.67321	0.0487688	0.3069	-0.549337
U1298	C3	-0.845515	-2.17662	-1.31491	1.40482	0.0752461	0.362032	-0.312078	-0.627366	-0.144207	-0.484472	0.126185	-0.814462	-0.146985	-0.202046	0.487887	-0.344007	0.328112	0.328112	-0.166796	-0.945822	0.826014	-0.187213	-0.480651
U1303	C3	-4.40409	-0.385068	-1.0285	-2.69462	-1.28971	-1.73257	-0.743243	-0.885483	-2.00485	-0.562393	-2.4143	-2.10947	0.563911	-0.873742	-0.389189	-0.225667	0.144566	0.144566	-0.694756	-1.66282	-1.17637	0.0611328	-0.685259
U1304	C3	-1.16848	-1.39342	-1.813	0.558102	-0.0998107	-0.344334	-0.0660617	-1.00739	-0.308375	0.14101	-1.36431	-1.01267	0.704678	0.350435	0.324909	0.391091	0.152199	0.152199	0.750318	-1.22663	0.281181	-0.287998	-0.311592
U1305	C3	-1.15025	-1.33607	-1.78321	-2.22492	-1.36679	-1.09235	-0.34891	-0.144942	-2.04822	-0.76147	-2.39119	-1.2233	0.602648	-0.686966	-0.00198471	-0.484918	0.304756	0.304756	-0.779078	-1.02278	-1.24962	0.165726	-0.209593
U1309	C3	-1.27524	-1.66608	-1.91345	-2.04474	-1.63753	-1.64523	-0.694677	-1.0339	-2.27798	-0.958516	-3.33817	-2.41732	-0.57231	-1.37101	1.15705	-0.168493	-0.341792	-0.341792	-0.351183	-1.0016	-1.67009	-1.09285	-0.340871
U1317	C3	1.05762	-1.74621	-1.136	-1.11252	-0.71014	-1.19051	-0.381213	-0.706178	-1.11756	-0.404597	-1.76478	-0.272601	0.309088	-0.212402	1.06678	-0.281148	-0.104958	-0.104958	-0.377761	1.41285	-0.971803	-0.501727	0.360942
U1332	C3	-0.483162	0.967943	0.600516	-1.06845	-0.423636	-0.867827	-0.5037	1.24091	0.027212	-0.0146745	-0.275613	-0.661113	1.4453	-0.23843	-0.273718	-0.375635	0.635925	0.635925	-0.656941	-0.522429	-1.07839	0.689769	-0.23351
U1335	C3	-0.590869	-1.35212	0.0467616	0.112337	0.175565	1.07982	0.00174781	-0.106048	0.54705	-0.244747	0.927583	-0.357625	1.98094	-0.397182	-1.23221	-0.421568	0.642823	0.642823	-0.0388153	-0.040251	-0.547837	0.93808	-0.142292
U1341	C3	3.78476	-1.36086	0.188552	2.26494	0.849413	0.555956	0.43138	0.679271	1.88336	1.69696	2.21401	3.161	1.2801	1.23807	0.18942	-0.5218	1.0127	1.0127	0.646787	0.217153	0.417396	0.125871	0.339711
U1346	C3	-3.8845	-1.10749	-1.79868	0.401996	0.454788	-0.0253786	0.141831	-0.211515	0.563093	-0.267638	-0.995626	-1.96065	1.2395	-0.630742	0.71251	-0.19098	0.274815	0.274815	-0.0503366	-2.11595	1.1899	0.26732	-1.41677
U1363	C3	-2.4518	-1.80593	-1.1854	-0.514658	-0.324397	-0.454404	-0.320014	-0.666832	-1.3144	-0.376908	-1.38445	-1.69292	0.31382	-0.863137	-0.22492	-0.266063	-0.311282	-0.311282	-0.0401161	0.271491	-0.420338	0.452536	-0.360195
U1374	C3	-4.5466	1.50902	-0.202084	-3.322	-1.75065	-2.25144	-0.483882	-1.23101	-2.23383	-0.611252	-2.71562	-1.33435	-0.916439	-1.22939	-0.883058	-0.170811	0.534602	0.534602	-0.66042	-1.81972	-1.97432	-0.395959	-0.926467
U1404	C3	1.1204	-1.37298	-1.04251	-2.00509	-1.51208	-1.76134	-0.733205	-0.800905	-2.73209	-0.665962	-3.57988	-1.44676	-1.03039	-1.36173	1.95113	0.730483	-0.323452	-0.323452	-0.432	0.980765	-1.53175	-0.952137	0.457995
U1408	C3	-1.63406	-2.34022	-1.81305	-1.11807	-0.588916	-0.422006	-0.709493	-1.19666	-1.39775	-1.29275	-2.27593	-2.64951	0.294785	-1.44038	0.952974	-0.425543	-0.912019	-0.912019	-0.235961	-0.636149	0.138602	-0.836432	-0.515827
U1409	C3	-1.84253	-0.696402	-2.12506	-3.57575	-1.68063	-1.48848	-0.807248	-1.05047	-2.89845	-1.50719	-3.20563	-2.21189	-1.10968	-1.68701	-0.653648	-0.37769	-0.296443	-0.296443	-0.958497	-1.18654	-1.50903	-0.718509	-0.729263
U1415	C3	-3.48167	2.39365	1.05665	-0.928945	-0.20205	-1.54554	0.218248	-1.13524	-1.54137	-0.853498	-0.973146	-1.05148	-1.56309	-0.848025	-1.20714	0.0919404	-1.24728	-1.24728	-0.17466	-1.47132	0.0525201	-0.462803	-0.84274
U1430	C3	-0.0175457	0.180838	-0.273523	-1.99172	-1.36309	-0.98168	-0.185144	-0.703469	-1.36353	-1.00246	-1.38823	-1.27447	-1.1331	-0.792854	0.183453	0.963004	-0.534346	-0.534346	-0.911214	1.22949	-1.30203	0.635026	0.38972
U1432	C3	-0.607598	0.0398566	-0.509851	-2.82886	-1.18183	-1.51287	-0.315496	-0.811929	-2.02878	-0.540956	-2.15232	-0.932093	-0.559876	-0.710891	0.313725	0.221139	-0.66153	-0.66153	-0.413998	1.24673	-1.56833	0.44805	-0.201004
U1462	C3	-0.291558	-1.33775	1.89293	-0.793261	0.391908	1.18633	0.337802	0.919884	-0.770729	0.0188677	-0.582637	0.400751	-1.25237	0.150792	-1.22904	1.10398	0.106541	0.106541	-0.0809807	-0.501358	-0.593774	0.753905	0.0183038
U0001	C4	-3.55136	-1.22681	-0.666614	-1.76018	-0.843308	0.0246178	-0.760367	0.256104	-1.44045	-0.419022	-2.93398	-1.80406	-0.247869	-1.22023	1.12834	-0.326542	0.224666	0.224666	-0.372816	-0.993064	-0.963641	0.663092	-0.511684
U0011	C4	-1.73827	-0.910177	-1.27918	-3.36563	-1.66719	-1.94371	-0.560938	-0.880803	-2.14363	-0.690597	-3.17247	-1.86019	0.483812	-1.41749	0.514835	-0.0654746	0.449482	0.449482	-0.440976	-0.737416	-1.39626	0.665944	-0.402764
U0012	C4	-5.12601	-0.570141	0.341037	-1.70531	-0.652473	-0.37096	-0.396102	-0.71344	0.178459	-0.76291	-0.237317	-2.33957	0.337657	-1.3066	-1.08949	1.05681	-0.191325	-0.191325	-0.239805	-2.09225	-1.44323	0.661709	-1.19572
U0013	C4	4.13178	1.58049	2.39079	3.02872	2.41077	2.22431	0.877864	2.59162	4.9601	3.44269	6.39466	5.5516	1.62774	3.05153	-0.36617	-0.305426	1.81022	1.81022	1.75416	2.03844	0.966383	0.309645	1.26847
U0023	C4	2.67029	-0.740413	-0.872002	0.744777	0.352469	-0.214543	-0.152686	0.226142	0.836478	0.576698	1.45631	1.05114	0.187107	0.132705	0.556648	0.218451	-0.4028	-0.4028	-0.421167	1.02733	0.21811	-1.06648	0.472234
U0027	C4	-1.20639	-1.44711	-1.88841	-0.0025577	-0.0565839	-0.462586	-0.237287	-0.803493	-1.00765	-0.0772188	-1.60552	-0.741755	0.993918	-0.444477	0.762995	-0.20722	0.204648	0.204648	-0.24231	-0.838367	-0.257195	-0.47823	-0.660741
U0028	C4	-0.540336	0.254361	-1.34004	-0.227866	-0.324185	-1.48006	-0.566052	-0.925493	-0.768139	-0.515448	-1.76915	-1.05378	0.101946	-0.306953	0.504177	-0.222048	-0.247709	-0.247709	-0.0488797	-0.313694	0.517661	-0.656556	-0.152588
U0036	C4	1.54421	-1.51296	-0.751158	0.0388855	-0.859943	-1.32249	-0.487098	-0.301348	-1.82668	-0.0458413	-1.40802	-0.708363	0.435954	-0.241534	-0.336007	-0.5237	0.0749217	0.0749217	-0.200712	-0.964981	-0.759518	-0.373341	-0.477892
U0042	C4	-0.198071	-0.481604	-0.408773	-2.29149	-1.60971	-2.29769	-0.954414	-0.837331	-0.799282	-1.66903	-1.39428	-1.91645	-0.641882	-0.585086	-0.126518	0.211492	-0.555114	-0.555114	-0.380149	0.290015	-0.699385	-0.8716	0.188394
U0046	C4	2.49361	0.152505	-0.436345	2.60635	1.56354	1.07097	0.438456	0.535223	2.50427	1.16686	2.37717	2.09121	1.16777	1.14441	0.257034	-0.263768	0.997441	0.997441	1.06156	-0.0326273	1.19941	-1.34339	0.543034
U0048	C4	-1.37844	0.0963802	-1.33281	-1.70466	-1.04481	-1.36824	-0.669972	-1.15861	-1.44999	-0.632702	-1.7706	-1.89345	0.491612	-1.16748	-0.0866872	-0.450522	-0.191741	-0.191741	-0.5242	-0.901469	-0.452851	1.10319	-0.594369
U0054	C4	4.0332	-1.01136	-0.882423	3.69541	1.34881	1.08902	0.55635	0.656754	0.868822	2.54116	2.34605	4.6189	0.178973	2.47587	0.381597	-0.124556	0.866057	0.866057	0.925163	3.40277	0.63317	-0.946955	1.26974
U0060	C4	0.146095	-0.0259246	-0.11718	-0.248795	0.154081	-0.188056	-0.0092638	0.0648041	-0.608933	0.693208	-0.898557	0.992322	0.839752	0.230976	0.0424672	-0.347446	0.724527	0.724527	-0.185216	-0.0551871	-0.700716	-1.05928	0.230797
U0062	C4	-3.95948	-0.79861	-1.33523	-2.22565	-1.24636	-1.22491	-0.752554	-0.563206	-1.99584	-0.992926	-2.36282	-2.42173	0.69601	-1.28244	0.0234985	-0.279634	-0.128901	-0.128901	-0.825069	-1.18589	-1.30758	0.10021	-0.82852
U0072	C4	-0.349978	2.00319	-0.4171	-1.85141	-0.498667	-0.642311	-1.05847	-0.139139	-0.881348	-0.531291	-1.474	-0.440187	0.708062	-0.596111	-0.639645	-0.23999	-0.0301566	-0.0301566	-0.437737	-0.172384	-1.27016	0.535704	-1.23327
U0087	C4	0.988225	1.22516	0.469319	-0.882051	-1.1779	-0.344955	-0.872504	-0.283919	-0.515135	-0.544993	-0.503992	-0.873958	-0.464689	-0.470051	-0.325344	-0.339657	-0.00803596	-0.00803596	-0.43519	-0.357505	-1.05135	-0.329259	-0.215491
U0094	C4	1.31741	-0.476581	-1.31242	0.462754	-0.109211	-0.340124	-0.188064	-0.448726	-1.18394	0.0181325	-0.921319	0.414163	0.645091	-0.0239201	-0.161361	-0.0937475	0.462124	0.462124	-0.107103	-0.587898	-0.485559	-0.861022	0.105744
U0100	C4	0.240709	-1.18146	-2.11317	2.02232	0.206556	1.21128	0.198871	0.198258	0.319181	0.695425	1.04099	0.665897	0.932676	-0.000133096	0.103064	-0.557343	0.117884	0.117884	-0.0214629	0.496124	1.27647	-1.17526	0.0717964
U0105	C4	-2.42173	-2.12895	-1.4587	1.67627	0.475847	0.910556	0.361478	-0.820072	-0.864627	0.533504	-0.938419	-0.779125	0.18187	-0.0306932	0.313563	-0.213642	-0.311051	-0.311051	0.14686	-1.0792	1.14615	-0.871436	-0.545767
U0118	C4	1.08497	0.669706	-1.59531	-0.646328	-0.974876	-1.09386	-0.610102	-0.607593	-1.70173	-0.755552	-2.27779	-1.42941	0.446266	-1.04485	0.793664	-0.456814	0.31491	0.31491	-0.357507	0.125346	-0.711502	-0.74876	0.358369
U0121	C4	-2.39779	-0.107556	-1.4271	0.307204	-0.198167	-0.0350626	-0.134803	-0.538202	-0.912678	0.231773	-1.18161	-0.368635	0.894268	0.303088	0.400809	-0.345942	0.127352	0.127352	0.1717	-1.76682	0.0478254	-0.999559	-0.899868
U0122	C4	-0.688968	-2.26199	-1.77598	-2.68686	-1.41746	-1.1485	-0.945609	-0.640924	-2.51664	-0.744139	-4.03009	-2.51863	-1.12311	-1.68366	1.29662	0.282627	-0.881521	-0.881521	-0.479521	-1.24223	-1.12321	-0.338319	-0.0627582
U0125	C4	-1.8201	-1.99515	-1.59612	-0.0730059	-0.879717	-0.673211	-0.295245	-0.670845	-1.06565	-0.0565653	-1.45011	-0.649421	-0.956362	-0.263801	0.275418	0.565283	0.339723	0.339723	-0.0392902	-0.886657	-0.110767	-1.14332	-0.773159
U0139	C4	-1.11926	0.523789	0.948372	-0.481259	-0.32969	-0.399576	-0.279543	-0.573917	0.0941995	-0.218998	0.206174	-0.994777	0.262388	-0.574984	0.170372	0.408926	-0.254343	-0.254343	0.498884	0.117007	0.812682	1.64913	-0.090494
U0154	C4	-4.13706	-1.37025	-1.09645	-4.84177	-1.97905	-2.07785	-0.911342	-0.957614	-2.95025	-1.83572	-4.40643	-3.95988	-0.814739	-1.75762	1.29363	0.390413	-0.30978	-0.30978	-0.773925	-1.57708	-1.97974	0.201135	-1.16344
U0159	C4	-2.23004	-1.87721	-1.08189	-2.30816	-0.927373	-1.18118	-0.638075	-0.757991	-1.07993	-0.310657	-1.94276	-1.62697	0.601064	-0.726901	0.501134	-0.266903	0.17456	0.17456	-0.293586	-1.4749	-1.19509	-0.175717	-0.687068
U0161	C4	2.14233	-1.00675	-1.54729	-1.58842	-0.447871	-1.26777	-0.409872	0.0837863	-1.71203	-0.305505	-1.79171	0.183481	0.00917259	-0.627906	1.17194	-0.335927	-0.495164	-0.495164	-0.628074	4.09672	-1.1893	-0.688735	1.40191
U0169	C4	7.91876	0.61004	-0.152149	5.26445	2.98165	2.34877	1.37096	3.48633	3.65945	4.12124	5.70668	7.99231	0.683424	2.92405	0.835639	-0.532446	1.44945	1.44945	1.79908	4.41195	1.59164	-0.364116	2.35444
U0182	C4	-0.465497	0.533235	-0.444013	1.10219	0.513191	1.05674	0.22994	-0.0673692	0.638422	0.306606	1.04095	0.400667	0.923085	0.315849	-0.786006	-0.189508	0.397941	0.397941	-0.0675827	0.417358	0.348204	0.207675	0.0329332
U0184	C4	-0.867377	-2.41501	-3.41377	-1.92791	-1.68403	-1.40283	-0.911582	-0.492537	-2.56192	-1.02004	-3.69334	-2.02642	-0.937228	-0.809725	0.954213	-0.462182	-0.763884	-0.763884	-0.58711	-1.32559	-1.3707	-1.42896	-0.70741
U0188	C4	-0.585235	-0.987913	-1.05045	-1.84064	-1.31188	-1.1348	-0.690224	-0.3708	-2.21578	-0.6263	-3.37177	-1.83831	-1.23801	-1.44236	0.978059	0.467856	-0.566971	-0.566971	-0.783	-1.75902	-1.4784	-0.760339	-0.767068
U0214	C4	2.39636	2.61116	1.15749	1.40624	1.5051	0.427631	0.611644	-0.282757	1.62475	0.696488	2.60217	1.67194	-0.473017	1.14645	-0.371519	-0.0779262	0.107647	0.107647	0.919242	1.10488	1.53338	1.0494	0.661131
U0226	C4	4.95353	-0.648591	-1.63426	2.01922	0.901839	1.15774	0.606515	-0.313423	0.457418	0.782168	1.62019	3.45168	0.530345	1.92846	0.162592	-0.752981	-0.0290845	-0.0290845	0.462418	3.45474	1.14105	-1.18421	1.67882
U0262	C4	0.149753	-2.65103	-2.61095	-2.51893	-1.26698	-2.13078	-0.786419	-1.6671	-2.99057	-1.52238	-4.12305	-2.17361	-0.948879	-1.03361	1.29059	-0.320057	-1.0164	-1.0164	-0.902006	1.17646	-1.20386	-0.82304	0.238705
U0267	C4	2.1641	-1.5683	-1.19147	-0.644103	-1.15591	-1.49147	-0.339252	-0.813091	-1.96743	-1.15774	-2.70257	-0.438308	-1.04627	-0.144591	0.932008	-0.532574	-0.70911	-0.70911	-0.784065	2.92221	-1.20058	-0.92722	0.864875
U0268	C4	-1.44658	-0.06423	-1.90454	-0.819157	-0.478449	0.165138	-0.552263	-0.65042	-2.20223	-0.528957	-2.4645	-1.76841	-0.0682403	-1.02275	1.00387	-0.0117312	-0.455725	-0.455725	-0.594086	-1.0382	-0.92758	0.198089	-0.42341
U0316	C4	-1.18153	-0.574803	-3.05182	-1.27656	-1.43508	-0.458932	-0.817117	-1.7289	-2.77757	-1.47206	-3.89934	-2.08541	-1.05774	-0.753283	1.01949	0.661271	-1.15735	-1.15735	-0.657829	-1.2691	-1.06451	-0.241125	-0.717859
U0322	C4	-0.267715	-1.41395	-1.82011	-2.21044	-1.13836	-0.963888	-0.298587	-1.03796	-1.54335	-0.903064	-2.36399	-1.65384	0.536185	-1.00311	1.11864	-0.548398	-0.483902	-0.483902	-0.408607	-0.00752109	-0.151459	-0.482658	0.0606284
U0337	C4	-0.219656	-0.38262	-1.37792	-1.99761	-0.728306	-0.688328	-0.827258	-0.502499	-1.68077	-1.24374	-2.32801	-1.89328	-0.584908	-0.983738	0.580568	-0.206439	-0.74878	-0.74878	-1.00685	0.49868	-0.886772	-0.0669972	0.248342
U0346	C4	-1.2746	-1.95035	0.637945	-0.53201	0.835536	-0.0504136	0.432841	0.78827	-0.201336	-0.682088	-0.211607	-0.686801	-0.324239	-0.543033	-0.125601	0.0705463	-0.186077	-0.186077	-0.636278	0.405022	0.0371456	-0.195446	0.527027
U0350	C4	0.109363	-0.936308	-0.838211	0.0522269	0.0692658	-0.00346755	-0.460976	-0.845769	-0.445015	-0.538231	-0.890243	-0.636777	1.17566	-0.518344	-0.239829	-0.419016	0.647041	0.647041	-0.374198	-0.321661	-0.321806	-1.11246	-0.0867367
U0380	C4	1.0876	0.892714	-2.15915	0.134557	0.233756	0.197193	0.0740995	0.436602	-0.323278	-0.14346	-0.658904	0.0515409	0.176368	0.265411	0.7274	-0.536009	-0.13634	-0.13634	-0.491644	-0.2275	-0.167906	-0.365687	0.115
U0392	C4	2.14692	-0.364201	-1.54947	1.12981	0.300824	0.53616	-0.0717925	-0.474682	0.140012	0.720271	0.670753	1.28951	-0.264689	0.819893	1.17676	-0.38024	-0.00374651	-0.00374651	0.227528	2.0847	0.418419	-0.947709	0.834747
U0425	C4	-2.6188	-2.37315	-2.74237	-4.03952	-2.0766	-1.64105	-0.943207	-0.84794	-3.80977	-1.72045	-5.10805	-3.57611	-1.14437	-1.74946	1.38784	0.510171	-0.731507	-0.731507	-0.647218	-1.51363	-1.70489	-0.809635	-0.722061
U0534	C4	-0.713916	-2.81061	-1.67302	-2.71564	-1.47186	-1.48991	-0.744606	-0.428329	-2.42493	-1.15495	-3.94483	-2.21677	-1.12208	-1.4804	1.74071	-0.197566	-0.251588	-0.251588	-0.665656	-0.908397	-1.37167	-0.645958	-0.30525
U0538	C4	-0.286022	0.940267	1.29974	-0.690424	-0.443953	0.224476	-0.107761	-0.646409	-1.20427	-0.588496	-0.629057	-0.533287	-0.921412	-0.927288	-0.424831	-0.303806	-0.268483	-0.268483	-0.32195	1.39834	-0.689564	1.20484	0.488861
U0541	C4	0.542702	-1.83417	0.812734	0.819993	0.077767	-0.379998	-0.0896616	1.75404	1.21616	-0.254199	0.989206	0.63778	0.389317	-0.205722	0.367234	-0.125665	0.693716	0.693716	-0.194972	1.62544	-0.283646	-0.423354	0.943779
U0549	C4	-0.407031	-0.975759	-1.75107	0.606877	0.0709685	0.109065	-0.0688625	-0.362494	0.313031	0.597336	-0.832714	0.0601459	0.464927	0.517088	1.19523	-0.328993	-0.0807086	-0.0807086	0.328223	-1.37579	0.184889	-0.305888	-0.45934
U0555	C4	-3.40535	-2.46944	-1.49601	-2.11392	-1.24353	-1.3833	-0.545169	-0.922955	-2.74426	-0.922526	-3.94851	-2.61356	-0.585632	-1.11649	1.32549	0.121985	-0.366608	-0.366608	-0.585764	-1.46739	-1.19156	0.610283	-0.827751
U0559	C4	0.602185	-1.0178	0.109667	0.364398	0.52893	0.507595	0.164562	0.772214	1.26007	0.0870775	0.275831	0.0399717	0.245677	0.247762	0.482803	0.687975	0.0746855	0.0746855	0.0624408	-0.0276535	0.253417	0.392101	0.182013
U0560	C4	-0.996178	-0.141326	1.42841	0.958359	0.804371	0.549552	0.112265	0.636899	3.22411	0.275346	2.56934	0.191379	1.41175	0.135258	-0.633578	0.129757	0.756306	0.756306	-0.0347936	-0.197271	0.688531	0.134385	-0.163784
U0566	C4	-1.17662	-0.599105	0.320447	-0.196505	-0.0404433	-0.441842	-1.59755	0.448711	1.25674	1.16028	1.98573	2.26621	0.763773	0.321997	-0.547379	0.432985	-0.0915368	-0.0915368	0.669274	-0.44582	-0.521936	0.373463	-0.187349
U0584	C4	-1.94766	-1.95053	-1.47906	-0.301809	-1.35396	-0.469447	-0.728575	-0.400437	-1.64313	-0.636505	-1.65422	-1.74283	-1.3454	-0.937105	-0.149027	-0.419241	-0.110443	-0.110443	-0.48244	-0.235756	-1.19496	0.773016	-0.252942
U0618	C4	1.51552	-0.71036	-0.507535	-2.23332	-1.26646	-0.642044	-0.541186	-0.863518	-2.14014	-0.56118	-2.37292	-0.769709	-0.295723	-0.413681	1.1499	-0.133341	-0.32581	-0.32581	-0.749835	0.753733	-1.56654	0.115371	0.13522
U0631	C4	-1.09174	-1.33691	-2.08563	-2.55925	-1.70731	-1.1204	-0.824085	-1.09117	-2.73405	-1.49767	-4.00017	-2.50304	-0.324212	-1.31378	0.6956	0.031669	-0.584401	-0.584401	-0.90211	-0.369497	-1.45789	-0.387015	-0.383082
U0642	C4	-0.321574	1.08818	-1.5435	-0.201657	-0.0478396	-0.598052	-0.131866	-0.887671	0.0948592	-0.424356	-0.613393	-0.44813	0.671966	-0.0722514	0.535073	-0.530184	-0.612626	-0.612626	0.53707	-1.55024	-0.605237	-1.20073	-0.598166
U0654	C4	0.279444	1.43629	-0.476752	0.0482034	-0.555983	-0.34225	-0.29245	-0.579624	-0.407119	0.180658	-0.353408	0.173301	-0.254366	0.478377	0.19866	-0.339599	-0.655113	-0.655113	0.0260874	0.225867	0.0504239	0.424297	-0.0532579
U0666	C4	-2.81241	-2.70027	-1.89121	-3.75903	-1.63506	-2.21596	-0.883324	-1.0196	-3.26909	-1.32962	-4.48736	-3.16139	-1.24071	-1.24408	1.02422	0.759282	-0.131307	-0.131307	-0.35615	-0.311496	-1.38717	0.811319	-0.829686
U0706	C4	-1.10184	0.308475	1.19805	-1.55919	-0.707618	-1.69264	-0.0315612	-0.882996	-1.95656	-0.0234491	-1.34969	-0.304122	0.884992	0.000184604	-0.50127	0.297867	-0.721821	-0.721821	-0.480011	-0.189761	-0.978871	-0.397946	-0.075588
U0754	C4	1.92271	1.99685	-0.192453	2.40167	0.997695	0.122156	0.188382	0.421836	1.77698	1.43498	2.5092	2.48888	1.52408	1.1859	-0.208155	-0.535354	0.612409	0.612409	0.563412	2.30451	0.358984	-0.370051	0.72447
U0777	C4	-0.307952	0.587444	1.40321	-2.56976	-1.45821	-2.24178	-0.390247	-0.561668	-2.49597	-0.844633	-2.81975	-1.15452	-1.1565	-0.942732	-0.899642	-0.171736	-0.509794	-0.509794	-0.792244	-0.0138579	-1.50861	1.29083	0.257156
U0832	C4	-0.580327	-0.331496	1.57338	-0.277536	-0.256338	0.112951	-0.0137218	0.236875	0.730176	0.105515	-0.0861313	-0.838232	-0.795161	-0.699107	0.703795	0.613214	-0.161907	-0.161907	-0.343564	-1.10525	0.205939	-0.0497185	-0.288648
U0844	C4	-0.824049	0.664794	1.66498	0.709027	0.183381	0.50599	0.0450503	-0.428751	-0.243997	-0.0763739	0.0905234	-0.312096	0.328968	-0.235089	-0.527407	-0.391332	0.482217	0.482217	0.0697384	-0.527025	-0.0369542	0.817588	-0.373197
U0847	C4	0.782516	-1.11964	-0.321854	-0.158933	0.373615	0.171892	0.167994	-0.385583	-0.754209	0.159	-0.99549	-0.091578	0.598509	-0.368677	-0.178561	-0.41233	0.326714	0.326714	-0.114943	0.517888	-0.0595592	0.0144897	0.492825
U0855	C4	3.72438	-0.775263	-0.320194	2.61069	1.31224	1.84248	0.607251	0.777941	2.47594	1.71052	3.60721	3.37646	0.823458	1.42525	0.034707	0.158358	0.683741	0.683741	0.662077	4.58733	0.577172	-0.792392	1.82416
U0965	C4	-1.75008	-1.33687	-0.919748	-4.37119	-2.13297	-2.20998	-0.888176	-1.24956	-2.72252	-1.91178	-3.37898	-2.95131	-0.487792	-1.46331	0.567621	-0.240818	-0.692862	-0.692862	-0.492425	-0.0337987	-2.00353	-0.195657	-0.305435
U1011	C4	-0.538722	0.446352	-0.416346	0.397572	0.22123	-0.46823	-0.014442	-0.640803	-0.868201	-0.331538	-1.39507	-0.979141	-0.440918	-0.435286	0.523642	0.842449	-0.603203	-0.603203	-0.0359858	-0.06924	0.639032	-0.281097	0.0903014
U1019	C4	-1.43302	1.14927	-0.559839	-0.840569	-0.380649	-0.427681	-0.390535	0.5813	-0.235077	0.241726	-0.628692	-0.518017	1.17047	-0.513001	-0.287734	-0.360916	0.0608167	0.0608167	-0.199687	-0.296897	-0.188701	0.600146	-0.0854506
U1031	C4	-1.32295	-1.87504	-1.84218	0.277851	0.0382439	0.19423	-0.22746	-0.218435	-0.599096	-0.344536	-0.666845	-0.708178	-0.056059	-0.16819	0.447114	-0.573233	-0.174835	-0.174835	-0.281494	-0.53164	0.458353	0.471181	-0.320052
U1052	C4	0.203645	-1.20734	-0.875155	1.30694	0.310427	1.29485	0.230532	-0.068801	1.47681	0.124886	0.483948	-0.379145	1.35371	0.290894	1.03178	-0.367631	0.349347	0.349347	0.400004	-0.175098	0.49497	0.0808098	-0.0630099
U1057	C4	-2.75119	-1.51127	-1.97723	-3.1344	-1.75818	-1.16859	-0.613078	-0.524237	-2.52383	-1.07522	-3.64752	-2.55541	-0.679271	-1.23604	0.378439	-0.24273	-0.56429	-0.56429	-0.871491	-1.13377	-1.61822	1.06036	-0.269415
U1064	C4	1.53054	-0.730113	-1.37148	1.53396	0.301778	1.61614	0.121376	1.16515	0.299687	0.904135	1.00238	1.14315	1.01435	0.389908	-0.0761054	-0.1236	0.446729	0.446729	0.127595	0.54479	0.766905	-0.327569	0.506357
U1100	C4	-1.59538	1.28836	0.391584	1.39157	0.389833	0.708398	-0.0404291	-0.0866905	1.63506	-0.52256	1.27421	-0.669804	0.687239	0.304156	-0.272311	-0.557012	-0.261833	-0.261833	0.154844	-1.63062	1.73777	0.346223	-0.80706
U1108	C4	-2.23117	-2.47073	-2.03454	-3.67688	-1.92998	-1.41953	-1.03725	-1.41691	-3.4106	-1.3395	-4.83217	-2.8374	-1.04024	-1.46059	1.4905	1.16628	-0.839716	-0.839716	-1.0109	-1.31252	-1.8546	0.305463	-0.828703
U1148	C4	-3.18589	-2.87388	-2.15192	-2.08953	-0.390283	-1.2805	-0.415822	-0.863728	-1.78373	-0.477553	-2.70212	-1.92055	-0.165112	-1.03574	0.673636	-0.302101	-0.59524	-0.59524	-0.30803	-1.03754	-0.506064	-0.601869	-0.818328
U1150	C4	3.25818	0.784072	-0.264646	1.68798	1.07293	1.61919	0.243222	0.928595	1.65249	1.51345	2.16117	2.1951	1.60154	1.36063	-0.288213	-0.0485569	1.31095	1.31095	0.357882	0.418945	0.14387	-0.557426	0.772585
U1161	C4	-0.312204	-0.784675	0.610403	-1.9968	-0.393835	0.736709	-0.258112	0.201177	-0.784406	-0.447251	-0.685071	-1.19877	-0.185941	-0.623527	-0.0239485	0.00604735	-0.35947	-0.35947	-0.618925	0.406561	-1.0273	1.51581	0.504767
U1179	C4	-2.27652	2.51122	1.31422	-1.07574	-0.788044	0.133252	-0.566489	1.03515	0.0997961	-0.53174	0.290614	-0.923524	-0.703206	-0.547532	-1.06386	-0.352351	1.0534	1.0534	-0.524152	-0.332758	-1.02286	0.534593	-0.412351
U1189	C4	1.42008	0.0426215	-0.282627	2.11627	0.462436	1.91692	0.272186	0.485355	2.43976	1.01393	1.87734	1.21778	0.959933	0.35236	0.864031	0.875731	0.550114	0.550114	0.454811	0.933495	1.08884	0.979805	0.225258
U1196	C4	2.59902	0.674812	0.521214	4.35304	2.22508	3.5488	1.22878	2.88562	5.80819	2.54067	6.92863	3.91618	2.09394	2.2061	0.565367	-0.415438	1.02816	1.02816	1.45944	1.71984	1.7031	0.709493	0.631533
U1205	C4	2.94622	0.418944	-1.57135	1.4255	0.886848	1.46238	0.33917	2.05912	0.39757	1.82045	1.02699	2.89702	0.697267	1.22459	-0.0751264	-0.264788	0.219059	0.219059	0.174457	2.19029	-0.00472292	-0.600702	0.850771
U1207	C4	0.596759	0.670298	-0.687694	0.281258	0.607552	0.911671	0.206689	0.455053	0.157283	0.204092	-0.536481	0.198767	0.501626	-0.0975338	0.226945	-0.352266	0.309803	0.309803	-0.0248445	0.510547	0.296064	0.695678	0.517624
U1230	C4	-2.669	-1.76092	-1.65493	-1.60777	-1.08564	0.174614	-0.565115	-0.693524	-2.32683	-0.707732	-3.27549	-1.89249	-0.0346455	-0.577329	0.696135	0.847257	-0.449543	-0.449543	-0.208181	-1.56308	-0.922856	-0.0991531	-1.03465
U1240	C4	-2.04623	-1.22974	-0.80011	-2.05162	-1.00995	-2.15464	-0.822367	0.114646	-1.61499	-0.362413	-2.50057	-0.808519	0.18349	-0.70548	0.81325	-0.0716624	0.380696	0.380696	-0.53998	-0.105149	-1.10842	-0.00741368	0.384566
U1248	C4	-0.855058	-1.58129	-0.697663	-2.74913	-1.42389	-1.86454	-0.872455	-1.05076	-2.56704	-0.579894	-3.51746	-2.04808	-0.167806	-1.34475	0.280014	-0.388785	-0.360565	-0.360565	-0.528597	-0.522113	-1.32023	-0.0943028	0.0965899
U1249	C4	1.56244	-1.88835	-1.60468	0.544211	-0.172363	-0.289987	-0.312851	-0.918615	-0.966884	0.564893	-0.746096	0.808387	-0.0705284	0.750693	1.17977	0.00593801	0.138134	0.138134	-0.0954626	0.776046	-0.217657	-0.328294	0.395233
U1256	C4	-1.9339	-2.38253	-2.45894	-2.73355	-1.13305	-1.55608	-0.65974	-1.52042	-3.00379	-1.39918	-4.25437	-3.00839	0.0177161	-1.47907	1.15147	-0.448675	-0.585853	-0.585853	-0.961274	-1.58146	-0.893411	-0.373057	-0.351817
U1266	C4	2.37807	-0.623861	0.466452	3.07652	1.23015	0.632497	0.419142	0.326445	1.01325	2.03582	1.99387	3.31725	0.620196	2.28504	0.133383	0.378151	0.513373	0.513373	1.53912	1.02529	0.410487	-0.50381	0.554059
U1270	C4	-0.163985	-1.60717	-1.24522	-2.36197	-1.02842	-1.01853	-0.539291	-0.835947	-2.34631	-0.678064	-2.50207	-1.63886	1.12088	-0.853947	0.541662	-0.469143	-0.155761	-0.155761	-0.704217	-1.19117	-1.36429	-0.713928	-0.486246
U1276	C4	0.158829	-1.34048	-0.870593	0.626499	0.516344	-0.0693998	-0.0647653	0.527139	-0.307403	1.11343	-0.116498	0.817873	0.318203	0.220219	0.333574	0.0422122	0.503633	0.503633	0.0612249	-0.955002	-0.251065	-0.799105	0.265777
U1277	C4	-1.82156	-1.39143	-0.595309	-3.62207	-1.4118	-2.12211	-0.53596	-1.28556	-2.6469	-0.734297	-2.778	-2.40572	-0.469259	-1.22324	0.442083	-0.151108	-0.2577	-0.2577	-0.467694	-1.21624	-1.41262	-0.15551	-0.328936
U1279	C4	-0.59908	-2.34713	-1.62593	-0.529947	-0.788606	-1.13954	-0.207616	-0.787517	-1.97312	-0.150068	-2.8329	-0.837169	1.15566	-0.671617	1.35598	-0.449547	0.21956	0.21956	-0.336545	0.00956599	-0.466455	0.0544707	-0.0180075
U1280	C4	3.12814	-1.62123	-1.8547	1.54774	0.530034	0.306692	-0.0491874	0.41086	-0.819724	0.98178	0.162085	2.21	0.722527	0.800996	0.794193	-0.290377	0.526604	0.526604	0.166529	1.8709	0.241576	-1.30985	0.737107
U1282	C4	-2.02597	0.325876	0.335991	0.313864	0.00138618	0.0913773	-0.180846	-0.31186	1.75245	-0.391787	1.49433	-1.41185	1.53287	-0.199139	-0.529668	0.129074	0.244803	0.244803	-0.0759718	-1.67874	0.180551	-0.792864	-0.936914
U1288	C4	-1.66293	1.85865	0.139918	-0.241439	0.482455	-0.390497	-0.132059	0.580083	0.714278	0.642934	0.307273	0.228455	0.774916	0.0458694	-0.404022	-0.233822	0.272851	0.272851	-0.106931	-0.286291	-0.0278367	0.34805	-0.649612
U1291	C4	4.06836	-1.46819	-1.04431	0.477514	0.219095	-0.78278	-0.0649298	0.351307	-0.840324	0.504043	-0.524287	1.75503	-0.0991187	0.467399	0.788368	-0.517408	-0.0440564	-0.0440564	0.0777035	2.00267	-0.300881	-1.278	1.07977
U1292	C4	0.269841	-0.444913	0.204901	-1.24059	-1.09252	-1.49719	-0.389565	-0.204833	-1.57356	0.607282	-1.67274	0.154907	-0.0996694	-0.466461	-0.554224	-0.285539	-0.0818867	-0.0818867	-0.272144	0.299674	-0.946972	-0.431292	0.248357
U1308	C4	1.48635	-0.445207	-2.07514	0.0576079	0.488109	-0.631919	-0.227745	-0.767499	0.167575	0.603353	0.332198	1.20988	0.918788	0.977803	0.594006	-0.535994	0.00924616	0.00924616	0.252782	-0.062894	0.491592	-0.79869	-0.225316
U1311	C4	1.80159	1.8875	1.89993	0.980795	1.07703	0.708843	0.206317	1.41038	0.55296	2.08964	1.20734	2.83609	-0.0852528	1.01205	-0.496549	-0.434934	0.845739	0.845739	0.105191	0.534605	0.659486	1.30119	0.340874
U1314	C4	3.62955	-1.68102	-1.90602	0.1304	-0.215743	-0.896993	-0.624	-0.521065	-1.01948	-0.133102	-0.400643	0.678105	-0.387186	0.187233	0.879954	-0.520341	-0.226629	-0.226629	-0.357687	1.84932	-0.731217	-1.37291	1.07467
U1336	C4	-0.667772	-2.34762	-1.55281	-0.10997	-0.923651	-0.542924	-0.630684	-0.773513	-2.00454	-0.537947	-2.6291	-1.23222	-0.180747	-0.232338	0.779046	-0.059076	-0.0973455	-0.0973455	-0.302655	-1.18354	-0.537249	-0.898169	-0.166469
U1338	C4	-1.55646	-2.68639	-0.640786	-1.45668	-1.21569	-1.21263	-0.506331	-0.582071	-1.75985	-0.533822	-2.22596	-1.2467	-1.20886	-0.399276	1.36802	0.746829	-0.403501	-0.403501	-0.160856	-0.635498	-0.390146	-0.730325	-0.52621
U1345	C4	-0.607673	-2.24584	-1.98719	-1.34649	-0.88069	-1.33755	-1.02302	-0.522076	-1.74	-1.01588	-2.23293	-1.922	-0.00526582	-0.769151	0.695507	-0.534367	-0.211926	-0.211926	-0.464917	-0.403022	-0.31212	0.0876839	-0.129485
U1349	C4	0.982806	1.5638	-0.185555	1.06663	0.216855	-0.436304	0.120154	-0.663294	-0.251576	0.713667	0.0834632	0.49093	0.261825	0.207946	0.00525454	-0.368047	-0.385474	-0.385474	-0.126786	0.680928	0.393834	-0.0455605	0.388669
U1368	C4	-2.40997	-2.0984	-2.65785	-1.46653	-1.36991	-1.3742	-0.594503	-0.933958	-2.40625	-0.456909	-2.94505	-1.77612	-0.539309	-1.14752	0.508586	0.87313	-0.578686	-0.578686	-0.677841	-1.57331	-1.11565	-0.712602	-0.879742
U1403	C4	-2.03206	-0.584055	-1.90195	-0.765007	-0.342548	0.261987	-0.263264	-1.41867	-1.51056	-0.46023	-1.78395	-1.8727	0.253936	-0.437528	-0.0732102	-0.289626	0.0579936	0.0579936	-0.558611	-1.62912	0.296007	-0.729156	-0.788772
U1412	C4	2.20112	1.06398	0.548183	-1.1408	-0.459415	-0.573093	-0.106061	0.169656	0.0542104	-0.0947488	0.625466	0.562668	0.318829	0.185133	-0.28602	-0.168415	-0.101779	-0.101779	-0.146157	3.14175	-0.615584	0.398901	1.22785
U1425	C4	-0.760062	-1.56834	-2.45416	0.923733	-0.435033	-0.363434	-0.387598	-1.40525	-1.59467	0.184846	-1.57119	-0.239609	0.244174	-0.191396	0.611774	-0.323819	-0.508153	-0.508153	0.0877297	-0.241876	0.0160813	-1.60244	-0.00456283
U1435	C4	-1.50175	-1.47246	-1.29417	1.17028	-0.639813	0.755112	-0.440822	-0.474066	-1.2476	-0.50257	-1.29905	-1.02526	-0.233608	-0.303545	0.060226	-0.654269	0.604414	0.604414	-0.433432	-1.11818	-0.356904	-0.604724	-0.625399
U1458	C4	-1.24018	-1.54013	-1.88925	-1.36091	-1.41881	-0.83104	-0.626369	-0.198399	-2.01302	-0.599879	-2.95171	-1.91904	-0.166183	-0.548987	0.449612	-0.337123	-0.210193	-0.210193	-0.201922	-0.709725	-1.28744	-0.313294	-0.552604
U0641	Unclassified	1.28964	-0.726679	-1.15473	1.30132	-0.217681	0.530404	-0.00300156	-0.685847	-0.657502	-0.0750926	-0.829024	0.750654	0.160613	0.68524	0.379367	-0.493077	1.27123	1.27123	0.245027	0.354493	-0.221348	-0.566856	0.156674
U1264	Unclassified	1.33696	2.78596	1.12871	2.31732	1.94899	1.94223	0.371006	2.36025	2.65577	1.3742	3.81443	1.7378	2.00936	0.203292	-1.03055	-0.179558	1.31209	1.31209	0.184526	-0.815195	0.950226	-0.2256	-0.170466

## Sheet: IMvigor210
id	Subtype	CAF_Peng_et_al	TAM_Peng_et_al	MDSC_Peng_et_al	ICB_resistance_Peng_et_al	T_cell_regulatory_Peng_et_al	T_cell_exhaustion_Peng_et_al	T_cell_accumulation_Peng_et_al	Neutrophils_Bindea_et_al	Chemokines_Li_et_al	Chemokine_Receptors_Li_et_al	Cytokines_Li_et_al	Cytokine_Receptors_Li_et_al	Interleukins_Li_et_al	Interleukins_Receptor_Li_et_al	TGFb_Family_Member_Li_et_al	TGFb_Family_Member_Receptor_Li_et_al	TNF_Family_Members_Receptors_Li_et_al	TNF_Family_Members_Receptors_Li_et_al.1	Immune_Checkpoint	Pan_F_TBRs	IFNG_signature_Ayers_et_al	Hu_hypoxia_signature	EMT2
SAM7fb6987514a4	C1	2.48466	3.10339	2.39661	3.16901	3.19757	4.30337	1.40148	2.55117	4.68991	2.81836	6.33033	5.60786	1.5333	2.88016	-0.756684	-0.0547105	1.24684	1.24684	1.70425	1.57177	2.89298	-0.417816	0.850036
SAMd1bd63734394	C1	-6.521	-1.16274	3.39253	-0.200069	0.509603	-1.18756	-0.327913	-1.39021	-0.149894	-1.93593	-1.29263	-3.26003	-0.121211	-0.165238	-0.031258	-0.553999	-0.24108	-0.24108	0.0969617	-3.3117	1.69686	1.51027	-1.44157
SAM032c642382a7	C1	-2.80175	2.27718	-0.850448	2.35402	1.44265	0.74538	0.151259	1.9447	2.98602	1.44108	2.98969	1.93714	2.21373	1.42532	-1.40351	0.974695	1.03852	1.03852	2.01992	-1.48767	1.93688	-0.0237154	-0.564399
SAM110501d0eedb	C1	-1.71176	-0.815125	-0.869531	0.0312214	-0.282108	-0.660403	-0.128006	-0.86101	-0.376448	-0.548121	-1.64873	-1.65048	-1.24037	-0.423597	1.20082	0.944387	-0.251352	-0.251352	-0.076638	-0.507937	0.391834	-0.697583	-0.642419
SAM943df5cf15df	C1	4.42125	1.03036	3.90487	0.814497	1.56598	1.27813	0.463056	-0.0102543	0.486115	-0.0833717	1.70466	0.249391	0.67492	0.197737	-0.626061	-1.23527	-0.191856	-0.191856	-0.0175281	0.347167	-0.49976	1.22686	1.24032
SAMae4da274eded	C1	-0.71032	-0.192046	0.339452	1.0057	-0.0240391	-1.20654	-0.293001	0.346632	0.201743	0.589007	-0.463276	1.15471	-0.470063	1.26429	1.46012	0.24892	1.05308	1.05308	0.201978	-0.528552	-0.0727825	-0.354624	-0.610103
SAMbd8ee73983b8	C1	2.62008	-1.00448	-0.69046	-2.03174	-0.848045	0.403289	-0.320045	-0.248094	-1.17877	-0.997906	-0.402068	-1.27969	1.19091	-0.768848	0.0293871	0.628397	-0.428169	-0.428169	-0.796374	1.41533	-1.49105	-0.829031	0.60566
SAMe97af0feefdf	C1	-0.539477	0.0377582	-0.473492	-0.822847	-1.5333	-1.51158	-0.100657	0.0108987	-1.19815	-0.521036	-1.17006	-0.773754	-0.555659	-0.464948	0.981658	0.250705	-0.4258	-0.4258	-0.764173	0.129978	-1.5643	0.715239	-0.235843
SAMdad5c29dc105	C1	-0.00740779	-1.70792	-1.42437	-1.24331	-1.26069	-1.92565	-0.940567	-1.42541	-1.56172	-1.17245	-2.80142	-3.14855	-0.803055	-1.31303	0.578692	0.249616	-0.438639	-0.438639	-0.63977	-0.258978	0.424557	-0.135559	-0.143504
SAMb15ad09d6e24	C1	3.86471	2.14112	-0.00835497	4.34421	2.47303	3.54375	1.01264	2.14033	5.09409	3.25634	6.41507	5.359	1.94601	2.90632	-0.541217	0.595977	1.06072	1.06072	2.07401	0.898514	2.12563	-0.50809	0.906035
SAM3f446449bf81	C1	-1.05714	0.53068	0.351762	-0.191191	1.12912	0.125753	0.232367	-1.59935	-0.0436448	-0.749953	-0.601024	-0.744375	-1.57628	0.499471	-0.862778	-0.408841	-0.340567	-0.340567	0.402828	0.844776	1.74204	-0.74333	-0.204796
SAM6083aac8db99	C1	-1.5713	0.599634	-1.45255	1.23903	0.59689	0.221972	0.177164	0.0498404	1.39492	0.315423	0.456367	-0.00522385	-0.833513	0.275152	0.900324	-0.28937	0.355592	0.355592	0.588375	-0.83222	1.29896	-1.04507	-0.324711
SAM3ee5dcd894f0	C1	1.62283	-1.44182	0.772102	0.546841	-0.503575	0.262023	-0.573655	3.55084	-0.663227	0.501734	-0.634141	-0.329943	0.138414	0.119847	0.496028	0.493361	0.620992	0.620992	-0.605506	0.623336	-1.21473	0.113874	0.315438
SAM8a1b0e02ee42	C1	-2.98299	-0.415281	-1.68801	-2.99077	-0.937966	-2.03487	-0.90425	-1.1977	-2.75102	-1.89291	-4.1737	-3.35555	-1.91655	-1.98719	0.51218	-0.333842	-0.693604	-0.693604	-1.32093	-1.73392	-0.807336	-0.46727	-1.23273
SAM4581bac493af	C1	-2.47837	0.79926	-1.92411	2.20779	0.904647	-0.00691873	-0.00686077	-0.288448	0.895218	0.356978	-0.0455637	0.94618	-1.08166	0.73964	0.924272	-0.251815	0.491731	0.491731	1.25795	-2.06455	1.5795	-0.265948	-1.07015
SAM9e11ec6bea80	C1	0.121637	2.87596	0.244343	1.93939	2.16479	1.6481	0.567599	0.182939	2.42705	0.568537	3.6569	1.41788	-0.105165	1.19245	-1.14616	0.00437284	-0.160377	-0.160377	1.91156	-0.206701	1.62742	-0.718218	0.293418
SAM065890737112	C1	-5.59909	-1.90623	-2.98375	-0.324568	-1.17367	-1.91049	-0.966818	-1.4149	-1.76942	-1.28609	-3.39222	-3.31759	-0.383715	-0.816278	1.49271	0.593389	-0.435498	-0.435498	-0.0858337	-3.16609	0.982047	-0.840235	-1.97717
SAMb470eb8f04be	C1	-1.15974	-1.64457	-1.01159	-0.339423	-0.509313	0.208829	-0.392176	-0.366671	-0.966448	-0.136294	-1.54987	-0.806762	-0.0272477	0.00370432	0.476054	0.37592	-0.251512	-0.251512	0.0434282	0.0638606	-0.518709	-0.193825	-0.596646
SAM1e9c4d1d39ae	C1	-3.83286	0.710976	1.02312	-0.846701	0.480366	-0.705628	-0.453061	-0.192677	0.246308	-1.1199	-0.875535	-0.693948	-0.496798	0.0887805	0.645276	-0.783265	0.379899	0.379899	-0.427316	-2.29092	0.560512	-1.116	-0.943624
SAMa535fcdf18a0	C1	0.198351	-2.13744	-1.24684	-2.18152	-0.979763	-0.148236	-0.237275	-0.388826	-1.57984	-0.536496	-2.67726	-2.10327	-0.0277733	-1.09654	1.02439	0.780476	-0.817768	-0.817768	-1.08435	0.338667	-0.601114	0.85412	-0.133549
SAMe41b1e773582	C1	-0.0283964	-0.101472	0.559936	-0.190882	0.354821	-0.303802	-0.152951	-0.558929	-0.0354672	-0.946045	-0.361067	-1.27699	-0.77503	-0.257441	-0.361646	-1.17889	-0.149934	-0.149934	-0.503959	-0.307769	0.480818	0.403811	-0.218955
SAM59f392864f5d	C1	2.00017	1.01601	0.215083	1.73444	1.5576	2.56278	0.708829	0.916162	1.79248	1.07301	2.61914	2.56553	-0.028561	0.986836	0.405815	0.724502	0.215597	0.215597	0.500901	1.99008	1.41444	-0.937094	0.729981
SAMba1a34b5a060	C1	2.40504	1.24489	2.14607	1.11558	0.797177	0.552737	0.484235	1.05185	2.08814	0.560719	2.69741	1.65498	0.732769	1.29037	-0.591128	-0.684576	0.959237	0.959237	0.512637	0.873171	0.635814	0.0745523	0.909835
SAMfb7aec7cb0e2	C1	-0.291078	1.28527	1.14204	2.33969	2.1084	0.85742	-0.132524	1.55091	2.8244	1.22936	2.94914	2.05983	1.74248	1.86822	-1.00521	0.573077	0.43954	0.43954	1.28025	-0.214926	2.24081	-1.30022	-0.0930636
SAM2bba8cb35e48	C1	5.15608	-0.632659	-1.15413	0.027035	-0.239378	1.00277	0.575284	0.00130612	-0.538007	0.0351721	0.852591	0.4719	-0.145663	-0.274534	-0.672889	0.300017	-0.152701	-0.152701	-0.349593	1.51805	-1.1485	-0.209734	1.44593
SAM5c139c5c1c4f	C1	-1.44133	-0.428818	1.16598	-0.967577	-0.279738	-0.136999	-0.15692	0.138608	0.115231	-0.105843	0.194075	-0.315243	-0.173683	0.121325	0.31196	0.413767	-0.613308	-0.613308	-0.395146	-0.715509	-0.186715	-0.373972	-0.484366
SAMc1251c7bfee2	C1	-2.4685	0.354616	-0.35985	-0.276984	1.20267	-0.578439	-0.587472	0.620211	0.647678	-0.169047	0.580742	-0.782294	0.161461	0.284715	-1.05924	-0.983808	-0.380232	-0.380232	0.320108	-0.97495	0.564675	0.605436	-0.784241
SAM6780ed436b55	C1	0.0490117	1.09326	2.29343	0.681656	1.73684	2.37302	0.527178	-0.472834	1.11744	-0.0335834	1.94793	0.79568	0.452621	0.134711	-1.65549	-0.869565	-0.0566625	-0.0566625	0.582574	1.7639	1.57047	1.25888	0.553957
SAMc919aebc7fdd	C1	1.40607	0.367288	0.149439	1.58495	0.391891	1.67307	1.00074	0.619668	2.21251	1.39295	2.27902	2.42728	0.615614	1.35143	0.777912	0.0627784	0.680038	0.680038	0.868026	0.414188	1.92507	-0.795269	0.0352218
SAM1c0ecfb3eb63	C1	4.72931	1.68261	4.0706	2.90008	2.28477	2.35168	0.814181	0.58674	3.83727	1.24565	5.52731	2.98279	1.26537	1.82256	-0.930979	-0.266862	0.675816	0.675816	1.11323	2.69787	2.29202	0.929414	1.42493
SAMbcb07ba81cee	C1	0.261673	0.649463	1.53545	0.609439	1.55609	1.47416	0.625977	-0.163255	1.53691	0.207322	1.76352	0.636305	0.522072	1.14395	-0.907956	-0.267825	-0.364991	-0.364991	0.152701	-0.568502	1.48792	-1.36597	-0.0135537
SAM9681450bbc90	C1	3.93172	0.573638	-0.326938	2.55625	2.18083	1.98949	0.767013	0.531484	2.92073	1.30071	3.95773	2.31892	0.92828	2.07011	-0.843222	0.0646796	-0.0991711	-0.0991711	1.32869	0.91511	2.61279	0.00600809	1.18579
SAM3b15b4c6311d	C1	-0.916254	0.650109	5.10161	1.24818	2.06653	-0.0373605	0.146762	0.614908	2.46469	-0.468235	2.56625	0.150962	0.894801	1.03195	-0.826757	-1.16029	0.278279	0.278279	1.48596	0.470184	3.02736	1.66464	0.760724
SAMeaa477a5384b	C1	-2.93188	-0.715619	-1.7371	1.40726	-0.0305145	-0.836179	-0.093006	-1.11449	0.616552	-0.238165	-0.862393	-0.676745	-1.37125	0.753062	0.402043	-0.229978	0.378063	0.378063	1.04071	-1.73724	1.55009	-0.242053	-0.930221
SAMbda79f955628	C1	2.69923	-1.03062	-0.765762	1.7501	1.89404	2.26804	0.750877	-0.238491	2.65142	1.42118	2.57565	1.76364	0.692008	1.45531	-0.480515	0.506298	0.71726	0.71726	1.68096	0.847868	2.67041	-1.48172	0.55091
SAMc97f35a29d16	C1	-2.18573	-2.43598	-0.109538	-4.33204	-3.29368	-2.94601	-0.872796	-1.33497	-4.34487	-2.28841	-5.16739	-4.47393	-2.31808	-2.89648	1.18164	0.436366	-1.04584	-1.04584	-1.96688	-0.652348	-2.43625	0.601874	-0.808601
SAM7829a341b9f3	C1	-1.9395	0.510191	0.568722	0.467206	0.625954	1.26993	0.164005	-0.286563	-0.297792	-0.0457071	-0.658189	-0.262122	-0.522876	0.495718	-0.124787	-0.191226	-0.275505	-0.275505	0.561547	-0.649984	0.49385	0.852563	-0.761208
SAM7538ad9ff524	C1	-4.45364	-0.181939	2.53573	-0.0927581	0.482705	-0.159197	-0.72145	0.536467	0.528117	-1.03233	-0.592315	-1.74134	1.46812	-0.201542	-0.129068	-1.20294	-0.517568	-0.517568	-0.460261	-1.78806	0.513474	2.20264	-0.807761
SAMb2e4a082541a	C1	-2.0762	2.42389	-1.52219	2.87597	2.34821	2.22533	1.38271	2.20297	3.37701	3.40106	4.7567	7.22592	1.91691	3.95259	-1.38448	-0.0092414	2.17867	2.17867	1.65799	0.318429	1.19799	-0.967587	-0.591698
SAM6662f5181f87	C1	3.14055	-0.886256	-0.413385	1.21988	-0.382081	0.0737892	0.228136	-0.212354	0.462269	0.0769018	0.0674321	-0.664484	0.094793	-0.391952	0.706365	0.346474	0.174561	0.174561	0.193613	1.50671	0.987451	-0.270929	0.746329
SAM31d9176e11fb	C1	-0.423573	0.58791	1.17565	0.590898	-0.129916	-0.768405	-0.090498	0.0701539	1.59461	-0.205366	0.835143	-0.482451	-0.309056	0.498472	-0.108116	-0.701226	0.0164195	0.0164195	0.64282	-0.0778437	1.71825	0.824533	-0.189813
SAM04c589eb3fb3	C1	1.44808	0.684347	1.76789	0.958907	0.435138	0.760949	-0.255728	1.08453	1.03012	-0.120207	0.731096	-0.743927	0.492466	-0.103871	-0.398676	-1.01842	-0.0645431	-0.0645431	0.10257	0.233576	0.650952	1.88535	0.23104
SAMb8101c538753	C1	1.71764	2.59133	-0.52477	2.47288	1.38596	1.15095	0.0034075	1.14163	1.61605	0.358745	1.6921	0.184493	0.796234	0.91412	-1.30893	0.310001	-0.0538208	-0.0538208	1.29117	-0.273364	1.6641	0.429655	-0.17644
SAM698d8d76b934	C2	0.817014	1.96952	0.419572	1.25772	0.823359	-0.168448	0.196745	0.200926	1.24768	0.213187	1.74727	1.16554	-0.477466	-0.102404	-0.646388	-0.543097	0.289199	0.289199	0.0827212	-0.0523467	0.606392	-1.02648	0.398189
SAM85e41e7f33f9	C2	3.06506	1.5358	2.8249	2.12905	2.1423	1.07446	0.29831	1.17456	2.42303	0.598088	3.34447	1.11607	1.67044	1.16894	-1.56628	-1.15414	0.0837428	0.0837428	0.75138	1.32022	0.817031	2.54378	1.54984
SAM7f0d9cc7f001	C2	1.78762	1.83448	0.00745549	0.550075	0.555241	1.92649	0.774314	2.0439	1.71071	1.66423	3.27103	4.11398	1.52117	1.76385	0.714039	0.571244	0.750831	0.750831	0.552289	1.59111	-0.773849	-1.004	0.668251
SAMb2f1d0e54ece	C2	5.4312	3.39785	2.12326	2.4341	2.10313	2.91465	1.01429	2.6207	4.08788	1.55238	6.06544	3.86896	1.6423	1.39513	-1.77523	-0.0743881	0.185236	0.185236	0.929553	2.85369	0.80445	-0.627355	1.85459
SAM4edbe45817b3	C2	0.645656	1.06316	3.69346	2.37228	1.77878	1.19161	0.283418	1.7881	2.89317	0.709545	3.19801	0.979143	2.18215	1.22988	-0.359846	-1.07185	0.674951	0.674951	1.07974	-0.299325	2.25599	2.73752	0.549484
SAM36a9225b0222	C2	3.7853	3.12028	1.0831	4.17892	3.12962	2.49296	1.08651	0.913992	4.29672	2.34921	6.22304	4.92286	0.710973	2.07973	-2.16426	0.52533	0.558342	0.558342	2.09013	3.76703	2.24191	-1.25806	1.90273
SAM6dd7ad1d797d	C2	3.16234	3.33205	1.14376	3.49227	2.47636	1.63588	0.406972	3.19239	3.85561	1.91974	5.28687	3.46359	2.12897	2.33594	-2.61984	-1.40325	1.1765	1.1765	1.97385	2.25517	1.1149	-0.595191	1.56925
SAMc0d625a50eb8	C2	5.67822	0.63979	0.398165	1.0457	0.00563718	1.64244	0.876644	0.648929	0.499193	0.461263	2.37946	2.46996	-0.132887	-0.219496	0.0663738	0.536238	-0.0128998	-0.0128998	-0.185881	3.58676	-1.15151	-0.730997	1.88011
SAM9a2cf3c06fb3	C2	0.793634	0.652058	-0.0831607	0.864196	0.547721	2.77309	1.19651	1.55375	1.15649	1.18636	2.1826	3.34902	1.36634	0.832282	1.46057	0.122804	0.234266	0.234266	0.26287	1.08784	0.423564	-0.807059	0.364435
SAMb963dda93cfd	C2	2.48033	2.53176	3.11554	1.15633	1.65375	0.582783	0.227497	0.946349	2.1275	0.520747	3.10758	1.25768	0.259757	0.660269	-1.43847	-0.564491	-0.114288	-0.114288	0.847774	1.21723	-0.0261067	-0.485907	0.766489
SAMa9ca8536d2b1	C2	3.95586	0.767023	1.26465	1.93671	1.5293	3.84214	1.13005	2.09457	3.74056	2.30659	5.40402	4.68202	2.38638	1.82263	0.387111	0.558288	0.862776	0.862776	0.658297	3.57816	0.104529	-0.810955	1.42339
SAM9fb814c22bdb	C2	5.35057	3.61491	1.64037	3.37583	3.23848	3.88399	1.45676	2.6583	5.4616	3.24674	7.49371	5.80581	2.93528	3.16875	-0.973654	0.0743696	1.40164	1.40164	1.16485	2.07074	1.41728	-0.542889	1.63778
SAM63405b04ab2d	C2	5.77107	1.24173	-0.499104	2.32505	1.57765	0.136756	0.127726	1.08468	2.05706	1.69077	2.80517	2.20943	0.256551	1.15116	-0.888215	-0.223957	0.549454	0.549454	0.525417	1.77711	1.68533	-1.37261	1.94483
SAMe9ae8beb82fa	C2	3.98144	0.541362	-0.175305	1.5544	0.372293	0.401342	0.0143496	1.39089	0.343575	1.07848	0.568738	1.13992	0.365727	0.276147	0.243418	0.295741	0.357034	0.357034	-0.209048	1.41099	-0.708278	-0.94852	1.17976
SAMd215b503f99a	C2	5.70964	0.485872	0.455603	-0.0683907	0.502654	-0.275403	0.501231	0.16239	-0.507212	0.180729	1.42364	1.21163	0.407239	0.507572	-0.989212	0.0376981	0.16696	0.16696	0.0510442	3.06744	-0.828599	-0.692613	2.14636
SAMbf1a3ae828e6	C2	2.73652	0.896444	0.159297	0.886491	0.899588	1.28951	0.764104	-0.871917	0.733917	0.611155	1.49075	2.16717	-0.75997	0.479218	-0.176567	0.466833	-0.293261	-0.293261	0.368543	2.70504	0.15476	-1.51957	1.32027
SAM8884fe446d20	C2	3.75908	3.17442	3.33469	3.32913	3.62409	2.57332	0.907319	3.62382	5.87499	2.26538	7.2538	4.70291	2.86777	3.03158	-1.93017	-0.928528	0.761566	0.761566	2.12868	0.683724	3.54413	0.88048	1.23519
SAM2f228939632f	C2	3.88649	1.48711	-0.442172	1.90571	1.96053	1.97874	1.10862	-0.510325	1.21931	0.72021	2.24268	1.60794	-0.0882874	0.603207	-0.841461	-0.510605	0.486584	0.486584	0.294482	1.67462	1.15398	0.293128	1.35119
SAM297c0301e861	C2	4.63193	2.42627	2.43947	2.59214	2.7596	3.42755	1.15038	2.22607	3.96337	1.87268	6.27917	4.08516	2.21262	1.66636	-2.28866	-0.290435	0.208631	0.208631	1.39513	2.66696	0.790702	-0.282271	1.72744
SAM2e9ac0b1b250	C2	1.31647	0.996923	-1.12624	0.979832	1.12593	0.976908	-0.151454	0.587461	2.4304	-0.00315371	2.63449	0.870483	-0.0608863	0.253406	-1.64181	0.384637	0.769803	0.769803	1.21545	-1.25269	1.06056	0.114048	0.232108
SAMd636e3461955	C2	7.51998	2.92789	1.47729	3.20083	2.03153	4.06955	1.32666	3.05924	3.19525	2.78549	6.90754	6.07464	2.72756	1.85891	-0.569813	0.565514	0.431002	0.431002	0.897948	2.87193	-0.652551	-0.436376	2.16921
SAM30b5c6c54cf7	C2	-0.544426	1.04067	2.78794	-0.280356	0.368039	1.33822	-0.677834	-0.417343	0.10644	-0.753559	-0.251889	-0.99349	-0.479818	-0.641226	-1.2667	-1.51936	-0.396838	-0.396838	-0.117496	-0.659252	-0.347473	0.342744	-0.267919
SAMfd947610629d	C2	5.04755	0.24854	0.132871	-0.887712	-0.693906	-0.208111	0.344092	0.439962	-0.127521	-0.219829	0.794585	0.492938	-0.912582	-0.489684	0.24731	0.42984	-0.245144	-0.245144	-0.78755	2.68013	-1.47472	-0.55076	1.76982
SAM39eb94fa504d	C2	1.15008	0.860881	2.73166	1.34318	1.00198	-0.194007	0.13251	-0.399302	0.806281	0.0598357	0.534383	0.276852	-0.647944	0.575142	-0.776316	-0.742033	0.677262	0.677262	0.161637	0.50728	0.803657	1.4151	0.2063
SAMc0da5d48686d	C2	-1.72161	0.246279	-1.3475	-2.59081	-1.39387	-1.40462	-1.30008	2.00966	-2.19522	0.0122388	-2.39924	-0.77689	-0.598173	-1.03534	-0.311141	0.578904	-0.22846	-0.22846	-0.0542486	0.97194	-2.06977	0.828224	-0.241152
SAM4501e41e4751	C2	0.945546	1.95809	4.98433	1.73162	1.4466	0.630723	0.486819	-0.164098	0.803489	0.8632	1.92959	2.18692	-0.564942	1.61192	-1.79492	-0.590608	0.642775	0.642775	0.432701	0.254888	0.258902	0.922144	1.01391
SAM166a419a4e5a	C2	6.52286	0.729631	0.958923	1.06817	1.18356	2.3319	1.05985	1.40761	2.95587	1.09743	4.59197	3.49744	1.50206	1.01607	0.0385064	0.581374	0.36585	0.36585	0.273853	3.74149	0.349202	-0.914579	2.02135
SAM025b45c27e05	C2	5.92199	1.72381	1.97796	0.410268	0.273393	0.885452	0.420961	-0.181344	-0.637647	-0.00874143	1.40745	1.06829	-0.216489	-0.143901	-1.58754	-0.511227	-0.454368	-0.454368	-0.336779	2.30105	-1.44281	0.0301293	1.87343
SAM34430ef08e5b	C2	0.549323	0.988077	0.229089	0.826057	1.35169	2.0535	1.07454	1.35802	2.00335	1.92166	3.33929	4.02764	2.07327	2.4305	-0.122918	0.509341	1.12682	1.12682	0.787291	0.884564	0.161788	-1.077	0.589822
SAM0a7c2091dd56	C2	3.07522	1.54318	4.2955	0.941674	2.04023	1.29857	0.793981	0.16648	1.43209	-0.219808	3.23953	0.807031	2.33161	0.873152	-2.15596	-1.3438	0.336934	0.336934	0.313992	0.902287	0.606443	2.01368	1.68106
SAMeb587a68006b	C2	4.90242	0.0816216	-0.20184	0.575216	0.59882	0.85495	0.66608	0.207979	0.529432	1.0385	1.9438	1.53158	0.763612	-0.101275	-0.155859	0.750343	0.132116	0.132116	-0.11346	2.40255	-0.0680914	-1.18626	1.53009
SAMe1eb5d988760	C2	2.2383	1.05715	0.381189	2.31224	1.11579	0.926395	0.495478	0.00491683	2.26307	1.3452	2.50332	2.79632	-0.229672	1.67641	0.395716	0.0396157	0.127613	0.127613	1.12047	2.06902	1.86607	-0.866772	0.865539
SAM19fec8f3b3bd	C2	2.17085	1.35786	3.4203	0.611779	1.72826	1.84055	0.737769	0.270279	-0.305843	0.0202108	1.51129	1.39216	-0.0811402	0.990289	-1.94681	-0.873881	0.103376	0.103376	0.466665	0.994052	-0.941682	1.45212	1.50751
SAM415f36ad349e	C2	1.96752	2.2958	1.78029	1.06227	1.41513	2.59441	0.510085	2.42927	2.42337	1.70528	4.29731	3.06367	1.73648	1.30338	-0.396404	-0.692835	0.249873	0.249873	0.549466	0.73497	-0.716548	-0.982016	0.585121
SAMd7d57ee3a863	C2	3.4412	2.24365	0.0117331	3.71414	2.62591	2.93824	1.17015	0.48454	3.51929	1.42318	4.63086	3.09615	0.646665	1.40267	-2.30537	-0.391142	0.704304	0.704304	1.65562	0.732219	2.9842	-0.848611	1.20208
SAM563d6233dfa2	C2	-3.36455	0.937634	2.58818	-3.44103	-2.15536	-3.86498	-0.788513	-2.00633	-3.6173	-2.75552	-2.63687	-3.77054	-1.35256	-2.35254	-1.04951	-1.07726	-0.747134	-0.747134	-0.617158	-1.53224	-2.33686	0.192432	-0.503705
SAM30cf07d4874f	C2	3.38395	2.71053	3.09613	1.88895	2.02207	3.46057	1.06455	1.24262	3.66236	1.97114	5.55869	4.96145	2.04977	1.74687	-0.350033	0.591629	0.857005	0.857005	0.549733	2.4451	0.0377743	-0.998718	1.02879
SAMd135d5867fe3	C2	2.64544	4.11878	3.07784	3.19635	1.97317	1.6919	0.649032	1.83717	3.28919	2.1298	5.13509	4.60923	0.31157	2.30054	-1.95105	-0.843562	0.501144	0.501144	1.41194	1.1268	0.597387	-0.534742	1.09969
SAMe9475f77504b	C2	4.35796	2.12921	0.469564	0.444845	1.72635	2.85571	0.958601	-0.164803	1.84826	0.408028	3.11812	2.40976	-0.419504	0.266059	-0.448162	0.519704	-0.205396	-0.205396	0.235351	2.02338	0.981442	-1.1363	1.27503
SAM978a587b207e	C2	3.27414	2.56099	1.38972	2.34912	0.669292	-0.990793	-0.0647183	0.127779	1.17163	0.588301	1.85958	0.632582	-0.97823	0.0728099	-0.804518	-0.536982	-0.231111	-0.231111	0.486384	-0.0743798	0.599688	-0.753456	1.14257
SAMfddc359e862b	C2	2.25236	-0.207711	-0.679099	0.588917	0.376041	-1.19192	0.117821	-0.0823876	0.840112	0.233038	0.712737	1.64939	-0.781917	0.872993	0.737109	0.19278	0.547986	0.547986	-0.0502857	0.235242	0.427986	-1.5323	0.324662
SAMfed609955db9	C2	1.51033	0.370345	1.11138	-0.913029	-0.887578	-1.83438	-0.330279	-0.234909	-1.30382	-0.537085	-1.26189	-0.69585	0.384656	-0.449443	1.19894	0.221841	-0.613708	-0.613708	-0.497827	0.927211	-1.54748	0.248961	0.201034
SAM9410b866974a	C2	2.2998	1.91753	0.0408746	2.41776	1.83264	1.02242	0.670853	0.429486	0.858799	0.777384	2.08779	2.27885	-0.540233	0.31302	-1.09732	-0.181932	0.805048	0.805048	0.183474	0.652851	0.331379	0.260577	1.52762
SAM49d48750e294	C2	5.62772	0.0592985	0.693082	-1.21115	0.355782	0.719091	0.688776	-0.322773	-0.895344	-0.235093	0.996974	0.182241	0.907062	-0.487341	-0.260592	0.244722	-0.0290532	-0.0290532	-0.351515	2.49988	-1.65138	-0.189443	1.67692
SAM3894ac3956a5	C2	2.28995	-0.614053	-0.721052	0.0243049	-0.211864	-0.936069	-0.273474	0.314384	-0.14929	0.206152	-0.415996	0.0292944	0.639263	-0.180153	1.16158	0.434801	-0.175393	-0.175393	-0.43826	1.58397	-0.492042	-0.385634	0.803011
SAM2624229effe8	C2	5.36164	0.0478598	-0.185951	-0.599149	0.360749	1.58881	1.13855	-0.46574	1.16989	0.104677	2.61192	2.13933	0.477233	0.308371	0.247162	0.57248	0.222033	0.222033	-0.191002	3.64822	-0.0293091	-0.677834	1.83018
SAM670649e105b5	C2	2.90346	0.102106	1.54398	0.819785	0.292821	0.112857	0.174099	0.482541	1.69776	0.0560171	1.61534	-0.463269	0.3317	-0.0962893	-0.0289944	-0.217692	-0.182458	-0.182458	0.293234	1.65359	0.779826	0.415704	1.04928
SAM8e469834acc1	C2	3.23894	-0.687894	-0.958001	-1.00148	-0.554855	-0.444155	-0.166848	-0.888639	-0.657614	-0.787448	-0.441983	-0.503792	0.238309	-0.744392	1.29681	0.773866	-0.618461	-0.618461	-0.389995	2.67891	-0.412944	-0.967657	1.19089
SAM7d7c54623618	C2	-3.35643	0.410767	-0.516396	-2.04815	-1.14903	-1.80626	-0.606171	-0.303338	-2.1271	-1.03741	-3.06756	-1.46992	-1.08511	-1.66182	0.155925	-0.137649	-0.423732	-0.423732	-0.865823	-0.691345	-0.660574	-0.286817	-1.13912
SAMbfdffb97c446	C2	2.16271	0.311352	0.407529	1.32012	1.15468	0.275768	0.208554	2.35436	1.76117	1.25597	2.3723	1.53755	1.17965	0.669908	-0.115182	0.277575	0.449803	0.449803	0.546954	0.593471	0.841593	-0.401265	0.622735
SAM1c8b086175ca	C2	7.204	0.0742596	0.590716	0.0127279	0.355417	1.39594	1.08395	0.476531	0.849758	0.22874	2.59635	1.13924	0.847688	-0.314785	-0.0113263	0.266865	0.10926	0.10926	-0.290165	3.38484	-1.29321	-0.629624	2.26818
SAM1dda30f1c5be	C2	5.06189	0.335568	0.38152	1.64061	0.607875	1.94695	1.06674	0.423327	1.45948	0.931523	2.13394	2.02034	0.50489	0.316218	-0.26252	0.127409	0.148722	0.148722	0.202253	1.93352	0.632986	-0.401804	1.51145
SAM9eebdef2858a	C2	-0.49228	1.6713	-1.37034	-1.79572	-0.402382	-0.453281	-0.713119	0.306624	0.0607945	-0.103078	-0.25645	-1.29661	-0.12621	-0.808218	-0.0561721	0.554453	-0.653153	-0.653153	-0.321923	-0.3256	-0.509358	-1.2121	0.043385
SAM568ce160abd9	C2	2.35059	0.460628	-0.676762	-0.430592	-0.273126	1.4137	0.889141	1.47877	-0.573752	0.685866	0.803551	2.97741	-0.269511	0.832198	-0.30429	0.5954	0.0629422	0.0629422	-0.215425	2.91036	-1.76718	-1.15549	0.79741
SAM1a87df750b9d	C2	-0.479532	0.398982	4.20207	1.23047	1.56217	0.905168	0.41586	0.715228	1.203	0.369874	1.33632	0.798915	0.406772	0.592008	-0.58003	-0.924478	0.386477	0.386477	0.256163	-0.412475	1.14883	1.66251	0.00194598
SAM47fc46c3d6be	C2	1.7003	1.93279	-0.177703	3.2916	2.3078	3.0452	1.08434	1.80495	3.63297	2.30393	4.2249	3.75836	1.46406	1.95824	-1.01173	0.0415168	0.808797	0.808797	1.67344	0.710476	1.88844	-1.02919	0.706802
SAMaf42c1541269	C2	2.45778	1.48763	0.263901	2.7673	2.08267	2.69237	0.870546	1.76304	3.3545	1.87012	3.22752	2.46856	0.433622	1.67469	-0.600423	-0.507155	0.360263	0.360263	1.47625	0.373904	2.19926	-0.809895	0.43832
SAMe0c49ea0df5d	C2	3.93041	-0.0638774	0.824888	0.511886	0.0168493	0.853304	0.652645	-0.0147453	0.45264	0.11049	1.39342	0.204228	1.04818	0.247798	-0.493395	0.164098	-0.325686	-0.325686	0.0389826	1.64982	0.618168	-0.109717	0.967001
SAM1f3c93814cb9	C2	3.04686	0.89737	-0.0973039	1.55309	0.0247978	-1.40319	0.0256291	0.223775	1.29841	0.453756	1.4407	1.41566	-0.814147	0.399462	0.837722	0.404717	0.551398	0.551398	0.0246959	1.03689	-0.509088	-0.349937	0.661105
SAM5fc9ae0aed1f	C2	2.3974	1.30535	3.70417	3.0866	1.9249	0.333129	0.293249	2.0906	2.56331	1.68349	3.00384	2.73932	1.48476	2.42646	-0.623072	-0.693796	0.920523	0.920523	1.35498	0.339763	1.59668	0.466983	0.627229
SAM65afda25b920	C2	6.70954	1.7837	0.684046	2.39216	2.69843	3.15045	1.26365	3.32105	3.82684	3.25679	5.97214	5.34213	2.07198	1.76495	-1.22716	0.770346	0.710257	0.710257	0.820812	2.80665	0.424912	-0.0406722	1.84455
SAM07a93a28f801	C2	-0.215359	-0.780007	-0.85686	-0.778033	-0.93013	0.855849	0.472289	-0.346753	-1.46102	-0.811058	-1.32227	-0.682666	0.138503	-1.32969	1.61338	-0.0762145	-0.762761	-0.762761	-0.610563	-0.0780411	-0.792657	-0.323169	-0.38874
SAM5cc2d9036053	C2	2.51526	-0.0244092	-0.743992	-1.42315	-1.28433	2.00349	1.29273	1.73843	-1.1328	-0.290443	0.0847664	1.67801	0.00208413	-0.286416	0.875253	0.829221	-0.452277	-0.452277	-1.04311	2.33675	-1.93091	0.0556319	0.93457
SAM1f66db567eb5	C2	3.71192	2.21398	4.7627	1.91284	2.62603	1.79243	0.519062	2.67391	4.0418	1.80891	5.52111	3.44503	2.68839	1.7696	-1.85389	-0.589342	0.834186	0.834186	1.12972	2.03945	1.07081	-0.37444	1.47506
SAM6157c8f38b72	C2	4.29793	-0.884546	-0.55998	0.386901	0.414028	0.965005	0.714832	0.0215058	0.468615	0.434268	0.851346	1.35993	0.339072	0.0671346	-0.523297	0.219883	-0.129548	-0.129548	0.301202	2.69098	0.485753	0.650436	1.32052
SAMe7e4f7c076a7	C2	4.0591	2.95364	4.1013	4.23065	2.87761	3.75263	1.3693	2.60322	5.47053	1.57508	6.67759	3.27348	3.24886	2.73057	-1.78845	-1.22659	0.889377	0.889377	1.75429	0.0136291	2.98256	2.61716	1.43307
SAMf275eb859a39	C3	-4.01376	-0.509937	-1.70623	0.257481	-0.751315	-0.749833	-0.52044	1.27707	-0.0867491	0.132625	-1.4577	-0.798662	0.291835	0.297825	1.74979	0.559573	-0.0505918	-0.0505918	-0.137829	-1.52455	0.550229	-0.0349135	-1.55437
SAM4305ab968b90	C3	-7.63603	-3.07335	-3.15691	-5.40781	-4.6344	-4.78283	-2.05475	-3.19562	-6.27396	-3.51534	-8.269	-7.01493	-1.90829	-3.62035	1.79412	0.380015	-1.50614	-1.50614	-1.90237	-2.47051	-2.47441	0.382158	-1.97569
SAMdf3e42c8672a	C3	0.236349	-0.328887	5.60314	0.984949	1.88285	-0.0240601	0.282387	0.542877	1.92005	-0.116897	2.4311	0.77581	0.575511	1.13614	-1.87268	-1.67715	0.616652	0.616652	0.617057	-0.183012	0.997185	2.54293	0.722426
SAM18039827e1b9	C3	-3.96853	-1.54884	-1.37353	-2.34324	-1.62515	-0.544951	-0.779537	0.669324	-2.80401	-1.41054	-3.81619	-2.93732	-0.496875	-1.617	0.815887	0.285176	-0.44726	-0.44726	-1.62156	-1.75459	-1.39727	0.0931368	-1.36601
SAM681e4bf7cf85	C3	1.05182	-1.53058	-1.86967	-0.219796	-0.478238	-1.03003	-0.696793	-0.946531	-1.05697	-0.545302	-2.02061	-2.14854	-0.402732	-1.19008	1.17	0.57345	-0.0709584	-0.0709584	-0.370046	-0.128651	0.398997	-0.113846	0.0739963
SAM81b71522417a	C3	-5.02098	-2.89568	-1.25846	-4.87301	-2.56731	-3.44871	-1.11209	-1.73697	-4.97182	-2.46411	-6.03226	-5.24107	-1.9301	-2.9213	0.140562	0.7387	-1.29249	-1.29249	-1.78373	-2.53164	-2.1833	0.342333	-1.92401
SAM0684af734db1	C3	-2.83404	-2.19778	-2.09859	-2.97513	-2.13447	-1.6822	-1.395	-0.777016	-2.8217	-1.88911	-4.4967	-4.33074	-0.456424	-2.31054	1.72296	0.484791	-0.736387	-0.736387	-1.20453	-1.81515	-0.962387	1.46114	-1.37129
SAMbcbc7957c264	C3	-3.53559	-0.865584	-2.16094	-2.98991	-1.8568	-1.87459	-0.624527	-1.31304	-3.46923	-1.5303	-4.47697	-3.19222	-0.161654	-1.37133	1.15801	0.375737	-1.00417	-1.00417	-0.814965	-1.4758	-1.6185	0.35969	-1.34088
SAM18bc1078bc15	C3	-1.35436	0.305308	-1.13592	0.0454628	-0.0561374	-0.4813	-0.162698	-0.843898	-0.201259	-0.399766	-1.20945	-0.995262	-1.42788	-0.235204	0.823202	0.877399	0.147185	0.147185	0.277131	-1.62431	0.5565	-0.963766	-0.760759
SAM7114d99032ec	C3	1.00604	-1.85854	-1.1874	-2.55182	-2.16548	-0.464579	-0.0376143	-0.825346	-2.3208	-1.51695	-2.78484	-2.86093	-1.02543	-2.20457	0.203023	0.255869	-1.29047	-1.29047	-1.14492	1.60242	-1.33997	-0.240776	0.569824
SAMb419a8fcbfcd	C3	-2.66	1.03941	0.430504	-3.06911	-0.682345	-1.70151	-0.494365	-2.00912	-2.50639	-1.64904	-3.31877	-2.01018	-2.48431	-1.9529	0.0516607	-0.545157	-0.638566	-0.638566	-0.704397	-0.938414	-0.855079	-1.35349	-0.773901
SAM9539a4f19ebc	C3	-2.27932	-1.67803	0.158174	-3.02409	-2.09331	-1.12255	-0.237338	-1.38878	-3.05678	-1.92256	-3.90345	-3.53524	-1.11009	-2.31795	1.82748	0.523437	-1.06047	-1.06047	-1.20203	-0.216749	-1.68444	0.913112	-0.595409
SAM36851bc8b9ae	C3	-1.87649	-0.912563	-0.107638	-1.35419	-0.924828	-0.529343	-0.410176	-0.519515	-1.1886	-0.475133	-1.83678	-1.15663	0.0850951	0.104149	0.91364	0.165152	-0.23768	-0.23768	-0.370815	-0.258374	-0.797102	-0.252273	-0.806995
SAM1fa6bcb7fc48	C3	-2.27233	-1.45902	-2.59679	-0.251463	-1.04892	-1.79985	-0.86496	-1.75662	-0.580681	-0.896575	-2.09358	-2.60348	-0.110891	-0.331183	0.995796	0.737093	-0.522881	-0.522881	0.0553279	-0.782928	1.14854	0.260216	-0.845526
SAM2dc578e0165f	C3	-2.1436	-0.542363	0.00761863	0.129344	-0.393306	-0.182532	-0.283403	1.34002	-0.371218	0.278251	-1.21341	-0.789491	-0.436206	-0.444017	0.410408	0.638151	-0.348602	-0.348602	0.069171	-0.506963	0.0262388	0.375502	-0.573838
SAMe94c30c30616	C3	2.83861	-0.174817	-1.16634	1.08788	0.250407	1.24346	0.437132	1.0413	0.415399	0.412109	1.05884	0.269394	1.00344	-0.0688958	0.48125	0.271238	0.262714	0.262714	0.31321	1.00107	0.141479	-0.849431	0.944062
SAM54e58f1b0230	C3	-4.4989	-3.10345	-1.67986	-5.25947	-2.75371	-2.56267	-1.12483	-1.60396	-4.34833	-1.92307	-5.68723	-5.13713	-0.834696	-2.76008	0.962008	0.603709	-1.31538	-1.31538	-1.77176	-0.449494	-2.54508	0.248883	-1.33696
SAMa424c75831b4	C3	0.738268	-2.07329	-0.569339	-0.551125	-0.0854837	0.431864	-0.218544	-1.16581	-0.253103	-0.716337	-1.69936	-1.76247	-1.38973	-0.284126	0.511062	0.762058	-0.798373	-0.798373	-0.00392533	-0.0687433	0.807279	0.475966	-0.206145
SAM45c8e6412c66	C3	1.46168	1.66525	3.71906	2.97159	2.67452	0.59224	0.366999	1.056	3.17242	0.529217	3.63233	1.2773	1.41994	1.6155	-2.09019	-1.81933	0.854863	0.854863	1.41297	-0.323648	2.67156	0.909534	0.55519
SAM8533e5e261d6	C3	-5.60379	-2.61757	-1.53611	-4.01535	-1.59493	-1.71233	-0.921309	-2.08553	-3.2071	-2.84322	-4.75803	-5.15236	-0.389716	-2.70626	0.622167	-0.166862	-1.18899	-1.18899	-1.6221	-1.43442	-1.67628	0.469815	-1.55948
SAM5d1dfd5207f5	C3	-5.37821	-2.84559	-2.6844	-5.42861	-3.18961	-4.4201	-1.44653	-2.8088	-5.72524	-2.99453	-7.50226	-5.82844	-1.65171	-3.29836	1.08496	0.329129	-1.44276	-1.44276	-2.01397	-1.48071	-2.493	0.894834	-1.36699
SAM7c67b05aa109	C3	-6.80435	-3.3757	-2.70477	-5.4714	-2.64475	-3.78749	-1.65813	-2.54423	-5.46521	-2.57869	-7.64879	-5.84116	-0.925817	-2.91559	2.1694	0.735685	-1.19268	-1.19268	-1.85068	-2.56972	-2.39615	2.13337	-2.1304
SAMa1871f491b02	C3	-8.16386	-2.18189	-0.651048	-2.15906	-0.683948	-1.39996	-0.956602	1.1207	-2.18064	-1.40116	-4.37747	-3.80495	-0.627546	-1.31087	0.760036	-0.210025	-0.738371	-0.738371	-1.06682	-3.25143	0.0255909	0.845423	-2.07358
SAM5a2347c0498a	C3	-5.0351	-1.00638	-2.22371	-1.79859	-2.08723	-2.62236	-1.41623	-1.99722	-2.80208	-1.66361	-4.20025	-3.25808	-1.27883	-1.58733	1.53118	0.420842	-0.975047	-0.975047	-1.11806	-2.47645	-1.0111	-0.204441	-1.72568
SAM9306c5c92444	C3	-4.47338	-1.71081	-0.990711	-0.53082	-0.509533	-1.77837	-0.581106	-0.852387	-0.261064	-0.782776	-1.87801	-1.85849	-0.0558427	-0.221122	1.3613	-0.188688	-0.364378	-0.364378	-0.0881794	-2.4654	1.0003	-0.575116	-1.4414
SAMb15ac6e4c4ef	C3	-1.43884	-1.02546	-1.94818	0.691921	-0.119219	-0.964548	-0.491893	-0.331063	-0.00700173	-0.486188	-1.15024	-0.753096	-0.00342206	0.366866	1.94917	0.723499	0.520194	0.520194	0.501972	-1.01651	1.35945	-0.0867338	-0.663742
SAM28e6031ac18b	C3	-5.14034	-3.24816	-1.82256	-4.7861	-3.37661	-3.56739	-1.34853	-2.47667	-4.44324	-2.72707	-5.94346	-5.69143	-1.59309	-3.1698	0.77226	0.541721	-1.28201	-1.28201	-1.73481	-1.98006	-2.56905	0.855755	-1.82664
SAMd86389d0d768	C3	-4.17731	-2.41798	-2.19	-3.79729	-2.51257	-2.99387	-1.08709	-2.21288	-4.09362	-2.16806	-6.27094	-4.72949	-0.49922	-2.44896	2.64965	0.850093	-1.05551	-1.05551	-1.57594	-0.709322	-1.69297	0.944284	-1.63493
SAM18be5b395318	C3	-1.91198	-0.176067	-1.67264	0.448116	0.0660494	0.0398192	-0.0347188	-0.514352	0.464886	-0.0035734	-0.697969	-1.3357	0.0225273	-0.777918	1.4364	0.982098	-0.479494	-0.479494	-0.30618	-0.957215	0.636801	-0.965817	-0.860576
SAM548551ef782c	C3	-2.24534	-0.69223	-1.50939	-2.74477	-1.88625	-1.84236	-0.984075	0.114845	-1.88215	-1.40517	-2.57882	-2.36907	-0.31048	-1.75213	0.0633025	-0.169835	-0.265468	-0.265468	-1.05337	-1.01891	-2.04496	1.66437	-0.965721
SAM203dcf14f927	C3	-0.939051	1.03478	-0.871807	2.40448	1.23326	-0.184243	0.15136	-0.025288	1.97202	1.01846	1.58004	1.92752	-0.452801	1.6378	0.641184	0.193549	0.796012	0.796012	1.27272	-0.650079	2.14381	-0.910317	-0.351801
SAM2c9586161ce6	C3	-5.69058	-2.83901	-2.15217	-3.97349	-2.72266	-2.79658	-1.38525	-1.39482	-3.64826	-2.30108	-5.94999	-5.22873	-0.997138	-2.47506	2.26562	0.502038	-1.14374	-1.14374	-1.49834	-2.43356	-1.81431	0.30883	-1.86576
SAM8f2275c36e8c	C3	-1.04715	-1.77022	-1.3748	-1.78382	-1.21751	-1.52387	-0.939795	-1.06942	-1.83557	-1.5888	-2.83323	-3.55896	0.147683	-1.94578	1.52014	0.462277	-0.791968	-0.791968	-1.14722	-0.472484	-1.61015	0.963333	-0.379131
SAM18a4dabbc557	C3	-5.05579	0.50872	-2.85027	0.712501	0.449183	-0.18211	-0.201187	0.812261	-0.0415867	0.625474	-1.52464	-1.27322	-0.397487	-0.407592	-0.139906	0.42011	-0.466118	-0.466118	0.483413	-1.36825	0.878232	1.44683	-1.46905
SAMcee0fa8c05b4	C3	-1.54826	-0.234832	-0.998105	-0.529731	-0.30209	-1.17608	-0.405715	-1.03867	-0.130761	-0.79133	-1.09526	-0.819384	-1.04466	-0.318345	1.80188	0.288485	-0.0545988	-0.0545988	-0.181658	-0.836171	0.532666	-0.647068	-0.534894
SAM91c47b054ffb	C3	-1.49236	-0.371364	-1.22499	-0.398333	-0.932925	-0.557162	0.0154756	-1.87088	-0.114477	-0.715639	-1.47461	-1.84716	-0.864429	-0.479694	0.152307	0.0939068	-0.00486932	-0.00486932	0.578746	-0.149229	1.11385	-1.32067	-0.509566
SAM491e341d5a82	C3	0.924088	-1.3449	-1.60741	-1.84394	-2.10648	-1.89314	-0.524741	-1.46363	-1.12075	-1.45515	-1.63502	-3.11922	0.101526	-1.61421	0.0204417	0.244295	-0.610067	-0.610067	-0.915288	0.237678	-0.671399	-1.01719	0.0878433
SAM8e43e9caf307	C3	-3.14799	-1.85511	-1.27312	-2.76962	-2.01081	-1.35447	-0.271198	-1.28225	-2.53238	-1.55313	-3.49636	-2.89587	-0.0648175	-1.78943	1.33647	0.440214	-1.19419	-1.19419	-1.19578	-1.11347	-1.28662	-0.281452	-1.36365
SAM99b1f6a9534e	C3	-0.717148	-1.51067	-0.915571	-1.94052	-1.6527	-1.16992	-0.193227	-1.11881	-2.31015	-1.17236	-2.69549	-2.34067	0.0468392	-1.45936	0.280096	0.28878	-1.06778	-1.06778	-1.02562	0.100334	-1.1408	0.563674	-0.461171
SAM00b9e5c52da9	C3	4.26978	1.25593	0.877488	2.47364	1.36875	-0.0640832	-0.0396138	0.139167	0.621493	1.177	1.31602	0.907938	-0.312645	0.433827	-1.4975	-0.833481	0.195098	0.195098	0.263077	-0.545818	-0.379268	0.303633	1.05757
SAM9b9d48b0b02c	C3	-3.81468	-2.04695	-0.752705	-1.71228	-1.22806	-2.1379	-0.837578	-1.2772	-1.73229	-1.37041	-2.90407	-2.69919	0.0368607	-0.597894	1.03329	0.430874	-0.503234	-0.503234	-0.465648	-2.36673	-0.316485	-0.480361	-1.14643
SAMbc8dc3a7b54e	C3	-6.34229	-1.81406	-1.02693	-4.70398	-2.57772	-3.87153	-1.18722	-2.19496	-5.05317	-2.88953	-6.94193	-4.60324	-2.61769	-2.76441	1.61461	-0.0388896	-0.963877	-0.963877	-1.69793	-2.37933	-2.14878	-0.732984	-2.01114
SAM14938611a2d3	C3	-1.9625	-0.883304	-1.10577	0.170895	-0.199397	0.0669892	0.421878	-0.324283	0.156405	-0.555617	-0.926868	-1.03967	-0.220195	-0.562404	0.956039	0.754447	0.100882	0.100882	-0.120633	-1.04245	0.773086	-0.691493	-0.864181
SAM1bcc62d8290c	C3	-5.11785	0.612437	-1.85556	-2.87894	-0.995583	-1.31168	-0.154994	-0.952136	-3.85105	-1.60991	-4.99982	-2.57393	-2.49349	-2.07478	0.283393	-0.665688	-0.490976	-0.490976	-0.57252	-1.60941	-0.981544	-0.430298	-0.971122
SAM87a8e18eb45b	C3	-5.15312	-3.12574	-3.0036	-3.89377	-2.66941	-3.03273	-1.42799	-1.5372	-4.02919	-2.05918	-5.66709	-4.95377	-0.450938	-1.91899	1.18355	0.634459	-0.974752	-0.974752	-1.11758	-1.85576	-1.60551	0.739861	-1.76475
SAM9725303dce0c	C3	-4.64558	-1.54325	-1.68384	-2.2977	-1.06108	-2.28186	-0.6659	-0.7988	-2.74548	-1.11071	-3.79793	-2.03774	-0.0442841	-0.172449	0.867942	0.329286	-0.573133	-0.573133	-0.0187151	-2.37603	-0.427509	-0.346488	-1.66401
SAMd5ab7fbfab4e	C3	-0.67336	0.574493	-0.73813	3.06948	0.730314	1.57426	0.859181	0.438581	1.01729	1.4293	0.953654	2.10259	0.178954	1.45324	-0.795443	-0.187913	0.909461	0.909461	1.75954	-0.828264	2.30761	-0.513362	-0.137724
SAMce39dd79b441	C3	-1.64418	1.11481	4.92645	-0.314818	1.49668	0.652423	-0.0387939	0.468381	1.62418	-0.523523	1.77891	-0.21443	0.547808	0.721602	-1.8256	-1.66868	0.154045	0.154045	0.132634	-0.808073	0.755207	1.62198	-0.254005
SAM6964a6d7b967	C3	-5.80537	-1.056	-0.649724	-4.32391	-1.73617	-2.93808	-1.28799	-0.733848	-4.46527	-2.21736	-5.68926	-3.99967	-1.46251	-2.49107	0.652892	-0.0420069	-0.452817	-0.452817	-1.71037	-2.11676	-1.95322	0.748968	-1.85907
SAM6792d6e98068	C3	-5.69985	-2.2996	-2.08562	-4.38806	-2.48254	-2.81749	-0.93101	-2.03427	-4.51781	-2.67083	-6.19656	-5.13249	-0.977004	-2.08003	1.51157	0.52533	-1.19034	-1.19034	-1.42977	-2.36141	-1.76315	1.41224	-1.98091
SAM4918c524b83a	C3	0.0596887	-1.74486	-1.70089	-2.26622	-2.34816	-2.83474	-1.12958	-0.936548	-2.25009	-1.48434	-3.28324	-3.81468	-0.0573845	-1.84645	1.16341	0.143127	-1.37777	-1.37777	-1.14071	0.59897	-0.72455	0.546681	-0.150253
SAMe3d4266775a9	C3	-0.487538	-1.85496	-1.95315	-2.25534	-1.30627	-2.542	-0.696714	-1.08355	-2.41072	-0.917382	-3.08051	-1.69923	-0.0602563	-0.460214	0.485084	0.431924	-0.606009	-0.606009	-0.288732	-0.656379	-0.899569	0.357245	-0.0819966
SAM2de7cffb5f72	C3	-1.23646	-1.27464	-1.56778	-0.177457	-0.712519	0.112075	0.116033	0.794755	0.0874813	0.961996	-0.206105	0.437197	2.16176	0.894612	1.42871	0.357821	0.40767	0.40767	0.440422	-0.846322	-0.201829	-0.0476591	-0.563025
SAM23095936e611	C4	-1.82645	-1.84375	-2.66409	-3.19066	-2.52407	-2.38916	-0.95768	-1.29435	-3.56134	-1.27971	-4.522	-3.18928	-0.808048	-1.4907	1.92379	0.675892	-0.804856	-0.804856	-0.802988	-0.7946	-1.90323	1.15658	-0.565374
SAMdb3f50c9129c	C4	0.081184	1.06594	0.0310833	-2.03575	-0.645658	1.2188	0.770955	-0.311031	-1.29892	-0.573196	-0.639709	0.382893	-0.645194	-0.73663	0.149795	-0.955512	-0.138935	-0.138935	-0.666559	1.20009	-1.84437	-0.511081	0.037438
SAMa1e62d323e1d	C4	0.0259549	-1.33214	-0.683637	0.523202	-0.338514	0.372863	-0.0250627	-0.938602	-0.21155	0.0121398	-0.839401	-0.370537	-1.1317	-0.0435019	0.444404	0.24147	-0.0997379	-0.0997379	0.545255	1.40554	0.612162	-0.0680566	0.143107
SAMe712352fb82a	C4	-3.99517	-0.969852	-1.35178	-1.31277	-1.09708	-1.61885	-1.07008	-0.460733	-1.5117	-0.918284	-2.98144	-2.66615	-1.4485	-1.36361	1.0461	0.45643	-0.54231	-0.54231	-0.758952	-2.12308	-0.629751	-1.33453	-1.44769
SAM08cce2fa88f2	C4	-4.11845	-3.01868	-1.45942	-4.66216	-2.82912	-2.01377	-0.850226	-1.74771	-4.5805	-1.90566	-5.57848	-3.79861	-1.12797	-1.97422	1.7397	0.786153	-1.19613	-1.19613	-1.45044	-0.715645	-2.74508	0.882122	-1.47089
SAM14df63a65411	C4	-0.858907	-1.13795	1.32015	-0.628531	-0.83782	-1.66878	-0.556186	-0.868577	-0.919637	-1.42364	-1.89013	-2.57743	-0.133173	-1.17575	1.00386	-0.143425	-0.886435	-0.886435	-0.612327	-0.762533	0.15801	1.12022	-0.532798
SAMdab9ca8fb5de	C4	1.97263	-0.990191	0.00877821	-0.307259	-0.786457	0.404261	-0.138148	-0.546441	-0.976682	0.099217	-0.66131	-0.0674174	0.03686	-0.202028	1.35693	0.318861	-0.689753	-0.689753	-0.353443	1.59032	-0.400505	0.874877	0.556483
SAMf28c01545593	C4	-5.26118	-2.45657	-3.08436	-4.49465	-2.38514	-3.16975	-1.47471	-2.15451	-4.45902	-2.46855	-6.43534	-5.19151	-0.551864	-2.33969	1.61947	0.706811	-1.35205	-1.35205	-1.41716	-2.54929	-2.02431	0.395174	-1.8699
SAM61b9d4d84c64	C4	-4.46782	-2.3142	-2.31773	-0.781673	-1.2815	-0.509756	0.388708	-1.58271	-0.887552	-0.916774	-2.48165	-2.04722	-0.473359	-0.440215	1.68134	0.15825	-0.105183	-0.105183	-0.149023	-1.95886	0.791013	-0.270442	-1.66413
SAMe50d15fde368	C4	-5.36148	-2.53482	-2.5429	-4.76002	-3.23563	-3.77958	-1.9926	-2.37698	-4.54201	-2.50101	-6.41638	-5.40524	-1.31536	-2.67099	1.90281	0.813471	-1.28921	-1.28921	-1.52682	-2.33867	-2.09387	1.34412	-1.75836
SAMc2a1820d4e6b	C4	1.22837	-0.675187	0.0794635	1.92257	1.0264	1.89261	0.86016	0.39127	1.92822	1.20557	1.91582	2.4666	0.250237	1.45467	1.13982	0.442964	0.247953	0.247953	0.823611	1.82524	1.90317	-0.566123	0.300841
SAMabc151b01ea3	C4	-1.07081	0.528876	1.14041	-1.1356	-0.0455478	-0.34062	-0.582957	1.23279	1.5596	-1.05193	1.41925	-0.406254	0.424419	-0.710793	-1.18559	-0.286347	0.064178	0.064178	-1.05616	-1.63909	-2.00995	0.32295	-0.440348
SAM7893196e0e89	C4	-0.0533472	0.573129	1.11197	-0.642252	-0.112331	-0.51786	-0.521265	-1.17097	-1.36182	-1.58159	-1.76669	-1.92537	-1.42233	-0.917488	0.373076	-0.661287	-0.539152	-0.539152	-0.595738	0.523182	-0.710266	-0.815705	-0.189874
SAM961d04c42bd9	C4	-0.19197	-2.05334	0.0442215	-0.576029	-0.908104	1.0124	0.154783	0.535092	0.225415	0.152511	-0.000887118	0.11809	1.12286	0.193493	1.34351	0.0710309	-0.248352	-0.248352	-0.263231	0.454218	-0.822106	0.382499	-0.0501233
SAM675a12a09c15	C4	1.71481	-1.34753	0.566624	-1.73698	-1.32843	0.0788049	-0.138658	-1.28356	-2.26157	-0.943127	-1.80648	-1.68643	-1.26615	-1.49064	0.380162	-0.204566	-0.838469	-0.838469	-0.794929	2.35666	-1.53684	0.309504	0.63672
SAM63b2189c36d7	C4	-4.34861	-1.85627	-2.24704	-2.60808	-2.75796	-2.34316	-0.907006	-1.65601	-3.39353	-1.77237	-4.69153	-3.38631	-1.02481	-1.73321	1.77644	0.469638	-0.954861	-0.954861	-1.13309	-1.06545	-2.44751	0.419401	-1.31497
SAM0d855cff64e6	C4	-2.47179	0.311747	0.753435	-0.956014	-0.0261953	-0.0310504	-0.309671	1.97154	-0.721495	-0.153245	-1.07353	-1.19379	1.36132	-0.898526	0.283588	-0.938119	0.377639	0.377639	-0.977215	-1.25322	-0.211535	0.161159	-1.15627
SAM6cbc10abddb0	C4	0.140752	1.65193	1.86675	2.06414	1.95659	1.68886	0.634084	-0.0730637	1.51373	0.892421	1.81515	0.388544	0.453711	0.377035	-1.44685	-1.20048	0.259243	0.259243	0.664427	-1.08692	1.98361	1.37257	-0.336452
SAM7746b76437e6	C4	-5.8962	-2.22077	-1.64059	-5.44405	-1.90901	-3.47783	-2.04744	-1.77457	-5.57003	-3.09368	-6.90606	-5.75463	-1.84083	-3.26717	0.384095	0.520303	-1.55097	-1.55097	-1.90468	-0.298703	-2.74474	-0.363482	-1.46169
SAM26104d5adc89	C4	3.02919	-1.45018	-0.106203	-2.47346	-1.20243	0.277961	0.0664717	-0.8931	-0.904884	-0.652205	0.617718	-0.881287	0.39278	-0.899786	1.08147	0.352693	-0.841736	-0.841736	-0.744798	1.87754	-1.67608	1.08877	0.809808
SAMb8070b7937e7	C4	-1.11757	-1.9147	-2.29103	-1.14838	-1.63741	-2.12368	-1.27787	-0.596553	-2.2309	-0.446049	-3.49231	-2.06029	0.391928	-0.904553	1.88404	0.766316	-0.676309	-0.676309	-0.505343	-1.23995	-1.00662	0.327234	-0.680784
SAMf2aae1443f67	C4	-3.5269	-2.0741	0.288686	-2.86475	-1.53985	-1.92668	-1.1712	-0.625905	-1.75003	-1.80437	-2.95417	-3.93758	0.223117	-1.58379	1.29505	0.306234	-1.01111	-1.01111	-0.930101	-1.62338	-0.595456	1.18893	-1.41141
SAM5d989c86255e	C4	3.21208	-0.935321	-0.702461	0.0414174	-0.223822	-0.866131	-0.255529	0.351409	0.192252	0.296211	0.373315	-0.789316	1.05815	-0.669085	0.546023	0.604891	-0.417981	-0.417981	-0.557567	1.86306	-0.717024	-0.0353811	0.756842
SAM27299aed7681	C4	-2.94834	-2.11847	-1.72995	-3.00871	-2.29066	-3.2142	-1.96127	-1.69393	-2.59273	-2.01189	-4.62205	-4.64809	-1.05	-1.89172	1.90607	0.742069	-0.891987	-0.891987	-0.753509	-1.63917	-0.810358	0.51253	-1.20041
SAMd43f8933066b	C4	2.32341	0.781267	-0.188502	1.82935	1.37594	3.11009	1.31509	0.382147	2.76926	1.40051	2.96887	2.82517	0.824622	1.12887	0.74754	0.32389	0.444787	0.444787	0.867919	1.69287	1.76746	-0.908824	0.703813
SAM7aa01fc49a80	C4	3.20272	0.851118	-0.037559	1.08488	0.908816	3.12227	0.851715	1.6776	2.35621	2.15643	4.30951	4.61751	2.2776	1.86412	1.21654	0.705963	0.987997	0.987997	0.83814	1.33311	0.144053	0.0599899	0.808332
SAM0257bbbbd388	C4	-2.72873	-0.20414	-1.11586	-0.800501	-0.733321	-1.92735	-0.896414	-0.621749	-0.751147	-1.04929	-1.61335	-1.38527	-0.760579	-0.786438	1.45233	0.533582	-0.147627	-0.147627	-0.642527	-1.12398	-0.748612	-0.20237	-1.10792
SAM3779e979db6b	C4	1.47543	-0.049208	-0.677876	0.260354	-0.419987	1.2565	0.0571783	0.373836	0.298318	0.619501	1.06398	1.79879	0.624716	0.370344	0.195766	0.236447	-0.16552	-0.16552	-0.166914	1.51867	-1.31193	-0.155105	0.490435
SAM2eb07dedf07f	C4	4.14959	1.30284	0.752633	3.61809	2.1363	2.47003	1.26554	1.0243	3.99824	2.68471	4.57897	5.00912	1.0486	2.72476	-0.232283	0.216203	1.85817	1.85817	1.61195	1.24062	2.35653	-1.51392	0.999792
SAMff41c4e8c08f	C4	0.731171	-0.813088	-1.37411	0.0781779	-0.567653	-1.11658	-0.565433	0.262897	-0.54602	0.0695504	-1.09437	0.173502	-0.33777	0.184337	1.40208	0.66401	0.20337	0.20337	-0.297797	1.04314	-1.14373	-0.872498	0.0172115
SAM771445e92421	C4	3.34422	0.289098	-0.90487	1.55343	1.28769	1.4406	0.907933	0.0853396	1.61519	1.56101	2.10239	3.03721	0.21304	1.55178	0.90347	0.753674	0.0622808	0.0622808	1.04445	2.18953	1.80262	-0.86523	1.0025
SAM58e7832f4e7d	C4	-7.16555	-3.35801	-3.297	-5.27724	-3.50874	-4.42322	-1.94931	-2.69317	-6.44618	-3.42796	-8.6198	-6.26718	-2.1592	-3.11528	1.59213	0.474087	-1.66678	-1.66678	-1.8556	-1.33335	-2.87944	0.50796	-2.06028
SAMc57eadb2d82b	C4	-5.25111	-2.6292	-2.70253	-4.74006	-2.94478	-2.97869	-1.3351	-1.07992	-5.14353	-2.49525	-6.61235	-5.40569	-1.05387	-2.40892	0.513337	0.635063	-0.810417	-0.810417	-1.83283	-1.61931	-2.71594	1.52101	-1.92555
