# Supplementary material for: Multi-Omics Characterization of Tumor Microenvironment Heterogeneity and Immunotherapy Resistance Through Cell States–Based Subtyping in Bladder Cancer
Source: Front Cell Dev Biol. 2022 Feb 9;9:809588. doi: 10.3389/fcell.2021.809588 (PMC8864284; doi:10.3389/fcell.2021.809588)
Supplement: Supplementary file 9 [file Table7.XLSX]

## Sheet: Sheet1
Table in the cell-states subtyping of UROMOL cohorts. BCG Treatment for All Patients in the Discovery Cohort Stratified
		C1	C2	C3	C4	N	P Value
Patients		97	137	130	110	474
BCG	Yes	17	29	23	18	87	0.778
	No	80	108	107	92	387
