# Supplementary material for: Multi-Omics Characterization of Tumor Microenvironment Heterogeneity and Immunotherapy Resistance Through Cell States–Based Subtyping in Bladder Cancer
Source: Front Cell Dev Biol. 2022 Feb 9;9:809588. doi: 10.3389/fcell.2021.809588 (PMC8864284; doi:10.3389/fcell.2021.809588)
Supplement: Supplementary file 10 [file Table8.XLSX]

## Sheet: Sheet1
Table in the article of UROMOL cohorts. BCG Treatment for All Patients in the Discovery Cohort Stratified by Molecular Class
		Class1	Class3	Class2
		n (%)	n (%)	n (%)	N	P Value
Patients		92(20)	130(27)	249(52)	476
BCG	Yes	14(16)	21(24)	53(60)	88	0.259
	No	83(21)	109(28)	196(50)	388
